# Supplementary material for: Lineage-specific genes are clustered with HET-domain genes and respond to environmental and genetic manipulations regulating reproduction in Neurospora
Source: PLoS Genet. 2023 Nov 7;19(11):e1011019. doi: 10.1371/journal.pgen.1011019 (PMC10684091; doi:10.1371/journal.pgen.1011019)
Supplement: S1 Table — (XLSX) [file pgen.1011019.s006.xlsx]

## Sheet: Sheet1
Supplemental table S1: Identification of Neurospora lineage specific genes (LSGs).
Table S1-A: N. crassa genes' phylostratigraphy						Table S1-B: Neurospora LSGs identification							Table S1-C. 695 Neurospora LSGs identified with phylostratigraphy are shared with Sordaria macrospora.
ID	class					ID	Nt	Nd	Notes	AlphaFold notes (15 with an identified domain)			ID	ortholog groups
NCU00024	EukProk					NCU00011	Y	Y	1 intron/100AA/464bp/by NCU00013	uncharacterized protein			NCU00009	1 intron/96AA/578bp
NCU00025	EukProk					NCU00013	Y	N	1 intron/114AA/590bp/high SNP polymorp	uncharacterized protein			NCU00031	(shared with Sordaria, 1 intron/75AA/1218bp/intron in utr)
NCU00028	EukProk					NCU00069	Y	short	1 intron/156AA/857bp/pp-1(+) adv-1(+)	uncharacterized protein			NCU00079	(Shared with Sordaria, 190AA, 1946bp-utr)
NCU00030	EukProk					NCU00082	Y	Y	2 introns/205AA/916bp/pp-1(-) adv-1(+)	uncharacterized protein			NCU00125	(shared with Sordaria, two variations, no intron, 555AA)
NCU00034	EukProk					NCU00096	Y	N	1 intron/236AA/1677bp	uncharacterized protein			NCU00149	(Shared with Sordaria, duplicate, 1 intron, 87AA, 521bp)
NCU00037	EukProk					NCU00123	Y	y	4 introns/207AA/1591bp	uncharacterized protein			NCU00192	(shared with Sordaria, 127AA, one intron, 584bp)
NCU00041	EukProk					NCU00143	N	N	1 intron/156AA/672bp/postion interesting	uncharacterized protein			NCU00201	1 short intron/706AA/2387bp
NCU00043	EukProk					NCU00149	Y	Y	75AA/1042bp (long utrs)	uncharacterized protein			NCU00208	(shared with Sordaria, two intron, 491AA, 1860bp)
NCU00055	EukProk					NCU00176	Y	N	2 introns/177AA/745bp	uncharacterized protein			NCU00231	(shared with Sordaria, no intron, 794AA, 2385bp)
NCU00056	EukProk					NCU00189	N	N	1 intron/150AA/560bp	uncharacterized protein			NCU00238	(shared with Sordaria, utr intron, 1329AA, 4760bp)
NCU00067	EukProk					NCU00197	Y	N	2 introns/133AA/854bp	uncharacterized protein			NCU00247	(shared with Sordaria, no intron, 139AA, 923bp)
NCU00075	EukProk					NCU00224	Y	N	1 big intron/100AA/680bp/no KO pheno	uncharacterized protein			NCU00248	(shared with Sordaria)
NCU00078	EukProk					NCU00254	Y	N	2 introns/112AA/591bp	uncharacterized protein			NCU00252	(shared with Sordaria&Nt, no intron, one intron/426AA, 2484bp, 2 utr-introns)
NCU00086	EukProk					NCU00271	N	N	1 intron/138AA/788bp/normal phenotype	uncharacterized protein			NCU00255	(shared with Sordaria, NCU15831, 2 short intron, 847AA, 4123bp w/utr)
NCU00087	EukProk					NCU00288	Y(s)	Y	1 intron/212AA/1522bp(utr-intron)/normal	uncharacterized protein			NCU00256	(shared with Sordaria, NCU00255, no intron, 139AA, 923bp)
NCU00088	EukProk					NCU00307	Y	N	2 introns/118AA/738bp/normal phenotyp	uncharacterized protein			NCU00265	(Shared with Sordaria&Botrytis, 314AA, 2249bp-utr, normal phenotypes)
NCU00095	EukProk					NCU00312	N	N	1 intron/75AA/970bp(utr)	uncharacterized protein			NCU00267	(shared with Sordaria, no intron, 198AA, 1564bp)
NCU00102	EukProk					NCU00327	Y	N	2 intron/179AA/1502bp	uncharacterized protein			NCU00284	(shared with Sordaria&Nt, no intron, 244AA, 1460bpw/utr, normal phenotype)
NCU00104	EukProk					NCU00343	Y	N	2 introns/110AA/1125bpw/utr	uncharacterized protein			NCU00297	(shared with Sordaria, no intron, 110AA, 333bp)
NCU00105	EukProk					NCU00353	N	N	2 introns/177AA/1464bp	uncharacterized protein			NCU00313	(shared with Sordaria, no intron, 393AA, 1182bp)
NCU00108	EukProk					NCU00375	Y	N	5 introns/124AA/2520bp(utr)/abnorm-asex	uncharacterized protein			NCU00314	(shared with Sordaria, duplicate Nd, no intron, 368AA, 1107bp)
NCU00112	EukProk					NCU00384	Y	N	1 intron/128AA/436bp/abnormal-37C	uncharacterized protein			NCU00318	(shared with Sordaria, two intron, 412AA, 2320bpw/utr)
NCU00115	EukProk					NCU00391	Y	N	1 intron/102AA/603bp	uncharacterized protein			NCU00331	(shared with Sordaria, two short introns, 860AA, 3005bp)
NCU00116	EukProk					NCU00485	Y	Y	2 intron/113AA/628bp/abnormal-25C	uncharacterized protein			NCU00339	(shared with Sordaria, two introns, 233AA, 978bp)
NCU00117	EukProk					NCU00491	Y	Y	1 intron/151AA/560bp/abnormal-37C	uncharacterized protein			NCU00362	(shared with Sordaria, no intron, 687AA, 2727bpw/utr)
NCU00121	EukProk					NCU00500	Y(?)	N	4 intron/155AA/2290bp-utr	uncharacterized protein			NCU00367	(shared with Sordaria, duplicate Nt&Nd, no intron, 969AA, 2910bp)
NCU00129	EukProk					NCU00510	Y	N	1 intron/123AA/562bp	uncharacterized protein			NCU00368	(shared with Sordaria, duplicate Nt&Nd, no intron, 705AA, 2394bp/utr)
NCU00130	EukProk					NCU00529	Y	N	2 introns/82AA/468bp	uncharacterized protein			NCU00425	(shared with Sordaria, 1 intron, 225AA, 740bp)
NCU00145	EukProk					NCU00530	Y	N	ortholog with 00529, 00531	uncharacterized protein			NCU00496	(shared with Sordaria and Sclerotinia, 2 introns, 612AA, 2622bpw.utr)
NCU00146	EukProk					NCU00557	N	N	3 intron/133AA/1361bp/*NCU16452	uncharacterized protein			NCU00525	(shared with Sordaria, 1 intron, 295AA, 888bp)
NCU00147	EukProk					NCU00574	N	N	2 intron/127AA/684bp	uncharacterized protein			NCU00533	(shared with Sordaria, 2 intron, 212AA, 969bp/utr)
NCU00148	EukProk					NCU00583	Y	N	2 intron/124AA/716bp overlap 00582utr	uncharacterized protein			NCU00697	(shared with Sordaria, 1 intron, 498AA, 1969bp-utr)
NCU00150	EukProk					NCU00594	Y	N	2 intron/123AA/1409bp	uncharacterized protein			NCU00698	(shared with Sordaria, 1 intron, 472AA, 1419bp)
NCU00153	EukProk					NCU00603	Y	Y	1 intron/147AA/500bp	uncharacterized protein			NCU00733	(shared with Sordaria, 0 intron, 196AA, 974bp-utr)
NCU00157	EukProk					NCU00640	Y	N	1 intron/99AA/496bp	uncharacterized protein			NCU00739	(shared with Sordaria, multiple duplicate Nt, Nd, Sm, 123AA, 372bp)
NCU00158	EukProk					NCU00645	Y	N	4 intron/132AA/1637bp-long intron Nt	uncharacterized protein			NCU00740	(shared with Sordaria, 1short intron, 845AA, 3507bp-utr)
NCU00163	EukProk					NCU00783	Y	N	95AA/288bp	uncharacterized protein			NCU00746	(shared with Sordaria &Nt, 2 intron, 358AA, 1262bp)
NCU00166	EukProk					NCU00807	N	N	3 intron/122AA/697bp	uncharacterized protein			NCU00747	(shared with Sordaria, 235AA, 861bp)
NCU00168	EukProk					NCU00842	Y	Y	2 intron/128AA/678bp	uncharacterized protein			NCU00748	(Shared with Sordaria, 314AA, 2291bp-utr)
NCU00169	EukProk					NCU00849	Y	N	2-3 intron/155AA/1199bp-utr	uncharacterized protein			NCU00749	(Shared with Sordaria, 1 intron, 422AA, 2249bp-utr, normal phenotypes)
NCU00173	EukProk					NCU00851	N	N	1 intron/110AA/396bp long QQQQ repeats	uncharacterized protein			NCU00752	154AA/465bp
NCU00177	EukProk					NCU00887	Y	Y	229AA/1238bp-utr	uncharacterized protein			NCU00759	(shared with Sordaria, 1 intron, 519AA, 3700bp-utr)
NCU00181	EukProk					NCU00922	Y	N	2 large intron/117AA/1104bp	uncharacterized protein			NCU00764	(shared with Sordaria, 182AA, 549bp)
NCU00183	EukProk					NCU00934	N	N	1 intron/148AA/601bp	uncharacterized protein			NCU00766	(shared with Sordaria, 172AA, 1018bp-utr)
NCU00187	EukProk					NCU00940	Y	N	4 long intron/187AA/2111bp	uncharacterized protein			NCU00779	(shared with Sordaria, 357AA, 1469bp, overlap 00778-utr)
NCU00188	EukProk					NCU00948	Y	N	3 intron/137AA/1144bp	uncharacterized protein			NCU00781	(Shared with Sordaria, 89AA, 290bp-utr)
NCU00193	EukProk					NCU00961	N	N	4 introns/135AA/1136bp	uncharacterized protein			NCU00793	(shared with Sordaria, duplicate, 127AA, 384bp)
NCU00194	EukProk					NCU00989	Y	N	1 intron/124AA/614bp	uncharacterized protein			NCU00798	(Shared with Sordaria&Nt, 312AA, 1585bp-utr)
NCU00198	EukProk					NCU01003	Y	N	3 intron/127AA/607bp	uncharacterized protein			NCU00800	(shared with Sordaria &Nt, 3 intron, 756AA, 2789bp-utr)
NCU00200	EukProk					NCU01052	Y	Y	113AA/114bp-utr-1 intron	uncharacterized protein			NCU00817	(shared with Sordaria, 679AA, 2040bp)
NCU00202	EukProk					NCU01096	Y	N	2 intron/116AA/621bp	uncharacterized protein			NCU00826	(Shared with Sordaria, 1 intron, 547AA, 1749bp-utr)
NCU00210	EukProk					NCU01135	Y	Y(4 copies)	1 intron/797AA/2788bp-utr	uncharacterized protein			NCU00839	(shared with Sordaria, 1 intron, 342AA, 1111bp)
NCU00216	EukProk					NCU01153	Y	Y	1 intron/122AA/424bp	uncharacterized protein			NCU00841	(shared with Sordaria, not Nt &Nd, 1 intron 448AA, 1436bp)
NCU00218	EukProk					NCU01262	Y	Y	1 intron/96AA/387bp	uncharacterized protein			NCU00846	(shared with Sordaria &Nt, 5 intron, 814AA, 3157bp)
NCU00225	EukProk					NCU01313	Y	N	1 intron/93AA/726bp	uncharacterized protein			NCU00850	(shared with Sordaria, 2 intron, 255AA, 1262bp)
NCU00227	EukProk					NCU01314	Y	N	1 intron/123AA/485bp	uncharacterized protein			NCU00862	(shared with Sordaria, 1 short intron, 553AA, 2401bp-utr)
NCU00230	EukProk					NCU01350	N	N	3 intron/94AA/828bp	uncharacterized protein			NCU00871	(shared with Sordaria, 331AA, 9361bp-utr)
NCU00232	EukProk					NCU01375	Y	Y	1 intron/120AA/617bp	uncharacterized protein			NCU00885	(shared with Sordaria, 1 intron, 499AA, 1705bp)
NCU00244	EukProk					NCU01385	Y (NT_126268)	N	1 intron/104AA/487bp	uncharacterized protein			NCU00907	132AA/399bp
NCU00253	EukProk					NCU01416	Y	N	2 intron/116AA/928bp-utr	uncharacterized protein			NCU00932	(shared with Sordaria, 1 short intron, 712AA, 2199bp)
NCU00258	EukProk					NCU01448	Y	N	1 intron/191AA/765bp	uncharacterized protein			NCU00941	(shared with Sordaria and Fusarium, 1048AA/5296bp-utr-1 intron)
NCU00261	EukProk					NCU01488	N	N	3 intron/271AA/1458bp	uncharacterized protein			NCU00949	(shared with Sordaria, 2 short intron, 3095AA, 96461bp-utr)
NCU00263	EukProk					NCU01520	N	N	1 intron/77AA/833bp	uncharacterized protein			NCU00976	(shared with Sordaria, 3 intron, 481AA, 1945bp)
NCU00264	EukProk					NCU01526	N	N	2 intron/150AA/1501-utr-2 intron	uncharacterized protein			NCU00992	(shared with Sordaria and Sporothrix, 1 intron, 446AA/3190bp-utr)
NCU00272	EukProk					NCU01529	Y	N	1 intron/126AA/446bp	uncharacterized protein			NCU01027	(shared with Sordaria, 263AA, 792bp)
NCU00276	EukProk					NCU01532	Y(short)	Y(short)	278AA/2281bp-utr-intron/normal	uncharacterized protein			NCU01032	(Shared with Sordaria, 470AA, 2869bp-utr)
NCU00290	EukProk					NCU01536	N	N	2 intron/108AA/605bp	uncharacterized protein			NCU01048	(shared with Sordaria&Nt, 541AA, 1667bp-utr)
NCU00293	EukProk					NCU01560	N	N	106AA/1417bp-utr	uncharacterized protein			NCU01058	(shared with Sordaria, 604AA, 2130bp-utr)
NCU00294	EukProk					NCU01566	Y	Y	283AA/1642bp-utr	uncharacterized protein			NCU01075	335AA/1583bp-utr
NCU00299	EukProk					NCU01631	N	N	2 intron/209AA/1124bp	uncharacterized protein			NCU01077	(shared with Sordaria, 1 short intron, 266AA, 1299bp-utr)
NCU00301	EukProk					NCU01660	N	Y	1 intron/91AA/1581bp	uncharacterized protein			NCU01079	(shared with Sordaria, 1 intron, 156AA, 616bp)
NCU00302	EukProk					NCU01684	Y	N	3 intron/269AA/1135bp	uncharacterized protein			NCU01082	(shared with Sordaria, 1 intron, 500AA, 1667bp)
NCU00306	EukProk					NCU01686	Y	N	134AA/405bp	uncharacterized protein			NCU01088	(shared with Sordaria, 2 intron, 502AA, 2247bp-utr)
NCU00315	EukProk					NCU01688	Y	N	4 intron/138AA/764bp	uncharacterized protein			NCU01090	(shared with Sordaria&Nt, 1 intron, 656AA, 1971bp)
NCU00316	EukProk					NCU01819	N	N	1 intron/237AA/4045bp-utr-1 intron	uncharacterized protein			NCU01091	(shared with Sordaria&Nt, 1 intron, 700AA, 2334bp)
NCU00325	EukProk					NCU01834	Y	N	3 intron/215AA/1243bp	uncharacterized protein			NCU01144	(shared with Sordaria, 1 intron, 505AA, 2275bp-utr)
NCU00326	EukProk					NCU01837	Y	N	1 intron/132AA/495bp	uncharacterized protein			NCU01191	(shared with Sordaria, 1 intron, 288AA, 1546bp-utr)
NCU00333	EukProk					NCU01848	N	N	2 intron/130AA/664bp	uncharacterized protein			NCU01214	(shared with Sordaria, 2 intron, 677AA, 2338bp)
NCU00334	EukProk					NCU01863	Y	N	2 intron/145AA/799bp	uncharacterized protein			NCU01244	(shared with Sordaria, 229AA, 690bp)
NCU00335	EukProk					NCU01872	Y	N	2 intron/176AA/946bp	uncharacterized protein			NCU01298	(shared with Sordaria, 1 intron, 211AA, 1598bp-utr-1 intron)
NCU00337	EukProk					NCU01874	Y	Y	1 intron/355AA/1169bp	uncharacterized protein			NCU01306	(shared with Sordaria, 390AA, 1940bp)
NCU00348	EukProk					NCU01876	Y	Y	1 intron/181AA/602bp	uncharacterized protein			NCU01325	(shared with Sordaria, 264AA, 795bp)
NCU00350	EukProk					NCU01880	Y	Y	480AA/1443bp	uncharacterized protein			NCU01334	(shared with Sordaria, 1 intron, 380AA, 1870bp)
NCU00351	EukProk					NCU01942	Y	N	2 intron/140AA/1767bp-utr	uncharacterized protein			NCU01462	(shared with Sordaria, 1 intron, 306AA, 1208bp)
NCU00352	EukProk					NCU02008	Y(NT_154693)	N	1 intron/135AA/741bp	uncharacterized protein			NCU01493	(shared with Sordaria, 2 intron, 382AA, 2122bp)
NCU00355	EukProk					NCU02037	Y	Y	1 intron/387AA/1230bp	RING-type domain-containing protein			NCU01495	(shared with Sordaria, 2 short intron, 902AA, 2919bp)
NCU00356	EukProk					NCU02144	Y	Y	2 intron/115AA/627bp	uncharacterized protein			NCU01530	(shared with Sordaria, 227AA, 684bp)
NCU00360	EukProk					NCU02145	N	N	105AA/318bp	uncharacterized protein			NCU01531	(shared with Sordaria, 2 short intron, 975AA, 3102bp)
NCU00361	EukProk					NCU02174	Y	N	225AA/1980bp-utr-1 intron (long QQQQs)	protein phosphatase			NCU01567	(Shared with Sordaria, 5 intron, 448AA, 1919bp)
NCU00364	EukProk					NCU02205	N	N	1 intron/114AA/507bp	uncharacterized protein			NCU01579	(shared with Sordaria, 69AA, 991bp-utr)
NCU00366	EukProk					NCU02300	Y	Y	152AA/459bp	uncharacterized protein			NCU01591	(Shared with Sordaria&Magnaporthe 2 intron, 566AA, 1895bp)
NCU00369	EukProk					NCU02308	N	N	1 intron/262AA/973bp	uncharacterized protein			NCU01623	(shared with Sordaria, 837AA, 2756bp-utr, 37C abnormal)
NCU00371	EukProk					NCU02309	Y	Y	2 intron/140AA/804bp	uncharacterized protein			NCU01781	(shared with Sordaria, 538AA, 2575bp-utr)
NCU00378	EukProk					NCU02311	Y	Y	268AA/807bp	uncharacterized protein			NCU01798	(Shared with Sordaria&Scedosporium, 889AA, 2873bp-utr)
NCU00385	EukProk					NCU17247	Y	N	4 intron/158AA/2523bp/NCU02312-13	CCHC-type domain-containing protein			NCU01812	(shared with Sordaria, 1 intron, 596AA, 1922bp)
NCU00399	EukProk					NCU02323	Y	N	260AA/906bp-utr	uncharacterized protein			NCU01869	(shared with Sordaria, 1 intron, 398AA, 1273bp)
NCU00404	EukProk					NCU02350	N	N	2 intron/101AA/841bp	uncharacterized protein			NCU01877	(shared with Sordaria, 1 intron, 280AA, 924bp)
NCU00405	EukProk					NCU02365	N	N	1 intron/130AA/562bp	uncharacterized protein			NCU01881	(shared with Sordaria, sept-related, 1 intron, 713AA, 4070bp-utr-1 intron)
NCU00406	EukProk					NCU02377	N	N	3 intron/186AA/956bp	uncharacterized protein			NCU01898	(Shared with Sordaria, 2 intron, 452AA, 2395bp-utr, 2 variants)
NCU00409	EukProk					NCU02436	N	N	1 intron/91AA/402bp	uncharacterized protein			NCU01899	(shared with Sordaria, NCU11462, 5 intron, 650AA,3398bp-utr-2 intron)
NCU00410	EukProk					NCU02501	Y	N	4 intron/153AA/1153bp	uncharacterized protein			NCU01972	(shared with Sordaria, 3 intron, 410AA, 2073bp-utr)
NCU00413	EukProk					NCU02517	N	N	1 intron/105AA/461bp	uncharacterized protein			NCU01988	(shared with Sordaria, 1 intron, 174AA, 594bp)
NCU00416	EukProk					NCU02607	Y	N	1 intron/130AA/854bp-utr	uncharacterized protein			NCU02021	(Shared with Sordaria, duplicate, 188AA, 567bp)
NCU00417	EukProk					NCU02622	N	N	4 intron/175AA/1638bp	uncharacterized protein			NCU02029	(shared with Sordaria, 3 intron, 283AA, 1316bp-utr)
NCU00418	EukProk					NCU02672	N	Y	2 intron/131AA/580bp	uncharacterized protein			NCU02030	(shared with Sordaria, 143AA, 1896bp-utr-2 intron)
NCU00419	EukProk					NCU02673	Y	N	1 intron/207AA/753bp	uncharacterized protein			NCU02058	(shared with Sordaria&Nt, 579AA, 2086bp-utr)
NCU00422	EukProk					NCU02698	N	N	2 intron/100AA/559bp	uncharacterized protein			NCU02062	(shared with Sordaria, 289AA, 870bp)
NCU00428	EukProk					NCU02721	Y	N	3 intron/154AA/1140bp	uncharacterized protein			NCU02132	(shared with Sordaria, multiple duplicate, 1 intron, 101AA, 950bp)
NCU00431	EukProk					NCU02769	Y	N	1 intron/118AA/946bp	uncharacterized protein			NCU02132	(Shared with Sordaria, multiple duplicates, 1 intron, 162AA, 604bp)
NCU00435	EukProk					NCU02774	N	N	2 intron/187AA/1098bp	uncharacterized protein			NCU02138	(shared with Sordaria, 1 intron, 265AA, 2961bp-utr)
NCU00437	EukProk					NCU02799	(NT_153245)	Y	234AA/3012bp-utr-2 intron	uncharacterized protein			NCU02215	(shared with Sordaria, 786AA, 2826bp-utr)
NCU00440	EukProk					NCU02854	N	N	3 intron/254AA/1467bp-utr	uncharacterized protein			NCU02239	(shared with Sordaria, 3 intron, 622AA, 2264bp-utr)
NCU00443	EukProk					NCU02856	Y	Y	1 intron/378AA/1262bp	uncharacterized protein			NCU02275	(shared with Sordaria&Nt, 206AA, 621bp-utr)
NCU00446	EukProk					NCU02864	Y(2)	Y(2)	266AA/801bp/NCU16482	uncharacterized protein			NCU02292	(shared with Sordaria, 706AA, 2121bp-utr)
NCU00447	EukProk					NCU02867	Y	Y	2 intron/206AA/1160bp	uncharacterized protein			NCU02298	(shared with Sordaria&Nd, 135AA, 408bp-utr)
NCU00453	EukProk					NCU02876	N	N	66AA/588bp-utr- 1 intron)	uncharacterized protein			NCU02301	(shared with Sordaria, 191AA, 595bp-utr)
NCU00456	EukProk					NCU02953	N	N	1 intron/124AA/516bp	uncharacterized protein			NCU02314	(shared with Sordaria, 2 intron, 1141AA, 4037bp)
NCU00457	EukProk					NCU03034	Y	N	3 intron/195AA/951bp	uncharacterized protein			NCU02320	(shared with Sordaria, 957AA, 3377bp-utr)
NCU00461	EukProk					NCU03044	Y	N	2 intron/85AA/611bp	uncharacterized protein			NCU02331	(shared with Sordaria&Nt, 1 intron, 155AA, 589bp)
NCU00463	EukProk					NCU03104	Y	Y	1 intron/1277AA/3899bp	uncharacterized protein			NCU02339	(shared with Sordaria, multiple duplicates, 363AA, 1369bp-utr)
NCU00465	EukProk					NCU03140	Y	N	1 intron/90AA/273bp	uncharacterized protein			NCU02340	(shared with Sordaria, multiple duplicates, 296AA, 1135bp-utr)
NCU00467	EukProk					NCU03165	Y	N	2 intron/100AA/642bp	uncharacterized protein			NCU02346	(shared with Sordaria, 628AA, 1887bp)
NCU00469	EukProk					NCU03180	Y	N	1 intron/93AA/546bp	uncharacterized protein			NCU02488	(Shared with Sordaria, 2 intron, 188AA, 935bp-utr)
NCU00473	EukProk					NCU03183	Y	N	2 intron/112AA/795bp	uncharacterized protein			NCU02527	(shared with Sordaria, 4 intron, 730AA, 2927bp)
NCU00475	EukProk					NCU03271	N	N	1 intron/225AA/1572bp-utr-1 intron	uncharacterized protein			NCU02529	(shared with Sordaria, 2 intron, 171AA, 1138bp-utr)
NCU00477	EukProk					NCU03378	N	N	1 intron/451AA/2699bp	TOL			NCU02584	1 intron/389AA/2093bp-utr
NCU00481	EukProk					NCU03382	N	N	3 intron/98AA/1115bp	uncharacterized protein			NCU02593	(shared with Sordaria&Nt, 2 intron, 279AA, 1162bp-utr)
NCU00484	EukProk					NCU03414	Y	N	1 intron/122AA/483bp	uncharacterized protein			NCU02594	(shared with Sordaria, 5 intron, 1197AA, 4481bp-utr)
NCU00487	EukProk					NCU03418	Y	N	1 intron/97AA/566bp	uncharacterized protein			NCU02628	(shared with Sordaria, multiple duplication, 3 intron, 1089AA, 4606bp-utr)
NCU00488	EukProk					NCU03429	N	N	4 intron/242AA/1841bp	uncharacterized protein			NCU02703	(shared with Sordaria, 164AA, 1219bp-utr)
NCU00489	EukProk					NCU03448	Y	N	92AA/509bp-utr	uncharacterized protein			NCU02722	(shared with Sordaria, 197AA, 1526bp-utr- 1 intron)
NCU00490	EukProk					NCU03449	Y	N	4 intron/314AA/1598bp	uncharacterized protein			NCU02759	(shared with Sordaria, 317AA, 2464bp-utr)
NCU00493	EukProk					NCU03467	Y	N	1 inton/117 AA/433bp	uncharacterized protein			NCU02770	(shared with Sordaria, 1210AA, 4561bp-utr)
NCU00501	EukProk					NCU03469	Y	Y	1 intron/167 AA/867bp	uncharacterized protein			NCU02817	(shared with Sordaria, 200AA, 830bp-utr, =NCU02818)
NCU00502	EukProk					NCU03474	Y	Y	436AA/1644bp-utr	uncharacterized protein			NCU02818	(shared with Sordaria, 200AA, 830bp-utr, =NCU02817)
NCU00504	EukProk					NCU03499	Y	N	6 intron/120AA/1596bp	uncharacterized protein			NCU02849	(shared with Sordaria, 507AA, 1575bp-utr)
NCU00505	EukProk					NCU03529	Y	Y	365AA/1321bp	HTH psq-type domain-containing protein			NCU02857	(shared with Sordaria, 2 intron, 642AA, 2079bp)
NCU00513	EukProk					NCU03531	Y	Y	282AA/849bp	uncharacterized protein			NCU02860	(shared with Sordaria, multiple duplicates, 1 intron, 182AA, 615bp)
NCU00519	EukProk					NCU03532	N	N	175AA/528bp	uncharacterized protein			NCU02861	(shared with Sordaria, 2 intron 258AA, 918bp, =NCU02862)
NCU00520	EukProk					NCU03540	N	N	1 intron/207AA/874bp	uncharacterized protein			NCU02865	(shared with Sordaria, 1 intron, 381AA, 1215bp)
NCU00522	EukProk					NCU03547	N	N	3 large intron/91AA/1053bp	uncharacterized protein			NCU02866	(shared with Sordaria&Nt, 1 intron, 230AA, 754bp)
NCU00523	EukProk					NCU03553	Y	N	3 large intron/106AA/841bp	uncharacterized protein			NCU02868	(shared with Sordaria, multiple duplicates, 1 intron, 182AA, 615bp)
NCU00526	EukProk					NCU03577	Y	N	1 intron/450AA/1345bp	uncharacterized protein			NCU02869	(shared with Sordaria, multiple duplicates, 1 intron, 182AA, 615bp)
NCU00527	EukProk					NCU03580	N	N	1 intron/201AA/877bp	uncharacterized protein			NCU02870	(shared with Sordaria, multiple duplicates, 1 intron, 182AA, 615bp)
NCU00536	EukProk					NCU03581	Y	Y	2 intron/128AA/999bp	uncharacterized protein			NCU02872	(shared with Sordaria, multiple duplicates, 1 intron, 182AA, 615bp)
NCU00542	EukProk					NCU03614	Y	Y	106AA/321bp	uncharacterized protein			NCU02873	(shared with Sordaria, 3 intron, 811AA, 2638bp)
NCU00549	EukProk					NCU03620	N	N	2 intron/152AA/889bp	uncharacterized protein			NCU02875	(shared with Sordaria, 2 intron, 323AA, 3407bp-utr)
NCU00551	EukProk					NCU03640	N	N	2 intron/141AA/667bp	uncharacterized protein			NCU02878	(shared with Sordaria, 2 intron, 438AA, 1945bp)
NCU00552	EukProk					NCU03665	N	N	2 intron/122AA/712bp	uncharacterized protein			NCU02883	(shared with Sordaria, 2 intron, 505AA, 2056bp)
NCU00554	EukProk					NCU03689	N	N	1 intron/130AA/921bp-utr	uncharacterized protein			NCU02889	(shared with Sordaria, 1 intron, 558AA, 1811bp)
NCU00564	EukProk					NCU03700	Y	N	1 large intron/138AA/1048bp	uncharacterized protein			NCU02897	(shared with Sordaria, 3 intron, 1130AA, 4004bp)
NCU00565	EukProk					NCU03701	Y	N	2 intron/151AA/726bp	uncharacterized protein			NCU02902	(shared with Sordaria, 2 intron, 395AA, 1855bp)
NCU00566	EukProk					NCU03707	Y	N	3 intron/103AA/1942bp-utr/normal pheno	uncharacterized protein			NCU02908	(shared with Sordaria&Nd, 1 intron, 165AA, 1862bp)
NCU00569	EukProk					NCU03721	Y	N	5 intron/230AA/1652bp/normal pheno	uncharacterized protein			NCU02932	(Shared with Sordaria, 1 intron, 199AA, 1709bp-utr)
NCU00570	EukProk					NCU03746	Y	N	5 intron/438AA/2202bp-utr	uncharacterized protein			NCU02944	(shared with Sordaria, 1 intron, 486AA, 2012bp)
NCU00571	EukProk					NCU03828	Y	Y	3 intron/307AA/1617bp	uncharacterized protein			NCU03056	(shared with Sordaria, 1 intron, 325AA, 1266bp)
NCU00575	EukProk					NCU03831	N	N	1 large intron/113AA/831bp	uncharacterized protein			NCU03157	(shared with Sordaria, 148AA, 447bp)
NCU00580	EukProk					NCU03856	Y	N	1 intron/82AA/317bp	uncharacterized protein			NCU03162	(shared with Sordaria, 214AA, 645bp, normal phenotypes)
NCU00582	EukProk					NCU03895	Y	N	2 large intron/132AA/1118bp	uncharacterized protein			NCU03189	(shared with Sordaria, 1 intron, 332AA, 1107bp)
NCU00587	EukProk					NCU03940	N	N	3 large intron/133AA/1545bp	questionable protein			NCU03210	(shared with Sordaria, 1 intron, 379AA, 1697bp)
NCU00591	EukProk					NCU03983	Y	Y	255AA/768bp	uncharacterized protein			NCU03279	(shared with Sordaria, 757AA, 2885bp-utr)
NCU00592	EukProk					NCU03984	Y	Y	207AA/993bp-utr	uncharacterized protein			NCU03323	(Shared with Sordaria, 228AA, 2025bp-utr-intron)
NCU00593	EukProk					NCU04052	N	N	2 intron/135AA/1471bp-utr	uncharacterized protein			NCU03390	(shared with Sordaria, duplicate Nc(03392), Nt, 1 intron/288AA/981bp)
NCU00597	EukProk					NCU04103	Y	N	1 intron/138AA/1334bp-utr	questionable protein			NCU03411	(shared with Sordaria, 368AA, 1107bp)
NCU00600	EukProk					NCU04107	N	N	1 intron/139AA/702bp	uncharacterized protein			NCU03412	(shared with Sordaria, 1 intron, 527AA, 1731bp)
NCU00605	EukProk					NCU04123	Y	N	1 intron/122AA/523bp-utr	uncharacterized protein			NCU03421	(Shared with Sordaria, 3 intron, 404AA, 3978bp-utr-intron, normal phenotype)
NCU00606	EukProk					NCU04146	Y	N	2 intron/194AA/829bp	uncharacterized protein			NCU03424	(shared with Sordaria, 2 intron, 227AA, 1093bp)
NCU00608	EukProk					NCU04209	Y	Y	2 intron/248AA/914bp	uncharacterized protein			NCU03446	(shared with Sordaria, 1 intron, 288AA, 1014bp)
NCU00614	EukProk					NCU17031	N	N	1 large intron/76AA/1819bp-utr	uncharacterized protein			NCU03456	(shared with Sordaria, 1 intron,179AA, 882bp-utr)
NCU00617	EukProk					NCU04282	Y	Y	1 intron/101AA/1035bp-utr	uncharacterized protein			NCU03472	(shared with Sordaria&Nt, 1 intron, 207AA, 786bp)
NCU00618	EukProk					NCU17032	N	N	1 large intron/95AA/1517bp-utr	uncharacterized protein			NCU03477	(Shared with Sordaria&Nt, 2 intron, 972AA, 3252bp-utr)
NCU00621	EukProk					NCU04286	Y	N	2 intron/213AA/1005bp	uncharacterized protein			NCU03502	(shared with Sordaria, 557AA, 2378bp-utr, normal phenotypes)
NCU00624	EukProk					NCU04420	Y	N	3 intron/118AA/704bp	uncharacterized protein			NCU03511	(shared with Sordaria, 344AA, 1035bp)
NCU00629	EukProk					NCU04501	Y	Y	170AA/513bp	uncharacterized protein			NCU03513	(shared with Sordaria&Nt, 1 intron, 482AA, 1865bp)
NCU00634	EukProk					NCU04515	Y	Y	1 intron/118AA/700bp	uncharacterized protein			NCU03518	(shared with Sordaria, 1 intron, 511AA, 2446bp-utr)
NCU00635	EukProk					NCU04524	N	N	2 intron/114AA/682bp	uncharacterized protein			NCU03529	365AA/1321bp-utr
NCU00636	EukProk					NCU04551	N	N	2 intron/115AA/578bp/ NNNNNN repeats	uncharacterized protein			NCU03532	175AA/528bp
NCU00641	EukProk					NCU04563	Y	N	1 intron/136AA/471bp	uncharacterized protein			NCU03541	(shared with Sordaria, 2 intron, 370AA, 2259bp-utr)
NCU00642	EukProk					NCU04586	Y	Y	2 intron/107AA/773bp	uncharacterized protein			NCU03570	(Shared with Sordaria&two mushrooms, 1 intron, 454AA, 1433bp)
NCU00643	EukProk					NCU04608	N	Y	4 intron/514AA/2463bp	uncharacterized protein			NCU03582	(shared with SordariaNt, 1 intron, 215AA, 728bp)
NCU00648	EukProk					NCU04616	N	Y	2 intron/624AA/2598bp-utr	uncharacterized protein			NCU03599	(shared with SordariaNt, 260AA, 1095bp-utr)
NCU00649	EukProk					NCU04700	N	N	1 intron/97AA/452bp	uncharacterized protein			NCU03626	(shared with Sordaria, 2 intron, 435AA, 1591bp-utr)
NCU00651	EukProk					NCU04701	N	N	4 intron/320AA/1629bp/NCU08845	uncharacterized protein			NCU03785	(shared with Sordaria, 2 intron, 1108AA, 3662bp, normal phenotypes)
NCU00655	EukProk					NCU04703	Y	Y	2 intron/305AA/1139bp	uncharacterized protein			NCU03934	(shared with SordariaNd, 1 intron, 154AA, 900bp-utr)
NCU00659	EukProk					NCU04704	N	Y	2 intron/130AA/696bp	uncharacterized protein			NCU04025	(shared with Sordaria, 4 intron, 456AA, 2290bp-utr)
NCU00660	EukProk					NCU04705	Y	N	1 intron/94AA/752bp	uncharacterized protein			NCU04026	(shared with SordariaNt, 84AA, 856bp-utr- 1 intron)
NCU00664	EukProk					NCU04708	Y	Y	329AA/1308bp-utr	uncharacterized protein			NCU04028	(shared with Sordaria, 355AA, 1068bp)
NCU00667	EukProk					NCU04710	Y	N	1 intron/233AA/2703bp-utr	uncharacterized protein			NCU04046	(shared with Sordaria, 2 intron, 282AA, 1887bp-utr)
NCU00669	EukProk					NCU04719	?	N	2 intron/103AA/725bp	uncharacterized protein			NCU04128	(shared with Sordaria, 1 intron, 362AA, 1215bp)
NCU00677	EukProk					NCU04746	Y	N	1 intron/219AA/725bp	uncharacterized protein			NCU04278	(shared with Sordaria, 761AA, 2476bp)
NCU00680	EukProk					NCU04804	Y	N	2 intron/168AA/982bp	uncharacterized protein			NCU04284	(shared with Sordaria, 107AA, 1233bp-utr- 1 intron)
NCU00682	EukProk					NCU04822	N	N	107AA/324bp	uncharacterized protein			NCU04285	(shared with Sordaria, 2 intron, 394AA, 1610bp-utr)
NCU00690	EukProk					NCU04843	Y	N	3 intron/323AA/2555bp	uncharacterized protein			NCU04294	(shared with Sordaria, 1 intron, 1097AA, 3372bp)
NCU00692	EukProk					NCU04852	Y	Y	3 intron/1310AA/4311bp	uncharacterized protein			NCU04356	(shared with Sordaria, extreme multiple duplication, 1 intron/314AA/1683bp-utr)
NCU00693	EukProk					NCU04853	Y	N	1 intron/179AA/617bp	uncharacterized protein			NCU04357	(shared with Sordaria, extreme multiple duplication, 1 intron/314AA/1683bp-utr)
NCU00701	EukProk					NCU04867	N	N	2 intron/124AA/1200bp-utr	uncharacterized protein			NCU04365	(shared with Sordaria, extreme multiple duplication, 1 intron/314AA/1683bp-utr)
NCU00704	EukProk					NCU04873	N	N	3 intron/132AA/997bp	uncharacterized protein			NCU04366	(shared with Sordaria, extreme multiple duplication, 1 intron/314AA/1683bp-utr)
NCU00706	EukProk					NCU04875	Y	N	1 intron/124AA/649bp	uncharacterized protein			NCU04367	(shared with Sordaria, extreme multiple duplication, 1 intron/314AA/1683bp-utr)
NCU00710	EukProk					NCU04876	Y(3)	N	1 intron/99AA/378bp	uncharacterized protein			NCU04384	(Shared with Sordaria&Sporothrix, 1 intron,1034AA, 3168bp)
NCU00711	EukProk					NCU10644	N	N	2 intron/68AA/705bp	uncharacterized protein			NCU04394	2 intron/666AA/2334bp
NCU00712	EukProk					NCU04900	Y	N	113AA/342bp	uncharacterized protein			NCU04432	(shared with Sordaria, 179AA, 606bp-utr)
NCU00713	EukProk					NCU04915	Y	N	3 intron/283AA/1406bp	uncharacterized protein			NCU04451	(shared with Sordaria, 3 intron, 787AA, 2809bp-utr)
NCU00714	EukProk					NCU04925	Y	N	134AA/405bp	uncharacterized protein			NCU04476	(shared with Sordaria, 1 intron, 382AA, 1894bp)
NCU00715	EukProk					NCU04962	Y	N	1 large intron/143AA/1224bp	uncharacterized protein			NCU04477	(shared with Sordaria, 2 intron, 389AA, 1544bp)
NCU00720	EukProk					NCU04974	N	N	1 large intron/126AA/750bp	uncharacterized protein			NCU04482	(Shared with Sordaria, duplicate, 211AA, 1921bp-utr)
NCU00721	EukProk					NCU04998	N	N	343AA/1466bp-utr/repeats of QNEDD	uncharacterized protein			NCU04484	(shared with Sordaria, 632AA, 2487bp-utr)
NCU00722	EukProk					NCU05052	N	N	100AA/303bp	uncharacterized protein			NCU04487	(Shared with Sordaria, 5 intron, 302AA, 1974bp)
NCU00725	EukProk					NCU05055	Y	Y	404AA/1215bp	uncharacterized protein			NCU04497	(Shared with Sordaria&Magnaporthe, 1 intron, 422AA, 1831bp)
NCU00726	EukProk					NCU05058	Y	N	2 intron/121AA/1094bp-utr	uncharacterized protein			NCU04499	(shared with Sordaria, 4 intron, 469AA, 2494bp-utr)
NCU00736	EukProk					NCU05073	Y	N	2 intron/175AA/1114bp	uncharacterized protein			NCU04525	(shared with Sordaria, 1 intron, 202AA, 1601bp-utr)
NCU00742	EukProk					NCU05080	Y	Y	72AA/1135bp-utr	uncharacterized protein			NCU04542	(shared with Sordaria, 1 intron, 224AA, 1259bp-utr)
NCU00743	EukProk					NCU05082	N	N	66AA/824bp-utr-1 intron	uncharacterized protein			NCU04544	(shared with Sordaria, 978AA, 3096bp-utr)
NCU00755	EukProk					NCU05085	Y(NT1_113275	N	5 intron/298AA/2199bp-utr	uncharacterized protein			NCU04546	(shared with Sordaria, 545AA, 1739bp-utr)
NCU00758	EukProk					NCU05092	Y	Y	1 intron/91AA/455bp	uncharacterized protein			NCU04547	(shared with Sordaria, 1 intron, 583AA, 1880bp)
NCU00762	EukProk					NCU05100	Y	Y	248AA/747bp	uncharacterized protein			NCU04555	(shared with Sordaria, 1 intron, 254AA, 2993bp-utr)
NCU00768	EukProk					NCU05110	Y	N	430AA/1293bp	uncharacterized protein			NCU04557	(shared with Sordaria and Coprinopsis, 3 intron, 667AA, 2900bp-utr)
NCU00772	EukProk					NCU05111	Y	N	1 intron/101AA/747bp	DUF1996 domain-containing protein			NCU04561	(shared with Sordaria, 2 intron, 321AA, 1646bp-utr)
NCU00775	EukProk					NCU05150	Y	Y	2 intron/108AA/714bp	uncharacterized protein			NCU04573	(shared with Sordaria, multiple duplicates, 1 intron, 286AA/1007bp)
NCU00777	EukProk					NCU17135	N	N	100AA/1731bp-utr- 2 intron	uncharacterized protein			NCU04574	(shared with Sordaria, multiple duplicates, 1 intron, 286AA/1007bp)
NCU00778	EukProk					NCU05173	Y	Y	687AA/2106bp	uncharacterized protein			NCU04631	(shared with Sordaria, 1133AA/3402bp)
NCU00780	EukProk					NCU05179	N	N	697AA/2094bp	uncharacterized protein			NCU04632	(shared with Sordaria, 5 intron, 893AA/4026bp)
NCU00782	EukProk					NCU05197	Y	N	2 intron/258AA/1075bp	uncharacterized protein			NCU04702	(shared with Sordaria, multiple duplicate, 2 intron, 315AA/1537bp)
NCU00784	EukProk					NCU05284	Y	N	2 intron/113AA/510bp	uncharacterized protein			NCU04706	(shared with Sordaria, multiple duplicate, 2 intron, 315AA/1537bp)
NCU00790	EukProk					NCU05351	Y	Y	1 intron/80AA/1085bp	uncharacterized protein			NCU04707	(shared with Sordaria, multiple duplicate, 2 intron, 315AA/1537bp)
NCU00793	EukProk					NCU16529	N	N	1 intron/83AA/812bp-utr 1 intron	uncharacterized protein			NCU04734	(shared with Sordaria&Nt, 3 intron, 477AA/2252bp-utr)
NCU00794	EukProk					NCU05368	N	N	4 intron/184AA/991bp	uncharacterized protein			NCU04735	(shared with Sordaria, multiple duplicate, 281AA/1551bp-utr)
NCU00795	EukProk					NCU05370	N	N	1 intron/137AA/580bp	uncharacterized protein			NCU04752	(shared with Sordaria, multiple duplicate, 281AA/1551bp-utr)
NCU00797	EukProk					NCU05379	Y	N	4 intron/185AA/1313bp	uncharacterized protein			NCU04869	(shared with Sordaria, 1 intron, 95AA/1145bp-utr)
NCU00799	EukProk					NCU05382	Y	N	3 intron/120AA/843bp	uncharacterized protein			NCU04871	(shared with Sordaria&Nt, 2 intron, 2027AA/6321bp)
NCU00809	EukProk					NCU05437	Y	N	2 intron/198AA/1007bp/ADV-1 and SUB-1 target	uncharacterized protein			NCU04877	(shared with Sordaria, 1 intron, 464AA/1507bp)
NCU00812	EukProk					NCU05448	Y	Y	2 intron/299AA/1323bp	uncharacterized protein			NCU04882	(shared with Sordaria, 168AA/507bp)
NCU00814	EukProk					NCU05462	N	N	1 intron/123AA/835bp-utr-1 intron	uncharacterized protein			NCU04888	(shared with Sordaria, multiple duplicate, 484AA/1455bp)
NCU00821	EukProk					NCU16540	N	N	1 intron/165AA/592bp	uncharacterized protein			NCU04889	(shared with Sordaria, multiple duplicate, 484AA/1455bp)
NCU00823	EukProk					NCU10369	N	N	2 intron/122AA/445bp	uncharacterized protein			NCU04890	(shared with Sordaria, multiple duplicate, 484AA/1455bp)
NCU00824	EukProk					NCU05480	Y	N	2 intron/242AA/1501bp	uncharacterized protein			NCU04891	(shared with Sordaria, multiple duplicate, 484AA/1455bp)
NCU00825	EukProk					NCU05481	Y	N	1 intron/117AA/580bp	uncharacterized protein			NCU04892	(shared with Sordaria, multiple duplicate, 484AA/1455bp)
NCU00828	EukProk					NCU05483	Y	Y	2 intron/450AA/1546bp	uncharacterized protein			NCU04893	(shared with Sordaria, multiple duplicate, 484AA/1455bp)
NCU00836	EukProk					NCU05503	N	N	3 intron/183AA/1118bp	uncharacterized protein			NCU04894	(shared with Sordaria, multiple duplicate, 484AA/1455bp)
NCU00838	EukProk					NCU05504	Y	Y	1 intron/220AA/734bp	uncharacterized protein			NCU04896	(shared with Sordaria, multiple duplicate, 484AA/1455bp)
NCU00843	EukProk					NCU05505	N	N	1 intron/97AA/475bp	uncharacterized protein			NCU04897	(shared with Sordaria, multiple duplicate, 484AA/1455bp)
NCU00847	EukProk					NCU05506	Y	N	1 intron/117AA/410bp	uncharacterized protein			NCU04901	(shared with Sordaria&Nt, 1 intron, 240AA/841bp)
NCU00848	EukProk					NCU05507	Y	N	3 intron/158AA/1032bp	uncharacterized protein			NCU04914	(shared with Sordaria, 333AA, 1519bp-utr)
NCU00852	EukProk					NCU05520	Y	N	2 intron/135AA/1254bp-utr	uncharacterized protein			NCU04916	(shared with Sordaria, multiple duplicate, 3 intron/398AA/1395bp)
NCU00857	EukProk					NCU05529	Y	N	78AA/237bp	uncharacterized protein			NCU04916	(Shared with Sordaria, multiple duplicate, 1 intron, 1471AA, 4621bp)
NCU00860	EukProk					NCU05532	N	N	1 intron/123AA/435bp	uncharacterized protein			NCU04918	(shared with Sordaria, multiple duplicate, 3 intron/398AA/1395bp)
NCU00863	EukProk					NCU05556	Y	N	3 intron/101AA/894bp	uncharacterized protein			NCU04918	(Shared with Sordaria, multiple duplicate, 1 intron, 1471AA, 4621bp)
NCU00864	EukProk					NCU05561	N	N	1 intron/26AA/662bp-utr	uncharacterized protein			NCU04919	(shared with Sordaria, multiple duplicate, 3 intron/398AA/1395bp)
NCU00865	EukProk					NCU05568	N	Y	1 intron/123AA/714bp	uncharacterized protein			NCU04919	(Shared with Sordaria, multiple duplicate, 1 intron, 1471AA, 4621bp)
NCU00873	EukProk					NCU05570	Y	Y	1 intron/111AA/751bp	uncharacterized protein			NCU04920	(shared with Sordaria, 1 intron/766AA/2366bp)
NCU00884	EukProk					NCU05576	Y	N	1 intron/117AA/615bp	uncharacterized protein			NCU04926	(shared with Sordaria, 176AA/679bp-utr)
NCU00890	EukProk					NCU17086	Y	Y	2 intron/185AA/1601bp-utr 1 intron	CVNH domain-containing protein			NCU04934	(shared with Sordaria, 1 intron/546AA/1695bp)
NCU00891	EukProk					NCU05657	N	N	3 intron/263AA/1401bp	uncharacterized protein			NCU04950	(shared with Sordaria, 2 variant, 1 intron/115AA/1212bp-utr)
NCU00892	EukProk					NCU05662	N	N	2 intron/83AA/491bp	uncharacterized protein			NCU04960	(shared with Sordaria, 2 intron, 310AA/1739bp-utr)
NCU00893	EukProk					NCU05663	N	N	2 intron/221AA/1246bp	uncharacterized protein			NCU04992	(shared with Sordaria, 195AA/740bp-utr)
NCU00895	EukProk					NCU05666	Y	N	1 intron/110AA/597bp	uncharacterized protein			NCU05015	(shared with Sordaria, 1 intron, 325AA/1208bp-utr)
NCU00896	EukProk					NCU10605	Y	N	2 intron/96AA/944bp	uncharacterized protein			NCU05019	(shared with Sordaria, 1 intron, 427AA/1429bp)
NCU00898	EukProk					NCU05672	N	N	1 intron/134AA/473bp	uncharacterized protein			NCU05022	(shared with Sordaria, 1 intron, 204AA/953bp-utr)
NCU00901	EukProk					NCU05675	Y	N	1 intron/170AA/567bp	uncharacterized protein			NCU05024	(shared with Sordaria, 1 intron, 270AA/1508bp-utr)
NCU00904	EukProk					NCU05678	Y	Y	179AA/540bp	uncharacterized protein			NCU05025	(shared with Sordaria, 2 intron, 251AA/1767bp-utr)
NCU00905	EukProk					NCU16615	N	N	106AA/962bp-utr 1 intron	uncharacterized protein			NCU05034	(shared with Sordaria, 2 intron, 509AA/2033bp-utr)
NCU00915	EukProk					NCU16616	N	N	99AA/43bp-utr	uncharacterized protein			NCU05056	(shared with Sordaria, 1 intron, 577AA/1937bp)
NCU00919	EukProk					NCU05703	Y	N	3 intron/213AA/988bp-utr	uncharacterized protein			NCU05086	(shared with Sordaria, 1216AA/3651bp)
NCU00920	EukProk					NCU05711	Y	Y	2 intron/309AA/1238bp	uncharacterized protein			NCU05091	(Shared with Sordaria, multiple duplicates, 2 intron, 614AA/2133bp)
NCU00925	EukProk					NCU05713	Y	Y	2 intron/310AA/1368bp-utr	uncharacterized protein			NCU05096	(Shared with Sordaria, not in Nt&Nd, antifreeze protein? 429AA/1290bp)
NCU00927	EukProk					NCU05728	Y	N	90AA/955bp-utr- 1 intron	uncharacterized protein			NCU05097	(Shared with Sordaria, multiple duplicates, 2 intron, 614AA/2133bp)
NCU00930	EukProk					NCU05742	N	N	3 intron/102AA/859bp	uncharacterized protein			NCU05101	(shared with Sordaria, 2 intron, 326AA, 1171bp)
NCU00936	EukProk					NCU05759	Y	Y	1 intron/248AA/1302bp-utr	uncharacterized protein			NCU05102	(Shared with Sordaria, multiple duplicates, 2 intron, 614AA/2133bp)
NCU00943	EukProk					NCU05779	Y	Y	410AA/1233bp	uncharacterized protein			NCU05106	(Shared with Sordaria, multiple duplicates, 2 intron, 614AA/2133bp)
NCU00950	EukProk					NCU05787	N	N	1 intron/165AA/648bp	uncharacterized protein			NCU05107	(Shared with Sordaria, 1 intron, 170AA/586bp)
NCU00951	EukProk					NCU05794	Y	N	1 intron/143AA/541bp	uncharacterized protein			NCU05108	(Shared with Sordaria, multiple duplicates, 2 intron, 614AA/2133bp)
NCU00954	EukProk					NCU05811	N?	N	2 intron/124AA/738bp	uncharacterized protein			NCU05114	(Shared with Sordaria, 1 intron, 529AA/1990bp-utr)
NCU00955	EukProk					NCU05823	Y	Y	4 intron/259AA/1080bp	uncharacterized protein			NCU05135	(Shared with Sordaria&Nt, 4 intron, 532AA/3004bp-utr)
NCU00956	EukProk					NCU05824	N	N	2 intron/111AA/702bp	uncharacterized protein			NCU05145	(Shared with Sordaria, 1 intron, 667AA/2506bp-utr)
NCU00957	EukProk					NCU10954	Y	N	1 intron/97AA/375bp	uncharacterized protein			NCU05147	(shared with Sordaria, 2 intron, 243AA, 1195bp)
NCU00958	EukProk					NCU05839	Y	N	1 intron/265AA/1056bp-utr	uncharacterized protein			NCU05148	(Shared with Sordaria, 1 intron, 96AA/895bp-utr)
NCU00959	EukProk					NCU17281	N	N	1 intron/123AA/783bp-utr	uncharacterized protein			NCU05152	(Shared with Sordaria, 1 intron, 286AA/969bp)
NCU00963	EukProk					NCU05860	Y	N	1 intron/236AA/786bp	uncharacterized protein			NCU05155	287AA/864bp
NCU00966	EukProk					NCU05872	Y	Y	1 intron/217AA/1707bp	uncharacterized protein			NCU05158	(Shared with Sordaria, 1 intron, 337AA/1278bp)
NCU00971	EukProk					NCU05875	Y	N	1 intron/165AA/1220bp	uncharacterized protein			NCU05163	(Shared with Sordaria, 166AA/1100bp-utr 1 intron)
NCU00979	EukProk					NCU05877	N	N	2 intron/167AA/991bp	uncharacterized protein			NCU05229	(Shared with Sordaria, 279AA, 1460bp-utr-1 intron)
NCU00981	EukProk					NCU17285	N	Y	1 intron/70AA/1290bp	uncharacterized protein			NCU05277	(Shared with Sordaria&Nt, 1 intron, 137AA, 547bp)
NCU00984	EukProk					NCU05892	N	N	2 intron/250AA/938bp	uncharacterized protein			NCU05315	(Shared with Sordaria, 2 intron, 665AA, 3304bp-utr)
NCU00985	EukProk					NCU05820	Y	y	477AA/2260bp	uncharacterized protein			NCU05320	(Shared with Sordaria, 1 intron, 227AA, 849bp- expanded in Nt and Nd)
NCU00987	EukProk					NCU05911	Y	N	155AA/468bp	uncharacterized protein			NCU05321	(Shared with Sordaria, 3 intron, 689AA, 2489bp)
NCU00988	EukProk					NCU11059	N	N	3 intron/112AA/575bp	uncharacterized protein			NCU05346	(Shared with Sordaria, 1 intron, 512AA, 11956bp, overlapped with utr of 5347 )
NCU00990	EukProk					NCU05946	Y	N	104AA/745bp-utr	uncharacterized protein			NCU05354	(Shared with Sordaria&Nt, 1 intron, 137AA, 547bp)
NCU01000	EukProk					NCU05947	Y	N	1 intron/127AA/495bp	uncharacterized protein			NCU05395	(Shared with Sordaria, 122AA, 1088bp-utr, 37C phenotype)
NCU01008	EukProk					NCU05949	N	N	1 intron/106AA/591bp	uncharacterized protein			NCU05479	(Shared with Sordaria, 1 intron, 549AA, 2200bp)
NCU01010	EukProk					NCU17127	N	N	1 intron/97AA/1216bp	uncharacterized protein			NCU05494	(Shared with Sordaria, 1 intron, 292AA, 1051bp)
NCU01016	EukProk					NCU05976	Y	Y	1 intron/101AA/1135bp	uncharacterized protein			NCU05510	(Shared with Sordaria&Nt, 557AA, 1674bp)
NCU01021	EukProk					NCU05981	N	N	1 intron/141AA/519bp	uncharacterized protein			NCU05530	1 intron/336AA/1106bp
NCU01022	EukProk					NCU06000	Y	N	4 intron/355AA/1811bp	uncharacterized protein			NCU05531	(Shared with Sordaria, 304AA, 1915bp)
NCU01023	EukProk					NCU17216	N	N	1 intron/102AA/1282bp-utr	uncharacterized protein			NCU05538	(Shared with Sordaria, 2 intron, 268AA, 954bp)
NCU01057	EukProk					NCU06094	N	N	4 intron/192AA/1768bp-utr	uncharacterized protein			NCU05563	(Shared with Sordaria, 2 intron, 569AA, 2256bp)
NCU01059	EukProk					NCU06096	Y	N	4 intron/153AA/1075bp	uncharacterized protein			NCU05571	(Shared with Sordaria, 1 intron, 300AA, 1117bp-utr)
NCU01061	EukProk					NCU06124	N	N	2 intron/151AA/1110bp	uncharacterized protein			NCU05572	(Shared with Sordaria, 331AA, 996bp)
NCU01065	EukProk					NCU06139	Y	N	3 intron/148AA/1478bp-utr	uncharacterized protein			NCU05603	(Shared with Sordaria, 1 short intron, 1066AA, 3271bp)
NCU01070	EukProk					NCU17208	N	N	1 intron/129AA/1839bp-utr	uncharacterized protein			NCU05615	411AA/1236bp
NCU01072	EukProk					NCU17205	N	N	173AA/2022bp-utr 2 intron	uncharacterized protein			NCU05621	(Shared with Sordaria, 331AA, 996bp)
NCU01078	EukProk					NCU06163	Y	Y	223AA/672bp	uncharacterized protein			NCU05628	(Shared with Sordaria, duplicate Nt, Nd, Nc, 2 intron, 154AA, 609bp)
NCU01083	EukProk					NCU17202	Y	Y	223AA/672bp	uncharacterized protein			NCU05629	(Shared with Sordaria, duplicate Nt, Nd, Nc, 2 intron, 154AA, 609bp)
NCU01084	EukProk					NCU06197	N	N	3 intron/167AA/893bp	uncharacterized protein			NCU05631	(shared with Sordaria, multiple duplicate, 281AA/1551bp-utr)
NCU01089	EukProk					NCU06221	Y	Y	3 intron/340AA/1462bp	uncharacterized protein			NCU05639	1 intron/250AA/1311bp-utr
NCU01092	EukProk					NCU06229	Y	N	103AA/449bp-utr	uncharacterized protein			NCU05656	(Shared with Sordaria, multiple duplictes, 211AA, 636bp)
NCU01094	EukProk					NCU06234	Y	N	3 intron/113AA/1360bp	uncharacterized protein			NCU05659	(Shared with Sordaria, multiple duplictes, 211AA, 636bp)
NCU01095	EukProk					NCU06236	Y	N	3 intron/312AA/1378bp	uncharacterized protein			NCU05660	(Shared with Sordaria, multiple duplictes, 211AA, 636bp)
NCU01099	EukProk					NCU06287	Y	N	187AA/564bp	uncharacterized protein			NCU05661	(Shared with Sordaria, multiple duplictes, 211AA, 636bp)
NCU01100	EukProk					NCU06288	Y	N	196AA/xxx	uncharacterized protein			NCU05668	(Shared with Sordaria, 1 intron, 454AA, 1508bp)
NCU01103	EukProk					NCU06289	Y	N	274AA/825bp	uncharacterized protein			NCU05669	(Shared with Sordaria, duplicates, 325AA, 978bp)
NCU01104	EukProk					NCU06298	N	N	95AA/288bp	uncharacterized protein			NCU05670	(Shared with Sordaria, duplicates, 325AA, 978bp)
NCU01107	EukProk					NCU06299	Y	N	6 intron/246AA/2029bp	uncharacterized protein			NCU05673	(Shared with Sordaria&Nt, 312AA, 939bp)
NCU01112	EukProk					NCU06313	N	N	2 intron/171AA/865bp	uncharacterized protein			NCU05676	(Shared with Sordaria, 152AA, 459bp)
NCU01114	EukProk					NCU06350	Y	Y	3 intron/101AA/744bp	uncharacterized protein			NCU05677	(Shared with Sordaria, 257AA, 774bp)
NCU01116	EukProk					NCU06420	N	N	1 intron/90AA/1331-utr-1 intron	uncharacterized protein			NCU05679	(Shared with Sordaria, 1 intron, 360AA, 1176bp)
NCU01119	EukProk					NCU06426	N	N	2 intron/137AA/836bp	uncharacterized protein			NCU05695	(Shared with Sordaria, 1365AA, 4420bp-utr)
NCU01121	EukProk					NCU06427	N	N	3 intron/127AA(KKKKs)/926bp/normal	uncharacterized protein			NCU05697	(shared with Sordaria, 1 intron, 721AA, 3746bp-utr)
NCU01123	EukProk					NCU06455	Y	N	3 intron/168AA/1169bp	uncharacterized protein			NCU05698	(Shared with Sordaria, 1 intron, 304AA, 966bp)
NCU01127	EukProk					NCU06507	Y	N	1 intron/332AA/1092bp	uncharacterized protein			NCU05732	(shared with Sordaria, 1 intron, 270AA, 844bp)
NCU01132	EukProk					NCU06517	Y	N	1 intron/119AA/717bp	uncharacterized protein			NCU05749	(Shared with Sordaria, 1 intron, 228AA, 877bp)
NCU01140	EukProk					NCU06529	N	N	1 intron/95AA/421bp	uncharacterized protein			NCU05760	232AA/699bp/chitinase-GGGGs
NCU01141	EukProk					NCU06570	Y	N	110AA/333bp	uncharacterized protein			NCU05769	(Shared with Sordaria, 235AA, 708bp)
NCU01142	EukProk					NCU06581	Y	Y	286AA/807bp	uncharacterized protein			NCU05784	(Shared with Sordaria, 125AA, 1511bp-utr)
NCU01143	EukProk					NCU06640	Y	N	1 intron/82AA/321bp	uncharacterized protein			NCU05823	4 intron/259AA/1080bp
NCU01146	EukProk					NCU17004	N	N	3 intron/148AA/1346bp	uncharacterized protein			NCU05825	(Shared with Sordaria, 2 intron, 279AA, 1341bp)
NCU01157	EukProk					NCU06657	Y	Y	3 intron/199AA/999bp	uncharacterized protein			NCU05827	(Shared with Sordaria, 1 intron, 218AA, 950bp-utr)
NCU01160	EukProk					NCU06683	Y	N	1intron/198AA/706bp	uncharacterized protein			NCU05880	(Shared with Sordaria, 1259AA, 3780bp)
NCU01162	EukProk					NCU06686	Y	N	2 intron/192AA/863bp	uncharacterized protein			NCU05907	(shared with Sordaria)
NCU01163	EukProk					NCU06690	N	N	3 intron/128AA/953bp	uncharacterized protein			NCU05914	(Shared with Sordaria, 1 intron, 311AA, 1029bp)
NCU01164	EukProk					NCU06730	N	N	1 intron/139AA/756bp-utr	uncharacterized protein			NCU05917	(Shared with Sordaria, 287AA, 1161bp-utr)
NCU01165	EukProk					NCU06794	Y	N	2 intron/112AA/692bp	uncharacterized protein			NCU05918	(Shared with Sordaria, 659AA, 1980bp)
NCU01166	EukProk					NCU06795	Y	N	1 intron/208AA/1730bp-utr	uncharacterized protein			NCU05934	(Shared with Sordaria, 400AA, 1880bp-utr)
NCU01167	EukProk					NCU06797	N	Y	1 intron/84AA/363	uncharacterized protein			NCU05954	(Shared with Sordaria, 725AA,2636bp-utr)
NCU01169	EukProk					NCU06810	N	N	3 intron/126AA/1070bp-utr	uncharacterized protein			NCU05962	(Shared with Sordaria, 79AA, 240bp)
NCU01171	EukProk					NCU06823	Y	Y	332AA/999bp	uncharacterized protein			NCU06019	(Shared with Sordaria, 1 intron, 255AA, 1355bp-utr)
NCU01174	EukProk					NCU06840	Y	N	2 intron/176AA/843bp	uncharacterized protein			NCU06069	(Shared with Sordaria, 2 variant, 2 intron, 185AA, 1588bp-utr)
NCU01175	EukProk					NCU06849	Y	Y	1 intron/93AA/351bp	uncharacterized protein			NCU06070	(Shared with Sordaria, 161AA, 595bp-utr)
NCU01177	EukProk					NCU06852	Y	N	3 intron/203AA/1028bp	uncharacterized protein			NCU06074	(Shared with Sordaria, 449AA, 1460bp-utr)
NCU01178	EukProk					NCU06872	Y	N	1 intron/116AA/463bp	uncharacterized protein			NCU06078	(Shared with Sordaria, 336AA, 1363bp-utr)
NCU01179	EukProk					NCU06888	Y	Y	2 intron/238AA/1072bp	uncharacterized protein			NCU06082	(Shared with Sordaria, 1 intron, 231AA, 757bp)
NCU01181	EukProk					NCU06896	Y	Y	313AA/942bp	uncharacterized protein			NCU06083	(Shared with Sordaria, 248AA, 2456bp-utr)
NCU01183	EukProk					NCU06897	Y	Y	356AA/1071bp	uncharacterized protein			NCU06119	(shared with Sordaria, basal fungal lineage, oomycetes, 309AA, 1070bp-utr,normal , horizontal gene transfer?)
NCU01184	EukProk					NCU06898	N	N	1 intron/99AA/417bp	uncharacterized protein			NCU06121	(Shared with Sordaria, 336AA, 1136bp-utr)
NCU01185	EukProk					NCU06899	Y	Y	275AA/847bp-utr	uncharacterized protein			NCU06126	(Shared with Sordaria&Nd, 424AA, 1275bp)
NCU01187	EukProk					NCU12045	N	N	1 intron/177AA/837bp	uncharacterized protein			NCU06127	(Shared with Sordaria&Nd, 1 intron, 299AA, 1613bp)
NCU01190	EukProk					NCU06902	Y	Y	272AA/819bp	uncharacterized protein			NCU06128	(Shared with Sordaria&Nd, 102AA, 1884bp-utr)
NCU01192	EukProk					NCU06953	Y(d)	Y(d)	3 intron/167AA/730bp/normal	uncharacterized protein			NCU06134	(Shared with Sordaria, 325AA, 1203bp-utr)
NCU01195	EukProk					NCU06954	Y(d)	Y(d)	3 intron/167AA/730bp/normal	uncharacterized protein			NCU06147	(Shared with Sordaria, 1 intron, 418AA, 1369bp)
NCU01201	EukProk					NCU06955	Y(d)	Y(d)	3 intron/167AA/730bp/normal	uncharacterized protein			NCU06154	(Shared with Sordaria, multiple duplicates, 1 intron, 162AA, 604bp)
NCU01203	EukProk					NCU09589	Y(d)	Y(d)	3 intron/167AA/730bp/normal	uncharacterized protein			NCU06155	(Shared with Sordaria, multiple duplicates, 1 intron, 162AA, 604bp)
NCU01207	EukProk					NCU09590	Y(d)	Y(d)	3 intron/167AA/730bp/normal	uncharacterized protein			NCU06156	(Shared with Sordaria, 1 intron, 140AA, 1078bp-utr)
NCU01210	EukProk					NCU09591	Y(d)	Y(d)	3 intron/167AA/730bp/normal	uncharacterized protein			NCU06157	(Shared with Sordaria, 1 intron, 172AA, 1421bp-utr)
NCU01219	EukProk					NCU07038	Y	N	2 intron/144AA/599bp	uncharacterized protein			NCU06160	(Shared with Sordaria, 231AA, 696bp)
NCU01221	EukProk					NCU07047	Y	Y	2 intron/326AA/1336bp	uncharacterized protein			NCU06161	(Shared with Sordaria, 1 intron, 253AA, 847bp)
NCU01225	EukProk					NCU07048	Y(?)	N	3 intron/217AA/1162bp	uncharacterized protein			NCU06169	(Shared with Sordaria, 2 intron, 316AA, 1724bp)
NCU01227	EukProk					NCU07085	N	N	102AA/309bp	uncharacterized protein			NCU06206	(Shared with Sordaria, 1 intron, 200AA, 1533bp-utr)
NCU01229	EukProk					NCU07086	Y	Y	4 intron/362AA/2150bp	uncharacterized protein			NCU06220	(Shared with Sordaria, 2 variant, 1 intron, 461AA, 2371bp)
NCU01231	EukProk					NCU07087	Y	N	1 intron/215AA/744bp	uncharacterized protein			NCU06263	(shared with Sordaria, multiple duplicate, 3 intron/398AA/1395bp)
NCU01233	EukProk					NCU07122	Y	N	2 intron/94AA/522bp-utr/2 variant	uncharacterized protein			NCU06263	(Shared with Sordaria, multiple duplicate, 1 intron, 1471AA, 4621bp)
NCU01234	EukProk					NCU07144	N	N	641AA/1926bp	uncharacterized protein			NCU06286	(Shared with Sordaria, duplicate, 2 intron, 254AA, 1463bp)
NCU01235	EukProk					NCU07145	N	N	3 intron/134AA/1138bp	uncharacterized protein			NCU06293	(Shared with Sordaria, duplicate, 2 intron, 254AA, 1463bp)
NCU01238	EukProk					NCU07146	N	Y	1077AA/3234bp	uncharacterized protein			NCU06302	(Shared with Sordaria, 486AA, 3640bp-utr)
NCU01240	EukProk					NCU07147	N	N	115AA/922bp-utr-intron	uncharacterized protein			NCU06391	(Shared with Sordaria, 1 intron, 762AA, 2911bp-utr)
NCU01241	EukProk					NCU07148	N	N	5 intron/299AA/2093bp	uncharacterized protein			NCU06434	(Shared with Sordaria, 253AA, 1326bp-utr)
NCU01246	EukProk					NCU07150	Y	Y(d)	1 intron/567AA/1809bp	uncharacterized protein			NCU06474	(shared with Sordaria, extreme multiple duplication, 1 intron/314AA/1683bp-utr)
NCU01249	EukProk					NCU16906	Y	Y(d)	416AA/1251bp	CCHC-type domain-containing protein			NCU06475	(shared with Sordaria, extreme multiple duplication, 1 intron/314AA/1683bp-utr)
NCU01250	EukProk					NCU07151	N	N	1 intron/188AA/680bp/normal phenotype	uncharacterized protein			NCU06476	(shared with Sordaria, extreme multiple duplication, 1 intron/314AA/1683bp-utr)
NCU01257	EukProk					NCU17054	N	N	207bp/624bp	uncharacterized protein			NCU06499	(Shared with Sordaria, 1141AA, 3776bp-utr 1 intron)
NCU01258	EukProk					NCU07152	Y	N	2 intron/194AA/820bp	uncharacterized protein			NCU06525	(shared with Sordaria&Nt, 4 intron, many TTTTTs, 540AA, 2321bp-utr)
NCU01268	EukProk					NCU07161	N	N	2 intron/148AA/805bp	uncharacterized protein			NCU06547	(Shared with Sordaria, 624AA, 2262bp-utr)
NCU01269	EukProk					NCU07164	Y	N	1 intron/169AA/1040bp	uncharacterized protein			NCU06574	(Shared with Sordaria, 4 intron, 573AA, 2334bp-utr)
NCU01270	EukProk					NCU17051	N	N	102AA/865bp-utr	uncharacterized protein			NCU06575	(Shared with Sordaria, 2 intron, 372AA, 1273bp)
NCU01271	EukProk					NCU07185	Y	Y	2 intron/186AA/1337bp	uncharacterized protein			NCU06590	(Shared with Sordaria&Nt, 2 intron, 191AA, 1218bp)
NCU01272	EukProk					NCU07203	N	N	2 intron/239AA/1468bp-utr	uncharacterized protein			NCU06591	(Shared with Sordaria&Nt, 2 intron, 196AA, 1102bp-utr)
NCU01276	EukProk					NCU07209	Y	Y	1 intron/328AA/1117bp	uncharacterized protein			NCU06604	(Shared with Sordaria&Nt, 2 intron, 1264AA, 4018bp)
NCU01282	EukProk					NCU07210	Y	Y	1 intron/340AA/1738bp-utr	uncharacterized protein			NCU06725	(shared with Sordaria, 6 intron, 623AA, 2901bp)
NCU01285	EukProk					NCU07211	Y	Y	1 intron/391AA/1421bp	uncharacterized protein			NCU06759	(shared with Sordaria, 3 intron, 698AA, 3417bp-utr)
NCU01290	EukProk					NCU07213	Y	N	119AA/360bp	uncharacterized protein			NCU06772	(shared with Sordaria, 755AA, 2905bp)
NCU01300	EukProk					NCU07217	Y	N	223AA/672bp	uncharacterized protein			NCU06773	(shared with Sordaria, sept-pore associated, normal, 462AA, 2817bp)
NCU01317	EukProk					NCU07228	Y(2)	N	1 intron/182AA/620bp	uncharacterized protein			NCU06807	(shared with Sordaria, 424AA, 1275bp)
NCU01318	EukProk					NCU07229	Y(2)	N	1 intron/182AA/632bp	uncharacterized protein			NCU06811	(shared with Sordaria, 1 intron, 386AA, 1335bp)
NCU01320	EukProk					NCU07237	Y	N	2 intron/137AA/815bp-utr	uncharacterized protein			NCU06822	(shared with Sordaria, Fusarium, NT, 1 intron, 361AA, 1136bp)
NCU01328	EukProk					NCU07239	Y	N	3 intron/137AA/1237bp-utr	uncharacterized protein			NCU06853	(shared with Sordaria, 2 intron, 734AA, 3358bp)
NCU01331	EukProk					NCU07243	Y	N	1 intron/241AA/807bp	uncharacterized protein			NCU06885	1 intron/164AA/833bp
NCU01332	EukProk					NCU07244	Y	N	178AA/537bp	uncharacterized protein			NCU06886	(shared with Sordaria, 2 intron, 241AA, 958bp)
NCU01335	EukProk					NCU07245	N	N	2 intron/218AA/1389bp-utr	uncharacterized protein			NCU06887	(shared with Sordaria, 2 intron, 269AA, 1051bp)
NCU01337	EukProk					NCU07306	Y	Y	157AA/950bp-utr-intron	uncharacterized protein			NCU06889	(shared with Sordaria, 532AA, 1599bp)
NCU01338	EukProk					NCU07316	Y	N	1 intron/1228bp-utr	uncharacterized protein			NCU06890	(shared with Sordaria, 1 intron, 73AA, 791bp-utr)
NCU01340	EukProk					NCU07317	Y	N	3 intron/329AA/2236bp-utr	uncharacterized protein			NCU06901	(shared with Sordaria, 232AA, 699bp)
NCU01341	EukProk					NCU07323	N	N	1 intron/94AA/753bp-utr	uncharacterized protein			NCU06903	(shared with Sordaria, 364AA, 1095bp)
NCU01342	EukProk					NCU07336	N	Y(reduced)	482AA/1936bp-utr	uncharacterized protein			NCU06904	(shared with Sordaria&Nt, 1 intron, 174AA, 587bp)
NCU01343	EukProk					NCU07372	Y(2)	N	3 intron/331AA/1723bp-utr	uncharacterized protein			NCU06913	(shared with Sordaria, Aspergillus, 2 intron, 545AA, 1842bp)
NCU01347	EukProk					NCU07396	N	N	1 intron/110AA/806bp	uncharacterized protein			NCU06916	(shared with Sordaria, 1 intron, 272AA, 945bp)
NCU01348	EukProk					NCU07406	Y	N	1 intron/194AA/649bp	uncharacterized protein			NCU06917	(shared with Sordaria, 1 intron, 572AA, 1808bp)
NCU01360	EukProk					NCU07427	Y	Y	1 intron/119AA/464bp	uncharacterized protein			NCU06937	(shared with Sordaria, 170AA, 1289bp-utr-intron)
NCU01364	EukProk					NCU07429	Y	Y	3 intron/250AA/962bp	uncharacterized protein			NCU06938	(shared with Sordaria, 176AA, 1138bp-utr)
NCU01367	EukProk					NCU07480	N	Y	8 intron/443AA/2568bp	uncharacterized protein			NCU06995	(shared with Sordaria, 1 intron, 254AA, 911bp)
NCU01369	EukProk					NCU07532	Y	Y	1 intron/502AA/2155bp-utr/SHSHSH-GAGAGAGA repeats	uncharacterized protein			NCU07037	(shared with Sordaria&Nt, 545AA, 2856bp-utr)
NCU01370	EukProk					NCU16695	Y	N	3 intron/323AA/1282bp/QQQQQ… repeats	uncharacterized protein			NCU07090	(shared with Sordaria, 2 intron, 259AA, 1064bp)
NCU01371	EukProk					NCU07510	Y	Y	1 intron/215 AA	uncharacterized protein			NCU07095	(shared with Sordaria, 188AA, 929bp-utr)
NCU01376	EukProk					NCU07540	N	N	2 intron/179AA/1256bp	uncharacterized protein			NCU07098	(shared with Sordaria, 686AA, 3152bp)
NCU01378	EukProk					NCU07555	Y	N	2 intron/104AA/710bp	uncharacterized protein			NCU07177	(shared with Sordaria, 134AA, 405bp)
NCU01381	EukProk					NCU07600	Y	N	149AA/450bp	uncharacterized protein			NCU07183	1 intron/284AA/905bp
NCU01389	EukProk					NCU16723	N	N	116AA/606bp-utr	uncharacterized protein			NCU07184	(shared with Sordaria&Nt, 1 intron, 205AA, 1717bp-utr-intron)
NCU01390	EukProk					NCU16724	Y	Y	1 intron/633AA/1991bp	uncharacterized protein			NCU07186	(shared with Sordaria, 453AA, 1602bp-utr)
NCU01393	EukProk					NCU07606	N	N	1 intron/134AA/658bp	uncharacterized protein			NCU07201	(shared with Sordaria, 1 intron, 338AA, 1416bp-utr)
NCU01409	EukProk					NCU07613	N	N	4 intron/146AA/1434bp	uncharacterized protein			NCU07202	(shared with Sordaria, 553AA, 1754bp-utr, normal phenotype)
NCU01412	EukProk					NCU07614	Y	N	1 intron/173AA/1563bp	uncharacterized protein			NCU07204	(shared with Sordaria, 292AA, 1245bp-utr, normal phenotype)
NCU01417	EukProk					NCU07615	Y	Y	197AA/594bp	uncharacterized protein			NCU07206	(shared with Sordaria, duplicate, 644AA, 1935bp)
NCU01419	EukProk					NCU07616	Y	N	1 intron/123AA/457bp	uncharacterized protein			NCU07207	(shared with Sordaria, multiple duplicate, 1 intron, 379AA, 1454bp)
NCU01422	EukProk					NCU07625	N	N	1 intron/677AA/2406bp/many QQQ and AAA repeats	uncharacterized protein			NCU07208	(shared with Sordaria, 1 intron, 231AA, 828bp, normal phenotype)
NCU01424	EukProk					NCU07631	Y	Y	244AA/1293bp-utr	uncharacterized protein			NCU07212	(shared with Sordaria, multiple duplicate, 1 intron, 379AA, 1454bp)
NCU01429	EukProk					NCU07635	N	N	183AA/552bp	uncharacterized protein			NCU07214	(shared with Sordaria, multiple duplicate, 1 intron, 379AA, 1454bp)
NCU01433	EukProk					NCU16728	N	N	1 intron/103AA/392bp	uncharacterized protein			NCU07215	(shared with Sordaria, 160AA, 483bp)
NCU01435	EukProk					NCU07651	N	N	1 intron/133AA/464bp	uncharacterized protein			NCU07216	(shared with Sordaria, 213AA, 642bp)
NCU01438	EukProk					NCU07676	Y	N	3 intron/132AA/968bpbp-utr	uncharacterized protein			NCU07218	(shared with Sordaria, 527AA, 1619bp-utr, many NNN-NH-3’ end)
NCU01441	EukProk					NCU07744	N	N	2 intron/77AA/525bp	uncharacterized protein			NCU07249	(shared with Sordaira, multiple duplicates, 541AA, 1626bp)
NCU01443	EukProk					NCU07749	N	N	1 intron/102AA/469bp	uncharacterized protein			NCU07252	(shared with Sordaria, 180AA, 1406bp-utr)
NCU01444	EukProk					NCU07750	N	N	5 intron/104AA/960bp	uncharacterized protein			NCU07272	(shared with Sordaria, 192AA, 579bp, many PPPPs)
NCU01446	EukProk					NCU11038	Y	N	2 intron/132AA/775bp	uncharacterized protein			NCU07274	(shared with Sordaria, 1 intron, 501AA, 2346bp-utr)
NCU01447	EukProk					NCU07764	Y	N	3 intron/84AA/763bp	uncharacterized protein			NCU07288	126AA/1455bp-utr-intron
NCU01449	EukProk					NCU16920	N	Y	83AA/858bp-utr-intron	uncharacterized protein			NCU07312	(shared with Sordaria, 527AA, 1584bp)
NCU01452	EukProk					NCU07780	Y	N	1 intron/180AA/601bp	uncharacterized protein			NCU07339	(shared with Sordaria, 250AA, 753bp)
NCU01453	EukProk					NCU07785	N	N	1 intron/92AA/415bp	uncharacterized protein			NCU07370	(shared with Sordaira, duplicates, 1 intron, 175AA, 601bp)
NCU01454	EukProk					NCU16917	N	N	235AA/1259bp-utr	uncharacterized protein			NCU07371	(shared with Sordaira, duplicates, 1 intron, 175AA, 601bp)
NCU01456	EukProk					NCU07799	Y	Y	102AA/309bp	uncharacterized protein			NCU07424	(shared with Sordaria, 124AA, 878bp-utr)
NCU01464	EukProk					NCU07833	N	N	1 intron/101AA/614bp-utr	uncharacterized protein			NCU07433	(shared with Sorddaria, 1 intron, 1357AA, 4185bp)
NCU01468	EukProk					NCU07845	Y	N	2 intron/157AA/778bp	uncharacterized protein			NCU07533	(shared with Sordaria, 2 intron, 616AA, 2876bp-utr)
NCU01470	EukProk					NCU07847	N	N	1 intron/82AA/303bp	uncharacterized protein			NCU07552	(shared with Sordaria, 491AA, 2056bp)
NCU01471	EukProk					NCU07848	N	N	2 intron/176AA/1146bp-utr	uncharacterized protein			NCU07557	(shared with Sordaria, 3 intron, 1141AA, 3667bp)
NCU01479	EukProk					NCU07867	N	N	1 intron/168AA/721bp	uncharacterized protein			NCU07582	1 intron/766AA/2971bp-utr
NCU01480	EukProk					NCU07940	Y	Y	244AA/1775bp-utr-intron	uncharacterized protein			NCU07594	(shared with Sordaria, 4 intron, 223AA, 1492bp)
NCU01484	EukProk					NCU08043	N	N	2 intron/134AA/783bp	uncharacterized protein			NCU07595	(shared with Sordaria&Nt, 1 intron, 313AA, 1025bp)
NCU01494	EukProk					NCU08059	N	N	3 intron/97AA/629bp	uncharacterized protein			NCU07599	(shared with Sordaria, 285AA, 858bp)
NCU01498	EukProk					NCU08077	Y	Y	354AA/1065bp	uncharacterized protein			NCU07601	(shared with Sordaria, duplicates, 4 intron, 594AA, 2299bp-utr)
NCU01501	EukProk					NCU08078	Y	Y	1 intron/216AA/732bp	uncharacterized protein			NCU07602	(shared with Sordaria, duplicate, 1 intron, 80AA, 316bp)
NCU01502	EukProk					NCU08079	Y	Y	1 intron/138AA/921bp-utr	uncharacterized protein			NCU07618	(shared with Sordaria&Trichoderma, 1 intron, 1800AA, 6032bp, 37C phenotype)
NCU01503	EukProk					NCU08080	N	N	104AA/315bp	GRAM_POS_Anchoring domain-containing protein			NCU07627	(shared with Sordaria, duplicates, 361AA, 1086bp)
NCU01511	EukProk					NCU08081	N	N	100AA/303bp	uncharacterized protein			NCU07628	(shared with Sordaria, duplicates, 361AA, 1086bp)
NCU01512	EukProk					NCU16306	N	N	123AA/945bp-utr	uncharacterized protein			NCU07629	(shared with Sordaria, duplicates, 361AA, 1086bp)
NCU01515	EukProk					NCU16307	N	N	1 intron/182AA/592bp	uncharacterized protein			NCU07630	(shared with Sordaria, duplicates, 361AA, 1086bp)
NCU01516	EukProk					NCU08099	Y	N	182AA/720bp-utr	uncharacterized protein			NCU07632	(shared with Sordaria, duplicates, 4 intron, 594AA, 2299bp-utr)
NCU01517	EukProk					NCU08100	Y	N	153AA/529bp-utr	uncharacterized protein			NCU07633	(shared with Sordaria, duplicates, 4 intron, 594AA, 2299bp-utr)
NCU01521	EukProk					NCU08140	N	N	5 intron/118AA/760bp	uncharacterized protein			NCU07634	(shared with Sordaria, duplicates, 4 intron, 594AA, 2299bp-utr)
NCU01523	EukProk					NCU08149	Y	N	1 intron/75AA/539bp-utr	uncharacterized protein			NCU07637	(shared with Sordaria, duplicates, 4 intron, 594AA, 2299bp-utr)
NCU01524	EukProk					NCU08168	Y	Y	2 intron/174AA/1111bp-utr	CVNH domain-containing protein			NCU07638	(shared with Sordaria, duplicates, 4 intron, 594AA, 2299bp-utr)
NCU01528	EukProk					NCU08186	Y	Y	209AA/630bp	uncharacterized protein			NCU07640	(shared with Sordaria, duplicates, 3 intron, 306AA, 1282bp)
NCU01545	EukProk					NCU08191	Y	Y	2 intron/258AA/1341bp-utr	uncharacterized protein			NCU07641	(shared with Sordaria, duplicates, 3 intron, 306AA, 1282bp)
NCU01546	EukProk					NCU08200	N	N	105AA/318bp (many TTTTTs)	uncharacterized protein			NCU07642	(shared with Sordaria, duplicates, 3 intron, 306AA, 1282bp)
NCU01547	EukProk					NCU08207	N	N	2 intron/206AA/1170bp	uncharacterized protein			NCU07643	(shared with Sordaria, duplicates, 3 intron, 306AA, 1282bp)
NCU01550	EukProk					NCU08208	N	N	2 intron/190AA/831bp	uncharacterized protein			NCU07644	(shared with Sordaria, duplicates, 3 intron, 306AA, 1282bp)
NCU01552	EukProk					NCU08212	Y	Y	3 intron/223AA/1785bp	uncharacterized protein			NCU07645	(shared with Sordaria, duplicates, 4 intron, 594AA, 2299bp-utr)
NCU01553	EukProk					NCU08213	Y	Y	177AA/534bp	uncharacterized protein			NCU07652	(shared with Sordaria, duplicates, 4 intron, 594AA, 2299bp-utr)
NCU01562	EukProk					NCU08235	N	Y	3 intron/644AA/2773bp	uncharacterized protein			NCU07751	(shared with Sordaria, 1 intron, 150AA, 508bp)
NCU01563	EukProk					NCU08237	N	Y	1 intron/151AA/545bp	uncharacterized protein			NCU07753	(shared with Sordaria, 1 intron, 848AA, 2912bp)
NCU01564	EukProk					NCU08239	N	N	1 intron/125AA/492bp	uncharacterized protein			NCU07759	(shared with Sordaria, 340AA, 1023bp)
NCU01568	EukProk					NCU08243	N	Y	5 intron/563AA/2384bp-dup44/45	uncharacterized protein			NCU07770	1 intron/130AA/482bp
NCU01580	EukProk					NCU08244	N	Y	1 intron/374AA/1588bp-dup44/45	uncharacterized protein			NCU07797	(shared with Sordaria, 3 intron, 381AA, 1405bp)
NCU01587	EukProk					NCU08245	Y	Y	1 intron/464AA/1564bp-dup44/45	uncharacterized protein			NCU07798	(shared with Sordaria, duplicates, 1 intron, 558AA, 2756bp-utr)
NCU01589	EukProk					NCU08246	Y(2)	Y(2)	1 intron/151AA/528bp	uncharacterized protein			NCU07801	(shared with Sordaria, duplicates, 1 intron, 558AA, 2756bp-utr)
NCU01595	EukProk					NCU08248	Y(2)	Y(2)	1 intron/208AA/698bp	uncharacterized protein			NCU07802	(shared with Sordaria, duplicates, 1 intron, 558AA, 2756bp-utr)
NCU01596	EukProk					NCU08247	N	Y	1 intron/89AA/350bp	uncharacterized protein			NCU07804	(shared with Sordaria, duplicates, 1 intron, 558AA, 2756bp-utr)
NCU01598	EukProk					NCU08250	Y	Y	1 intron/336AA/1084bp	uncharacterized protein			NCU07892	(shared with Sordaria, 1 intron, 143AA, 540bp)
NCU01601	EukProk					NCU08251	Y	N	1 intron/278AA/908bp (sign of repeats)	uncharacterized protein			NCU07896	(shared with Sordaria&Nt, 5 intron, 739AA, 2954bp)
NCU01605	EukProk					NCU08254	N	N	1 intron/266AA/1027bp	uncharacterized protein			NCU07902	(shared with Sordaria, 2 intron, 250AA, 1070bp)
NCU01606	EukProk					NCU08255	Y	N	2 intron/229AA/819bp	uncharacterized protein			NCU07905	(shared with Sordaria, 2 intron, 679AA, 2344bp-utr)
NCU01611	EukProk					NCU08256	Y	N	119AA/360bp	uncharacterized protein			NCU07951	(shared with Sordaria&Nd, 332AA, 2729bp-utr)
NCU01612	EukProk					NCU08258	N	N	1 intron/168AA/1404bp-utr	uncharacterized protein			NCU07967	(shared with Sordaria, 1 intron, 344AA, 1913bp-utr)
NCU01614	EukProk					NCU08259	N	N	3 intron/344AA/1897bp	uncharacterized protein			NCU07983	(shared with Sordaria&basidiomycetes, 1 intron, 75AA, 835bp-utr)
NCU01625	EukProk					NCU16703	N	N	1 intron/162AA/572bp	uncharacterized protein			NCU07995	(shared with Sordaria&Nt, 1 intron, 98AA, 678bp-utr)
NCU01633	EukProk					NCU16704	Y	N	2 intron/280AA/1734bp	uncharacterized protein			NCU08069	(shared with Sordaria, 1 intron, 577AA, 2072bp)
NCU01635	EukProk					NCU08260	N	Y	1 intron/374AA/1192bp	uncharacterized protein			NCU08073	(shared with Sordaria&Nt, 517AA, 1629bp-utr)
NCU01636	EukProk					NCU08261	Y	N	349AA/1050bp (HNN-HNY repeats)	uncharacterized protein			NCU08074	(shared with Sordaria, no Nt&Nd, 250AA, 753bp)
NCU01637	EukProk					NCU08262	N	N	2 intron/285AA/1001bp	uncharacterized protein			NCU08075	(shared with Sordaria, 3 intron, 781AA, 2624bp)
NCU01638	EukProk					NCU08442	Y	N	125AA/378bp	uncharacterized protein			NCU08083	(shared with Sordaria, 153AA, 949bp)
NCU01643	EukProk					NCU08455	Y	N	1 intron/166AA/1132bp-utr	uncharacterized protein			NCU08086	(shared with Sordaria&Nt, 138AA, 417bp -- many GGGGGs)
NCU01645	EukProk					NCU08470	N	N	2 intron/161AA/677bp	uncharacterized protein			NCU08096	(shared with Sordaria, 1 intron, 697AA, 2925bp)
NCU01648	EukProk					NCU08472	Y	N	1 intron/425AA/1405bp	uncharacterized protein			NCU08101	(shared with Sordaria, multiple duplicate, 622AA, 1869bp)
NCU01652	EukProk					NCU08491	Y	N	75AA/604bp-utr	uncharacterized protein			NCU08102	(shared with Sordaria, multiple duplicate, 622AA, 1869bp)
NCU01654	EukProk					NCU08492	N	N	1 intron/137AA/551bp-utr	uncharacterized protein			NCU08103	(shared with Sordaria, multiple duplicate, 622AA, 1869bp)
NCU01657	EukProk					NCU08494	N	N	1 intron/167AA/1001bp	uncharacterized protein			NCU08105	(shared with Sordaria, multiple duplicate, 622AA, 1869bp)
NCU01665	EukProk					NCU08513	Y	N	1 intron/112AA/450bp	uncharacterized protein			NCU08106	(shared with Sordaria, 468AA, 1407bp)
NCU01667	EukProk					NCU08525	Y	Y	658AA/2019bp-utr (P&Qrepeats)	Myb-like domain-containing protein			NCU08107	(shared with Sordaria, multiple duplicate, 622AA, 1869bp)
NCU01670	EukProk					NCU08530	Y	Y	1 intron/101AA/888bp-utr	uncharacterized protein			NCU08109	(shared with Sordaria, multiple duplicate, 622AA, 1869bp)
NCU01674	EukProk					NCU08544	Y	Y	2 intron/336AA/1252bp-utr	uncharacterized protein			NCU08116	(shared with Sordaria, multiple duplicate, 622AA, 1869bp)
NCU01675	EukProk					NCU08564	N	N	2 intron/228AA/2110bp-utr-intron	uncharacterized protein			NCU08134	(shared with Sordaria, 2 intron, 826AA, 3584bp-utr, many HHHHHHs)
NCU01678	EukProk					NCU08613	Y	N	1 intron/155AA/537bp	uncharacterized protein			NCU08150	(shared with Sordaria&Nt, 299AA, 2318bp-utr)
NCU01680	EukProk					NCU08614	N	N	6 intron/198AA/1722bp	uncharacterized protein			NCU08165	(shared with Sordaria, 3 intron, 411AA, 1673bp)
NCU01689	EukProk					NCU08619	N	N	5 intron/180AA/1779bp-utr (many NNNNns)	uncharacterized protein			NCU08170	(shared with Sordaria&Nt, 564AA, 1695bp
NCU01692	EukProk					NCU08644	Y	Y	160AA/823bp-utr	uncharacterized protein			NCU08184	(shared with Sordaria, 223AA, 836bp-utr)
NCU01698	EukProk					NCU08649	Y	Y	246AA/976bp-utr-intron	uncharacterized protein			NCU08185	(shared with Sordaria, 386AA, 2024bp-utr, many ERERERERs)
NCU01701	EukProk					NCU08654	Y	Y	1 intron/313AA/993bp	uncharacterized protein			NCU08204	(shared with Sordaria, 1 intron, 587AA, 1832bp)
NCU01704	EukProk					NCU08672	Y	N	2 intron/107AA/753bp	uncharacterized protein			NCU08206	333AA/1002bp
NCU01705	EukProk					NCU08711	N	N	1 intron/148AA/502bp	uncharacterized protein			NCU08209	(shared with Sordaria, duplicates, 191AA, 576bp)
NCU01713	EukProk					NCU08723	Y	Y	2 intron/86AA/549bp	uncharacterized protein			NCU08210	(shared with Sordaria, duplicates, 191AA, 576bp)
NCU01720	EukProk					NCU08727	Y	N	120AA/1658bp-utr-intron	uncharacterized protein			NCU08211	(shared with Sordaria, duplicates, 191AA, 576bp)
NCU01728	EukProk					NCU08745	Y	Y	2 intron/192AA/771bp	uncharacterized protein			NCU08229	(shared with Sordaria, 481AA, 2251bp)
NCU01744	EukProk					NCU10427	Y	Y	1 intron/94AA/882bp-utr-intron	uncharacterized protein			NCU08234	(shared with Sordaria, 372AA, 1119bp)
NCU01751	EukProk					NCU08777	Y	Y	2 intron/111AA/595bp	uncharacterized protein			NCU08238	(shared with Sordaria, no Nt&Nd, duplicate NCU08236, 500AA, 1503bp)
NCU01754	EukProk					NCU08788	Y	N	619AA/2098bp-utr	uncharacterized protein			NCU08240	(shared with Sordaria&Nd, duplicates, very different, 155AA, 468bp)
NCU01756	EukProk					NCU08813	N	N	2 intron/576AA/1868bp	C2H2-type domain-containing protein			NCU08241	(shared with Sordaria&Nd, duplicates, very different, 155AA, 468bp)
NCU01758	EukProk					NCU08818	Y	Y	1 intron/91AA/676bp-utr	uncharacterized protein			NCU08242	(shared with Sordaria&Nd, duplicates, very different, 155AA, 468bp)
NCU01759	EukProk					NCU08822	N	N	2 intron/210AA/1005bp	uncharacterized protein			NCU08249	(shared with Sordaria, 2 intron, 144AA, 662bp-utr)
NCU01765	EukProk					NCU16877	N	N	1 intron/90AA/760bp-ur	uncharacterized protein			NCU08252	1 intron/466AA/1466bp (QQA repeats)
NCU01767	EukProk					NCU08829	Y	Y	2 intron/418AA/1551bp	uncharacterized protein			NCU08257	(shared with Sordaria, 1 intron, 233AA, 799bp)
NCU01772	EukProk					NCU08830	Y(2)	Y	3 intron/392AA/1933bp	uncharacterized protein			NCU08274	144AA/766bp/2 variant
NCU01775	EukProk					NCU08843	Y	N	2 intron/96AA/706bp	uncharacterized protein			NCU08308	2 intron/124AA/957bp
NCU01776	EukProk					NCU08849	Y	N	2 intron/266AA/1775bp	uncharacterized protein			NCU08318	(shared with Sordaria, 1 intron, 246AA, 1138bp)
NCU01779	EukProk					NCU08866	Y	Y	4 intron/158AA/1538bp	uncharacterized protein			NCU08350	(shared with Sordaria, 301AA, 1554bp)
NCU01785	EukProk					NCU08885	Y	N	1 intron/351AA/1137bp	uncharacterized protein			NCU08383	(shared with Sordaria, 1 intron, 402AA, 1695bp)
NCU01786	EukProk					NCU08912	N	N	1 intron/173AA/768bp	uncharacterized protein			NCU08429	(shared with Sordaria, duplicate, 3 intron, 384AA, 2094bp)
NCU01791	EukProk					NCU08915	Y	N	108AA/327bp (long repeats)	uncharacterized protein			NCU08431	(shared with Sordaria, duplicate, 3 intron, 384AA, 2094bp)
NCU01792	EukProk					NCU08917	Y	Y	3 intron/162AA/794bp	uncharacterized protein			NCU08449	(shared with Sordaria&Aspergillus sydowii, 3 intron, 988AA, 3899bp-utr)
NCU01793	EukProk					NCU08918	Y	N	2 intron/130AA/988bp	uncharacterized protein			NCU08453	(shared with Sordaria, 294AA, 885bp)
NCU01795	EukProk					NCU08921	Y	Y(3)	2 intron/1157AA/3839bp-utr	uncharacterized protein			NCU08472	1 intron/425AA/1405bp
NCU01797	EukProk					NCU08937	Y	N	1 intron/117AA/770bp	uncharacterized protein			NCU08496	(shared with Sordaria, 1 intron, 1290AA, 3930bp)
NCU01803	EukProk					NCU08953	N	N	485AA/1458bp (long repeats)	uncharacterized protein			NCU08521	(shared with Sordaria & Cenococcum, duplicate, 2 intron, 553AA, 2116bp)
NCU01804	EukProk					NCU08970	N	N	1 intron/98AA?656bp	uncharacterized protein			NCU08531	(shared with Sordaria & Cenococcum, duplicate, 2 intron, 553AA, 2116bp)
NCU01808	EukProk					NCU08971	Y	Y	143AA/432bp	uncharacterized protein			NCU08532	(shared with Sordaria, 1 intron, 807AA, 2607bp)
NCU01809	EukProk					NCU08975	N	N	5 intron/195AA/1701bp	uncharacterized protein			NCU08533	(shared with Sordaria, 1 intron, 162AA, 624bp)
NCU01810	EukProk					NCU08979	Y	N	2 intron/213AA/830bp	uncharacterized protein			NCU08534	(shared with Sordaria, duplicate, 2 intron, 514AA, 1833bp)
NCU01813	EukProk					NCU08987	Y	N	168AA/521bp-utr	uncharacterized protein			NCU08539	(shared with Sordaria, no Nt&Nd, 1 intron, 443AA, 1614bp)
NCU01816	EukProk					NCU09073	Y(2)	Y(2)	367AA/1477bp-utr	uncharacterized protein			NCU08542	(shared with Sordaria, duplicate, 1 intron, 552AA, 1783bp)
NCU01820	EukProk					NCU09075	Y(2)	Y(2)	96AA/915bp-utr	uncharacterized protein			NCU08543	(shared with Sordaria, duplicate, 1 intron, 552AA, 1783bp)
NCU01821	EukProk					NCU10839	N	N	2 intron/110AA/749bp	uncharacterized protein			NCU08545	(shared with Sordaria, 1 intron, 534AA, 1712bp-utr)
NCU01822	EukProk					NCU09080	N	N	98AA/297bp	uncharacterized protein			NCU08547	(shared with Sordaria, 461AA, 1386bp)
NCU01823	EukProk					NCU09082	N	N	2 intron/92AA/606bp	uncharacterized protein			NCU08557	(shared with Sordaria, 1 intron, 101AA, 869bp-utr)
NCU01824	EukProk					NCU09084	Y	Y	1 intron/119AA/763bp	uncharacterized protein			NCU08558	(shared with Sordaria&Nt&Puccinia, 831AA, 2496bp, repeats EREx)
NCU01826	EukProk					NCU09125	Y	N	3 intron/383AA/1647bp	uncharacterized protein			NCU08622	(shared with Sordaria&Nt, 145AA, 751bp-utr)
NCU01827	EukProk					NCU16398	Y	N	1 intron/138AA/478bp	uncharacterized protein			NCU08623	(shared with Sordaria&Nt, 2 intron, 132AA, 574bp)
NCU01831	EukProk					NCU09145	Y	N	1 intron/97AA/933bp	uncharacterized protein			NCU08629	(shared with Sordaria, duplicate, 1 intron, 420AA, 2427bp-utr)
NCU01843	EukProk					NCU09147	Y	N	1 intron/147AA/1307bp-utr-intron	uncharacterized protein			NCU08639	(shared with Sordaria&Nt, 2 intron, 191AA, 959bp)
NCU01844	EukProk					NCU09149	N	N	1 intron/82AA/824bp	uncharacterized protein			NCU08640	(shared with Sordaria&Nt, 1 intron, 370AA, 1171bp)
NCU01849	EukProk					NCU09150	N	N	2 intron/160AA/1035bp	uncharacterized protein			NCU08645	(shared with Sordaria&Nt, Nd, Aspergillus, 2 intron, 168AA, 827bp-utr)
NCU01850	EukProk					NCU09158	Y(2)	Y	1 intron/103AA/395bp	uncharacterized protein			NCU08662	(shared with Sordaria, 3 intron, 593AA, 2238bp)
NCU01852	EukProk					NCU09153	Y(2)	Y	570AA/1713bp	uncharacterized protein			NCU08667	(shared with Sordaria, 411AA, 1292bp-utr)
NCU01853	EukProk					NCU09164	Y	N	2 intron/104AA/974bp	uncharacterized protein			NCU08679	1 intron/114AA/416bp
NCU01854	EukProk					NCU09166	Y	Y	3 intron/344AA/1443bp	uncharacterized protein			NCU08702	(shared with Sordaria, 407AA, 1224bp)
NCU01855	EukProk					NCU16611	N	N	1 intron/112AA/436bp	uncharacterized protein			NCU08722	(shared with Sordaria, 2 intron, 145AA, 661bp)
NCU01857	EukProk					NCU09180	Y	N	1 intron/203AA/692bp	uncharacterized protein			NCU08724	(shared with Sordaria, 241AA, 7266bp)
NCU01861	EukProk					NCU09198	N	N	3 intron/108AA/1120bp	questionable protein			NCU08726	(shared with Sordaria, 4 intron, 792AA, 3489bp-utr, no conidia production)
NCU01866	EukProk					NCU09256	Y	N	116AA/1497bp-utr-intron	uncharacterized protein			NCU08735	(shared with Sordaria, Aspergillus, 2 intron, 545AA, 1842bp)
NCU01868	EukProk					NCU09268	N	N	1 intron/147AA/1381bp-utr	uncharacterized protein			NCU08756	(shared with Sordaria&Nt, 1 intron, 443AA, 1938bp-utr)
NCU01870	EukProk					NCU09275	Y	N	1 intron/259AA/833bp	uncharacterized protein			NCU08764	(shared with Sordaria, duplicate, 1 intron, 342AA, 1390bp)
NCU01889	EukProk					NCU09276	Y	N	1 intron/352AA/1138bp	uncharacterized protein			NCU08765	(shared with Sordaria, duplicate, 1 intron, 342AA, 1390bp)
NCU01902	EukProk					NCU09323	N	N	2 intron/124AA/945bp	uncharacterized protein			NCU08773	(shared with Sordaria, 334AA, 1018bp-utr)
NCU01903	EukProk					NCU09348	Y	N	2 intron/138AA/797bp	uncharacterized protein			NCU08775	(shared with Sordaria, 235AA, 1133bp-utr)
NCU01904	EukProk					NCU09351	N	N	2 intron/66AA/447bp	uncharacterized protein			NCU08781	(shared with Sordaria, 1 intron, 168AA, 562bp)
NCU01906	EukProk					NCU09393	Y	N	1 intron/152AA/559bp	uncharacterized protein			NCU08786	(shared with Sordaria, 1 intron, 198AA, 1356bp-utr)
NCU01907	EukProk					NCU09394	N	N	1 intron/76AA/585bp	uncharacterized protein			NCU08789	(shared with Sordaria&Nt, 1 intron, 203AA, 738bp)
NCU01913	EukProk					NCU09396	Y	N	1 intron/110AA/547bp	uncharacterized protein			NCU08793	(shared with Sordaria&Nt, 1 intron, 488AA, 2707bp-utr)
NCU01914	EukProk					NCU17185	N	N	69AA/827bp-utr	uncharacterized protein			NCU08796	(shared with Sordaria, duplicate, 2 intron, 514AA, 1833bp)
NCU01916	EukProk					NCU17187	N	Y	183AA/1085bp-utr-intron	uncharacterized protein			NCU08797	(shared with Sordaria, duplicate, 2 intron, 514AA, 1833bp)
NCU01918	EukProk					NCU09426	Y	N	1 intron/137AA/1458bp	uncharacterized protein			NCU08814	(shared with Sordaria, 2 intron, 296AA, 1969bp-utr)
NCU01919	EukProk					NCU09452	Y	Y	268AA/807bp	uncharacterized protein			NCU08816	(shared with Sordaria&Nt, Aspergillus spp. 1 intron, 347AA, 2234bp-utr)
NCU01928	EukProk					NCU17161	N	N	123AA/372bp	uncharacterized protein			NCU08832	(shared with Sordaria, 3 intron, 578AA, 2450bp-utr)
NCU01929	EukProk					NCU09453	Y	N	1 intron/132AA/460bp	uncharacterized protein			NCU08833	(shared with Sordaria, duplicates, 1 intron, 274AA, 980bp)
NCU01936	EukProk					NCU09464	Y	Y	1 intron/172AA/628bp	uncharacterized protein			NCU08834	(shared with Sordaria, duplicates, 1 intron, 274AA, 980bp)
NCU01939	EukProk					NCU09530	N	N	107AA/404bp-utr	uncharacterized protein			NCU08835	(shared with Sordaria, duplicates, 1 intron, 274AA, 980bp)
NCU01948	EukProk					NCU17181	N	N	2 intron/107AA/493bp	uncharacterized protein			NCU08836	(shared with Sordaria, duplicates, 1 intron, 274AA, 980bp)
NCU01949	EukProk					NCU09593	Y	Y	364AA/1095bp	uncharacterized protein			NCU08837	(shared with Sordaria, 1 intron, 473AA, 1905bp)
NCU01950	EukProk					NCU16500	N	N	175AA/1010bp-utr	uncharacterized protein			NCU08838	(shared with Sordaria, 2 intron, 514AA, 1888bp, TFIID-BDF1)
NCU01951	EukProk					NCU09604	Y	N	6 intron/156AA/1141bp-utr	uncharacterized protein			NCU08839	(shared with Sordaria, duplicates, 1 intron, 274AA, 980bp)
NCU01954	EukProk					NCU09605	Y	N	2 intron/300AA/1443bp-utr	uncharacterized protein			NCU08853	(shared with Sordaria, duplicate, 3 intron, 876AA, 3092bp)
NCU01955	EukProk					NCU09612	N	N	259AA/780bp	uncharacterized protein			NCU08862	(shared with Sordaria, duplicate, 3 intron, 876AA, 3092bp)
NCU01961	EukProk					NCU09665	Y	N	332AA/999bp	uncharacterized protein			NCU08863	(shared with Sordaria, duplicate, 3 intron, 876AA, 3092bp)
NCU01962	EukProk					NCU16939	N	N	128AA/551bp-utr	uncharacterized protein			NCU08864	(shared with Sordaria, duplicate, 3 intron, 876AA, 3092bp)
NCU01970	EukProk					NCU16940	N	N	107AA/591bp-utr	uncharacterized protein			NCU08865	(shared with Sordaria, duplicate, 3 intron, 876AA, 3092bp)
NCU01979	EukProk					NCU09687	Y	N	4 intron/167AA/1545bp	uncharacterized protein			NCU08867	(shared with Sordaria, 96AA, 2251bp-utr-intron)
NCU01981	EukProk					NCU09704	Y	N	2 intron/413AA/1567bp	RTC domain-containing protein			NCU08872	(shared with Sordaria, 3 intron, 455AA, 1582bp)
NCU01985	EukProk					NCU09720	N	N	1 intron/170AA/578bp	uncharacterized protein			NCU08881	(shared with Sordaria, 166AA, 1325bp-utr)
NCU01992	EukProk					NCU09725	N	N	2 intron/133aa/668bp	uncharacterized protein			NCU08887	(shared with Sordaria, 3 intron, 1067AA, 4284bp, normal phenotype)
NCU01993	EukProk					NCU09734	Y	Y	424AA/2158bp-utr	uncharacterized protein			NCU08902	(shared with Sordaria, 175AA, 608bp-utr)
NCU01997	EukProk					NCU16600	N	Y	123AA/766bp-utr	uncharacterized protein			NCU09029	(shared with Sordaria, 271AA, 836bp)
NCU02000	EukProk					NCU09768	Y	Y	173AA/815bp	uncharacterized protein			NCU09030	(shared with Sordaria and Aspergillus spp. 1 intron, 1046AA, 3410bp-utr)
NCU02003	EukProk					NCU10161	N	N	3 intron/141AA/871bp	uncharacterized protein			NCU09036	(shared with Sordaria, 1 intron, 289AA, 1206bp-utr)
NCU02005	EukProk					NCU10278	N	N	1 intron/73AA/311bp	uncharacterized protein			NCU09038	(shared with Sordaria, duplicate, 644AA, 1935bp)
NCU02007	EukProk					NCU16924	N	N	128AA/387bp	uncharacterized protein			NCU09053	(shared with Sordaria, 1 intron, 321AA, 1262bp-utr)
NCU02010	EukProk					NCU09835	Y	N	2 intron/122AA/502bp	uncharacterized protein			NCU09054	(shared with Sordaria, 1 intron, 338AA, 1221bp)
NCU02011	EukProk					NCU09836	Y	Y	392AA/1179bp	uncharacterized protein			NCU09059	(shared with Sordaria, 2 intron, 176AA, 795bp)
NCU02013	EukProk					NCU09868	Y	N	131AA/873bp-utr	uncharacterized protein			NCU09060	(shared with Sordaria&Nt, 1 intron, 97AA, 409bp)
NCU02018	EukProk					NCU10702	N	N	4 intron/168AA/1241bp	uncharacterized protein			NCU09074	(shared with Sordaria, 246AA, 1182bp-utr)
NCU02019	EukProk					NCU09961	N	Y	1 intron/69AA/724bp-utr	uncharacterized protein			NCU09087	(shared with Sordaria, 1 intron, 776AA, 3608bp-utr)
NCU02027	EukProk					NCU09970	Y	N	3 intron/206AA/1055bp	uncharacterized protein			NCU09096	1 intron/251AA/1163bp
NCU02028	EukProk					NCU10274	N	N	4 intron/155AA/1312bp	uncharacterized protein			NCU09126	(shared with Sordaria and Sporothrix, 6 intron, 726AA, 2827bp-utr)
NCU02044	EukProk					NCU10404	Y	N	3 intron/145AA/1318bp-utr	uncharacterized protein			NCU09137	(shared with Sordaria, 613AA, 2660bp-utr, ATPase p130)
NCU02053	EukProk					NCU10591	Y	N	1 intron/90AA/439bp	uncharacterized protein			NCU09148	(shared with Sordaria, 544AA, 1940bp)
NCU02055	EukProk					NCU10601	N	N	118AA/357bp (repeats of EEEEs)	uncharacterized protein			NCU09151	(shared with Sordaria&Nt, 486AA, 1822bp-utr)
NCU02056	EukProk					NCU10703	Y	N	1 intron/300AA/1049bp	uncharacterized protein			NCU09177	(shared with Sordaria&Cenococcum, Nt&Nd, not syntenic, 2 intron/259AA/968bp, NCU07946)
NCU02066	EukProk					NCU10766	Y	N	2 intron/195AA/923bp	uncharacterized protein			NCU09178	(shared with Sordaria, duplicate, 1 intron, 389AA, 1254bp)
NCU02074	EukProk					NCU10793	Y	N	3 intron/115AA/686bp	uncharacterized protein			NCU09179	(shared with Sordaria, duplicate, 1 intron, 389AA, 1254bp)
NCU02075	EukProk					NCU03977	Y	Y	224AA/1087bp-utr (=NCU03977) (NCU10798)	uncharacterized protein			NCU09181	(shared with Sordaria, 1 intron, 237AA, 828bp)
NCU02076	EukProk					NCU02575	Y	N	3 intron/180AA/958bp(=NCU02575) (NCU10881)	uncharacterized protein			NCU09190	(Shared with Sordaria, multiple duplictes, 211AA, 636bp)
NCU02082	EukProk					NCU10894	N	N	2 intron/309AA/1426bp	uncharacterized protein			NCU09200	(shared with Sordaria, 1 intron, 447AA, 3649bp-utr)
NCU02083	EukProk					NCU10936	N	N	2 intron/214AA/1258bp (=NCU07611) (NCU10936)	uncharacterized protein			NCU09213	(shared with Sordaria&Nd, 420AA, 2248bp-utr, long repeats)
NCU02084	EukProk					NCU10951	N	N	3 intron/104AA/1012bp	uncharacterized protein			NCU09232	(shared with Sordaria, 2 intron, 587AA, 1882bp)
NCU02096	EukProk					NCU11006	Y	N	1 intron/210AA/691bp	uncharacterized protein			NCU09236	(shared with Sordaria, 316AA, 1372bp-utr)
NCU02097	EukProk					NCU11067	Y	N	2 intron/218AA/853bp	uncharacterized protein			NCU09242	(shared with Sordaria, 1 intron, 164AA, 622bp-utr)
NCU02103	EukProk					NCU11095	N	N	1 intron/321AA/2360bp-utr-intron (long KKKK repeats)	uncharacterized protein			NCU09245	(shared with Sordaria, 2 intron, 593AA, 2829bp-utr)
NCU02104	EukProk					NCU11128	Y	N	1 intron/132AA/1085bp-utr	uncharacterized protein			NCU09271	(shared with Sordaria, 1 intron, 371AA, 3242bp-utr)
NCU02107	EukProk					NCU11134	Y	N	2 intron/157AA/718bp	uncharacterized protein			NCU09293	(shared with Sordaria, 1 intron, 126AA, 1008bp)
NCU02108	EukProk					NCU11151	Y	N	1 intron/95AA/575bp	uncharacterized protein			NCU09336	(shared with Sordaria, 470AA, 2273bp)
NCU02109	EukProk					NCU01923	Y	N	1 intron/94AA/407bp	uncharacterized protein			NCU09338	(shared with Sordaria, 5 intron, 448AA, 2834bp)
NCU02110	EukProk					NCU01957	Y	N	2 intron/322AA/1614bp-utr (=NCU01957) (NCU11203)	AR2			NCU09339	(shared with Sordaria, 1 intron, 143AA, 561bp)
NCU02111	EukProk					NCU02038	Y	N	246AA/1052bp-utr (=NCU02038) (NCU11207)	uncharacterized protein			NCU09411	(shared with Sordaria, 1 intron, 370AA, 1557bp-utr)
NCU02113	EukProk					NCU01383	Y	N	1 intron/66AA/403bp	uncharacterized protein			NCU09413	(shared with Sordaria, duplicate, 3 intron, 384AA, 2094bp)
NCU02116	EukProk					NCU02171	N	N	4 intron/220AA/1576bp-utr	uncharacterized protein			NCU09418	(shared with Sordaria, 367AA, 1332bp-utr)
NCU02117	EukProk					NCU02183	Y	N	2 intron/79AA/426bp	uncharacterized protein			NCU09421	(shared with Sordaria, 1 intron, 279AA, 1167bp-utr)
NCU02123	EukProk					NCU16323	N	N	138AA/1149bp-utr-intron	uncharacterized protein			NCU09422	(shared with Sordaria, 302AA, 1666bp-utr)
NCU02124	EukProk					NCU16325	N	N	149AA/935bp-utr	uncharacterized protein			NCU09423	(shared with Sordaria, 1 intron, 249AA, 1130bp-utr, normal phenotype)
NCU02127	EukProk					NCU16526	N	N	92AA/1335bp-utr-intron	uncharacterized protein			NCU09431	1 intron/319AA/1028bp
NCU02133	EukProk					NCU10342	Y	N	1 intron/109AA/567bp-utr	uncharacterized protein			NCU09433	(shared with Sordaria&Nt, 1 intron, 748AA, 2333bp)
NCU02134	EukProk					NCU03568	N	N	2 intron/110AA/639bp	uncharacterized protein			NCU09484	(shared with Sordaria, 1 intron, 557AA, 1978bp-utr)
NCU02136	EukProk					NCU12132	N	N	142AA/1229bp-utr	uncharacterized protein			NCU09487	(shared with Sordaria, 400AA, 1458bp-utr)
NCU02147	EukProk					NCU12092	N	N	120AA/1251bp-utr	uncharacterized protein			NCU09562	(shared with Sordaria, 1 intron, 289AA, 1433bp-utr)
NCU02151	EukProk					NCU00531	Y	N	2 intron/412bp/61AA	uncharacterized protein			NCU09576	(shared with Sordaria, 1 intron, 845AA, 3531bp-utr, sign of repeats)
NCU02157	EukProk					NCU01681	Y	Y	103AA/312bp	uncharacterized protein			NCU09577	(shared with Sordaria, 1 intron, 252AA, 823bp)
NCU02159	EukProk					NCU01875	Y	N	1 intron/110AA/397bp	uncharacterized protein			NCU09578	(shared with Sordaria, 1 intron, 203AA, 676bp)
NCU02160	EukProk					NCU03451	N	N	1 intron/84AA/359bp	uncharacterized protein			NCU09584	(shared with Sordaria, 2 intron, 207AA, 768bp)
NCU02162	EukProk					NCU03452	N	N	1 intron/248AA/817bp	uncharacterized protein			NCU09585	(shared with Sordaria, 1 intron, 343AA, 1130bp)
NCU02167	EukProk					NCU03476	Y	Y	1 intron/243AA/769bp	uncharacterized protein			NCU09586	(shared with Sordaria, duplicate, 3 intron, 210AA, 876bp)
NCU02169	EukProk					NCU04702	Y	Y	2 intron/315AA/1537bp	uncharacterized protein			NCU09587	(shared with Sordaria, duplicate, 3 intron, 210AA, 876bp)
NCU02176	EukProk					NCU04707	Y	Y	208AA/627bp	uncharacterized protein			NCU09606	(shared with Sordaria, 1 intron, 133AA, 994bp-utr)
NCU02179	EukProk					NCU04709	N	N	1 intron/142AA/520bp	uncharacterized protein			NCU09627	(shared with Sordaria, 2 intron, 224AA, 1823bp-utr)
NCU02181	EukProk					NCU07219	N	N	99AA/300bp	uncharacterized protein			NCU09645	(shared with Sordaria, 226AA, 1134bp-utr)
NCU02188	EukProk					NCU07227	Y	N	2 intron/199AA/863bp	uncharacterized protein			NCU09681	(shared with Sordaria, 589AA, 2274bp-utr, RPB-I)
NCU02193	EukProk					NCU07636	N	N	4 intron/368AA/1576bp	uncharacterized protein			NCU09693	(shared with Sordaria, 1 intron, 2 variant, 322AA, 1790bp-utr)
NCU02196	EukProk					NCU07752	N	N	2 intron/279AA/1120bp	uncharacterized protein			NCU09712	(shared with Sordaria, 552AA, 3282bp-utr)
NCU02197	EukProk					NCU08098	N	N	122AA/1037bp	uncharacterized protein			NCU09716	(shared with Sordaria, 1 intron, 683AA, 2674bp-utr)
NCU02198	EukProk					NCU08206	Y	Y	333AA/1002bp	uncharacterized protein			NCU09723	(shared with Sordaria, 1 intron, 137AA, 1798bp-utr)
NCU02201	EukProk					NCU08236	N	N	661AA/2249bp	uncharacterized protein			NCU09726	(shared with Sordaria, 485AA, 1646bp-utr)
NCU02202	EukProk					NCU09389	N	N	1 intron/104AA/607bp	uncharacterized protein			NCU09743	(shared with Sordaria, 1 intron, 594AA, 1859bp)
NCU02203	EukProk					NCU09588	N	N	1 inton/172AA/726bp	uncharacterized protein			NCU09790	(shared with Sordaria, 2 intron, 432AA, 1891bp-utr)
NCU02204	EukProk					NCU09766	Y	N	102AA/1582bp	uncharacterized protein			NCU09824	(shared with Sordaria, 1 intron, 815AA, 3487bp-utr)
NCU02207	EukProk					NCU10231	Y	Y	3 intron/187AA/891bp (also found in Pythium?)	uncharacterized protein			NCU09828	(shared with Sordaria, 1 intron, 112AA, 433bp)
NCU02208	EukProk					NCU10896	N	N	5 intron/365AA/2120bp	uncharacterized protein			NCU09834	(shared with Sordaria, 319AA, 960bp)
NCU02209	EukProk					NCU12076	N	N	1 intron/114AA/518bp	uncharacterized protein			NCU09851	(shared with Sordaria&Yeast Sc Fit2p, 2 intron, 252AA, 1266bp-utr)
NCU02217	EukProk					NCU12077	Y	N	210AA/790bp	uncharacterized protein			NCU09863	(shared with Sordaria, 100AA, 303bp)
NCU02220	EukProk					NCU12078	N	N	107AA/324bp	uncharacterized protein			NCU09872	(shared with Sordaria, duplicate, 127AA, 384bp)
NCU02224	EukProk					NCU16350	Y	Y	350AA/1053bp	uncharacterized protein			NCU09908	(shared with Sordaria, 280AA, 843bp)
NCU02226	EukProk					NCU16509	N	N	1 intron/123AA/1008bp	uncharacterized protein			NCU09947	(shared with Sordaira, multiple duplicates, 541AA, 1626bp)
NCU02227	EukProk					NCU16512	N	N	139AA/759bp	uncharacterized protein			NCU09948	(shared with Sordaria, 2 intron, 194AA, 795bp)
NCU02228	EukProk					NCU16702	N	N	3 intron/180AA/1107bp	uncharacterized protein			NCU09949	(shared with Sordaria, multiple-duplicate, 2 intron, 215AA, 911bp)
NCU02230	EukProk					NCU17043	N	N	1 intron/146AA/906bp	uncharacterized protein			NCU09950	(shared with Sordaria, multiple-duplicate, 2 intron, 215AA, 911bp)
NCU02231	EukProk					NCU17044	N	Y	1 intron/202AA/1023bp	uncharacterized protein			NCU09951	(shared with Sordaria, multiple-duplicate, 2 intron, 215AA, 911bp)
NCU02232	EukProk					NCU17066	N	N	128AA/1772bp	uncharacterized protein			NCU09952	(shared with Sordaria, multiple-duplicate, 2 intron, 215AA, 911bp)
NCU02233	EukProk					NCU17067	N	N	1 intron/105AA/1028bp	uncharacterized protein			NCU09953	(shared with Sordaria, multiple-duplicate, 2 intron, 215AA, 911bp)
NCU02238	EukProk					NCU17143	N	N	111AA/336bp	uncharacterized protein			NCU09955	(shared with Sordaria, 2 intron, 554AA, 1883bp)
NCU02240	EukProk					NCU17284	N	Y	230AA/910bp	uncharacterized protein			NCU09956	(shared with Sordaria, 177AA, 534bp)
NCU02250	EukProk					NCU16502	Y	N	244AA/735bp	uncharacterized protein			NCU09960	(Shared with Sordaria, duplicate, 188AA, 567bp)
NCU02252	EukProk					NCU05845	Y	N	3 intron/230AA/1565bp	uncharacterized protein			NCU09964	(shared with Sordaria&Scedosporium, 216AA, 651bp)
NCU02256	EukProk					NCU06808	N	N	1 intron/116AA/398bp	uncharacterized protein			NCU09965	(shared with Sordaira, multiple duplicates, 541AA, 1626bp)
NCU02260	EukProk					NCU07526	Y	N	3 intron/299AA/1675bp	uncharacterized protein			NCU09966	(shared with Sordaira, multiple duplicates, 541AA, 1626bp)
NCU02263	EukProk					NCU07596	Y	Y	398AA/1197bp	uncharacterized protein			NCU09971	(shared with Sordaria, 3 intron, 466AA, 2180bp)
NCU02264	EukProk					NCU08014	Y	N	92AA/279bp	uncharacterized protein			NCU09988	(shared with Sordaria&Cenococcum, 8 intron, 427AA, 2719bp)
NCU02269	EukProk					NCU08015	Y	N	1 intron/93AA/405bp	uncharacterized protein			NCU09990	(shared with Sordaria&Puccinia, 3 intron, 708AA, 2482bp)
NCU02271	EukProk					NCU08016	Y	N	4 intron/269AA/1189bp	uncharacterized protein			NCU10005	(Shared with Sordaria, multiple duplictes, 211AA, 636bp)
NCU02273	EukProk					NCU08017	N	N	3 intron/134AA/1089bp	uncharacterized protein			NCU10019	(shared with Sordaria, 4 intron, 390AA, 1553bp-utr)
NCU02274	EukProk					NCU08529	Y	N	1 intron/152AA/965bp	uncharacterized protein			NCU10027	(shared with Sordaria, 2 intron, 918AA, 3016bp)
NCU02283	EukProk					NCU09632	N	N	2 intron/187AA/791bp	PhoD domain-containing protein			NCU10186	(shared with Sordaria, 1 intron, 438AA, 1578bp-utr)
NCU02287	EukProk					NCU10246	N	N	1 intron/154AA/1095bp	uncharacterized protein			NCU10291	(shared with Sordaria, 2 intron, 724AA, 2572bp)
NCU02289	EukProk					NCU10867	Y	Y	2 intron/88AA/697bp	uncharacterized protein			NCU10304	(shared with Sordaria, 1 intron, 616AA, 2710bp)
NCU02291	EukProk					NCU11293	N	Y	1 intron/109AA/477bp	uncharacterized protein			NCU10393	(shared with Sordaria, 550AA, 1653bp)
NCU02293	EukProk					NCU12057	N	N	1 intron/166AA/608bp	uncharacterized protein			NCU10470	(shared with Sordaria&Cladophialophaora, 1 intron, 937AA, 2865bp)
NCU02296	EukProk					NCU12091	Y	N	1 intron/123AA/1413bp	uncharacterized protein			NCU10503	(shared with Sordaria, =NCU03976, 187AA, 934bp-utr)
NCU02299	EukProk					NCU16333	N	N	263AA/792bp	uncharacterized protein			NCU10538	(shared with Sordaria, 1 intron, 438AA, 2283bp-utr-intron)
NCU02302	EukProk					NCU16614	N	N	1 intron/144AA/663bp	uncharacterized protein			NCU10570	3 intron/260AA/1710bp-utr
NCU02305	EukProk					NCU16852	Y	N	151AA/819bp	uncharacterized protein			NCU10629	(Shared with Sordaria, multiple duplictes, 211AA, 636bp)
NCU02310	EukProk					NCU17069	N	N	1 intron/153AA/1990bp	uncharacterized protein			NCU10641	(shared with Sordaria, 1 intron, 190AA, 825bp-utr)
NCU02317	EukProk					NCU17157	N	N	1 intron/100AA/801bp	uncharacterized protein			NCU10684	(shared with Sordaira, multiple duplicates, 541AA, 1626bp)
NCU02319	EukProk					NCU17167	N	N	1 intron/109AA/971bp	uncharacterized protein			NCU11043	(shared with Sordaria&Sporothrix, 2 intron, 248AA, 1533bp)
NCU02322	EukProk												NCU11087	(Shared with Sordaria, duplicate, 1 intron, 87AA, 521bp)
NCU02325	EukProk												NCU11191	(shared with Sordaria, =NCU00679, 5 intron, 636AA, 2564bp)
NCU02333	EukProk												NCU11219	(Shared with Sordaria, =NCU05026, 851AA, 3162bp-utr)
NCU02335	EukProk												NCU11230	(Shared with Sordaria, =NCU02710, 2 intron, 653AA, 2129bp)
NCU02343	EukProk												NCU11295	(Shared with Sordaria, 1 intron, 518AA, 2877bp-utr, normal phenotype)
NCU02352	EukProk												NCU12036	(shared with Sordaria, 1 intron, 107AA, 395bp)
NCU02353	EukProk												NCU12039	(shared with Sordaria, duplicate, 3 intron, 213AA, 862bp)
NCU02357	EukProk												NCU12104	(Shared with Sordaria only, 121AA, 1936bp-utr, 2 intron)
NCU02361	EukProk												NCU16305	(shared with Sordaria, 169AA, 510bp)
NCU02364	EukProk												NCU16632	(shared with Sordaria, extreme multiple duplication, 1 intron/314AA/1683bp-utr)
NCU02366	EukProk												NCU16633	(shared with Sordaria, extreme multiple duplication, 1 intron/314AA/1683bp-utr)
NCU02368	EukProk												NCU16710	(shared with Sordaria&Nd, 177AA, 816bp-utr)
NCU02369	EukProk												NCU16716	(shared with Sordaria, duplicate, 1 intron, 342AA, 1390bp)
NCU02371	EukProk												NCU16740	(shared with Sordaria, multiple duplicate, 484AA/1455bp)
NCU02372	EukProk												NCU16766	(Shared with Sordaria, duplicate, 211AA, 1921bp-utr)
NCU02373	EukProk												NCU16876	(shared with Sordaria, duplicate, 1 intron, 420AA, 2427bp-utr)
NCU02374	EukProk												NCU16912	(shared with Sordaria, duplicate, 3 intron, 876AA, 3092bp)
NCU02375	EukProk												NCU16913	(shared with Sordaria, duplicate, 3 intron, 876AA, 3092bp)
NCU02376	EukProk												NCU16916	(shared with Sordaria, duplicates, 1 intron, 558AA, 2756bp-utr)
NCU02380	EukProk												NCU16959	(shared with Sordaria, multiple duplicates, 1 intron, 286AA/1007bp)
NCU02385	EukProk												NCU17041	(shared with Sordaira, multiple duplicates, 541AA, 1626bp)
NCU02388	EukProk												NCU17042	(shared with Sordaira, multiple duplicates, 541AA, 1626bp)
NCU02391	EukProk												NCU17180	(shared with Sordaria, duplicate, 3 intron, 213AA, 862bp)
NCU02393	EukProk												NCU17203	(Shared with Sordaria, 250AA, 889bp-utr)
NCU02395	EukProk												NCU17260	(shared with Sordaria, 455AA, 2545bp-utr, many QQQQQs)
NCU02396	EukProk
NCU02397	EukProk
NCU02400	EukProk
NCU02401	EukProk
NCU02402	EukProk
NCU02404	EukProk
NCU02405	EukProk
NCU02406	EukProk
NCU02407	EukProk
NCU02409	EukProk
NCU02414	EukProk
NCU02416	EukProk
NCU02421	EukProk
NCU02422	EukProk
NCU02423	EukProk
NCU02424	EukProk
NCU02428	EukProk
NCU02430	EukProk
NCU02432	EukProk
NCU02433	EukProk
NCU02435	EukProk
NCU02437	EukProk
NCU02438	EukProk
NCU02455	EukProk
NCU02456	EukProk
NCU02463	EukProk
NCU02464	EukProk
NCU02467	EukProk
NCU02472	EukProk
NCU02476	EukProk
NCU02477	EukProk
NCU02480	EukProk
NCU02482	EukProk
NCU02483	EukProk
NCU02493	EukProk
NCU02494	EukProk
NCU02495	EukProk
NCU02496	EukProk
NCU02498	EukProk
NCU02504	EukProk
NCU02507	EukProk
NCU02508	EukProk
NCU02509	EukProk
NCU02510	EukProk
NCU02511	EukProk
NCU02513	EukProk
NCU02514	EukProk
NCU02515	EukProk
NCU02528	EukProk
NCU02530	EukProk
NCU02532	EukProk
NCU02533	EukProk
NCU02534	EukProk
NCU02536	EukProk
NCU02538	EukProk
NCU02539	EukProk
NCU02541	EukProk
NCU02546	EukProk
NCU02547	EukProk
NCU02549	EukProk
NCU02553	EukProk
NCU02555	EukProk
NCU02558	EukProk
NCU02560	EukProk
NCU02563	EukProk
NCU02564	EukProk
NCU02565	EukProk
NCU02566	EukProk
NCU02571	EukProk
NCU02572	EukProk
NCU02573	EukProk
NCU02578	EukProk
NCU02580	EukProk
NCU02582	EukProk
NCU02583	EukProk
NCU02588	EukProk
NCU02591	EukProk
NCU02597	EukProk
NCU02599	EukProk
NCU02600	EukProk
NCU02602	EukProk
NCU02603	EukProk
NCU02605	EukProk
NCU02610	EukProk
NCU02611	EukProk
NCU02614	EukProk
NCU02615	EukProk
NCU02616	EukProk
NCU02618	EukProk
NCU02619	EukProk
NCU02624	EukProk
NCU02626	EukProk
NCU02629	EukProk
NCU02630	EukProk
NCU02631	EukProk
NCU02633	EukProk
NCU02634	EukProk
NCU02635	EukProk
NCU02636	EukProk
NCU02639	EukProk
NCU02650	EukProk
NCU02654	EukProk
NCU02657	EukProk
NCU02658	EukProk
NCU02661	EukProk
NCU02668	EukProk
NCU02675	EukProk
NCU02677	EukProk
NCU02678	EukProk
NCU02679	EukProk
NCU02680	EukProk
NCU02685	EukProk
NCU02687	EukProk
NCU02693	EukProk
NCU02696	EukProk
NCU02701	EukProk
NCU02702	EukProk
NCU02704	EukProk
NCU02706	EukProk
NCU02707	EukProk
NCU02716	EukProk
NCU02717	EukProk
NCU02726	EukProk
NCU02727	EukProk
NCU02728	EukProk
NCU02729	EukProk
NCU02734	EukProk
NCU02736	EukProk
NCU02737	EukProk
NCU02738	EukProk
NCU02741	EukProk
NCU02744	EukProk
NCU02746	EukProk
NCU02748	EukProk
NCU02753	EukProk
NCU02754	EukProk
NCU02757	EukProk
NCU02758	EukProk
NCU02778	EukProk
NCU02780	EukProk
NCU02781	EukProk
NCU02785	EukProk
NCU02786	EukProk
NCU02788	EukProk
NCU02795	EukProk
NCU02797	EukProk
NCU02801	EukProk
NCU02802	EukProk
NCU02803	EukProk
NCU02805	EukProk
NCU02806	EukProk
NCU02807	EukProk
NCU02808	EukProk
NCU02812	EukProk
NCU02813	EukProk
NCU02815	EukProk
NCU02829	EukProk
NCU02837	EukProk
NCU02839	EukProk
NCU02840	EukProk
NCU02855	EukProk
NCU02887	EukProk
NCU02888	EukProk
NCU02894	EukProk
NCU02905	EukProk
NCU02916	EukProk
NCU02917	EukProk
NCU02919	EukProk
NCU02920	EukProk
NCU02921	EukProk
NCU02922	EukProk
NCU02923	EukProk
NCU02924	EukProk
NCU02926	EukProk
NCU02930	EukProk
NCU02935	EukProk
NCU02936	EukProk
NCU02941	EukProk
NCU02943	EukProk
NCU02948	EukProk
NCU02954	EukProk
NCU02955	EukProk
NCU02961	EukProk
NCU02963	EukProk
NCU02965	EukProk
NCU02967	EukProk
NCU02969	EukProk
NCU02970	EukProk
NCU02973	EukProk
NCU02979	EukProk
NCU02980	EukProk
NCU02982	EukProk
NCU02984	EukProk
NCU02998	EukProk
NCU03004	EukProk
NCU03006	EukProk
NCU03008	EukProk
NCU03010	EukProk
NCU03018	EukProk
NCU03020	EukProk
NCU03023	EukProk
NCU03024	EukProk
NCU03026	EukProk
NCU03028	EukProk
NCU03030	EukProk
NCU03031	EukProk
NCU03032	EukProk
NCU03033	EukProk
NCU03036	EukProk
NCU03038	EukProk
NCU03039	EukProk
NCU03042	EukProk
NCU03049	EukProk
NCU03050	EukProk
NCU03051	EukProk
NCU03057	EukProk
NCU03060	EukProk
NCU03061	EukProk
NCU03066	EukProk
NCU03068	EukProk
NCU03076	EukProk
NCU03084	EukProk
NCU03086	EukProk
NCU03089	EukProk
NCU03092	EukProk
NCU03093	EukProk
NCU03098	EukProk
NCU03100	EukProk
NCU03102	EukProk
NCU03108	EukProk
NCU03112	EukProk
NCU03114	EukProk
NCU03116	EukProk
NCU03117	EukProk
NCU03118	EukProk
NCU03122	EukProk
NCU03124	EukProk
NCU03127	EukProk
NCU03129	EukProk
NCU03130	EukProk
NCU03133	EukProk
NCU03137	EukProk
NCU03139	EukProk
NCU03145	EukProk
NCU03148	EukProk
NCU03149	EukProk
NCU03150	EukProk
NCU03151	EukProk
NCU03152	EukProk
NCU03154	EukProk
NCU03155	EukProk
NCU03156	EukProk
NCU03159	EukProk
NCU03166	EukProk
NCU03170	EukProk
NCU03171	EukProk
NCU03173	EukProk
NCU03188	EukProk
NCU03191	EukProk
NCU03193	EukProk
NCU03194	EukProk
NCU03195	EukProk
NCU03197	EukProk
NCU03204	EukProk
NCU03207	EukProk
NCU03209	EukProk
NCU03216	EukProk
NCU03217	EukProk
NCU03218	EukProk
NCU03219	EukProk
NCU03223	EukProk
NCU03226	EukProk
NCU03228	EukProk
NCU03229	EukProk
NCU03231	EukProk
NCU03232	EukProk
NCU03233	EukProk
NCU03241	EukProk
NCU03244	EukProk
NCU03247	EukProk
NCU03257	EukProk
NCU03258	EukProk
NCU03261	EukProk
NCU03267	EukProk
NCU03268	EukProk
NCU03269	EukProk
NCU03276	EukProk
NCU03277	EukProk
NCU03278	EukProk
NCU03282	EukProk
NCU03283	EukProk
NCU03289	EukProk
NCU03290	EukProk
NCU03291	EukProk
NCU03292	EukProk
NCU03295	EukProk
NCU03297	EukProk
NCU03298	EukProk
NCU03300	EukProk
NCU03302	EukProk
NCU03305	EukProk
NCU03306	EukProk
NCU03309	EukProk
NCU03310	EukProk
NCU03315	EukProk
NCU03317	EukProk
NCU03319	EukProk
NCU03321	EukProk
NCU03322	EukProk
NCU03332	EukProk
NCU03335	EukProk
NCU03339	EukProk
NCU03340	EukProk
NCU03343	EukProk
NCU03347	EukProk
NCU03348	EukProk
NCU03350	EukProk
NCU03357	EukProk
NCU03358	EukProk
NCU03362	EukProk
NCU03363	EukProk
NCU03366	EukProk
NCU03368	EukProk
NCU03372	EukProk
NCU03380	EukProk
NCU03387	EukProk
NCU03388	EukProk
NCU03393	EukProk
NCU03395	EukProk
NCU03396	EukProk
NCU03406	EukProk
NCU03409	EukProk
NCU03415	EukProk
NCU03425	EukProk
NCU03436	EukProk
NCU03438	EukProk
NCU03440	EukProk
NCU03441	EukProk
NCU03459	EukProk
NCU03463	EukProk
NCU03479	EukProk
NCU03482	EukProk
NCU03488	EukProk
NCU03492	EukProk
NCU03497	EukProk
NCU03498	EukProk
NCU03500	EukProk
NCU03503	EukProk
NCU03509	EukProk
NCU03515	EukProk
NCU03516	EukProk
NCU03526	EukProk
NCU03527	EukProk
NCU03538	EukProk
NCU03539	EukProk
NCU03542	EukProk
NCU03548	EukProk
NCU03558	EukProk
NCU03559	EukProk
NCU03561	EukProk
NCU03565	EukProk
NCU03572	EukProk
NCU03575	EukProk
NCU03576	EukProk
NCU03579	EukProk
NCU03591	EukProk
NCU03596	EukProk
NCU03597	EukProk
NCU03598	EukProk
NCU03603	EukProk
NCU03605	EukProk
NCU03606	EukProk
NCU03607	EukProk
NCU03608	EukProk
NCU03610	EukProk
NCU03616	EukProk
NCU03617	EukProk
NCU03623	EukProk
NCU03625	EukProk
NCU03628	EukProk
NCU03629	EukProk
NCU03633	EukProk
NCU03635	EukProk
NCU03637	EukProk
NCU03639	EukProk
NCU03641	EukProk
NCU03648	EukProk
NCU03650	EukProk
NCU03651	EukProk
NCU03657	EukProk
NCU03659	EukProk
NCU03661	EukProk
NCU03669	EukProk
NCU03670	EukProk
NCU03682	EukProk
NCU03690	EukProk
NCU03692	EukProk
NCU03693	EukProk
NCU03695	EukProk
NCU03696	EukProk
NCU03697	EukProk
NCU03702	EukProk
NCU03703	EukProk
NCU03704	EukProk
NCU03711	EukProk
NCU03713	EukProk
NCU03718	EukProk
NCU03732	EukProk
NCU03737	EukProk
NCU03738	EukProk
NCU03739	EukProk
NCU03741	EukProk
NCU03748	EukProk
NCU03749	EukProk
NCU03752	EukProk
NCU03753	EukProk
NCU03755	EukProk
NCU03757	EukProk
NCU03759	EukProk
NCU03760	EukProk
NCU03761	EukProk
NCU03763	EukProk
NCU03764	EukProk
NCU03768	EukProk
NCU03769	EukProk
NCU03774	EukProk
NCU03776	EukProk
NCU03777	EukProk
NCU03779	EukProk
NCU03781	EukProk
NCU03784	EukProk
NCU03786	EukProk
NCU03788	EukProk
NCU03789	EukProk
NCU03794	EukProk
NCU03795	EukProk
NCU03796	EukProk
NCU03797	EukProk
NCU03798	EukProk
NCU03799	EukProk
NCU03800	EukProk
NCU03802	EukProk
NCU03803	EukProk
NCU03806	EukProk
NCU03807	EukProk
NCU03808	EukProk
NCU03810	EukProk
NCU03813	EukProk
NCU03814	EukProk
NCU03818	EukProk
NCU03822	EukProk
NCU03823	EukProk
NCU03824	EukProk
NCU03826	EukProk
NCU03827	EukProk
NCU03833	EukProk
NCU03836	EukProk
NCU03838	EukProk
NCU03839	EukProk
NCU03846	EukProk
NCU03850	EukProk
NCU03853	EukProk
NCU03855	EukProk
NCU03857	EukProk
NCU03861	EukProk
NCU03862	EukProk
NCU03875	EukProk
NCU03876	EukProk
NCU03877	EukProk
NCU03880	EukProk
NCU03883	EukProk
NCU03888	EukProk
NCU03889	EukProk
NCU03890	EukProk
NCU03891	EukProk
NCU03893	EukProk
NCU03894	EukProk
NCU03897	EukProk
NCU03898	EukProk
NCU03907	EukProk
NCU03908	EukProk
NCU03909	EukProk
NCU03910	EukProk
NCU03911	EukProk
NCU03913	EukProk
NCU03922	EukProk
NCU03929	EukProk
NCU03935	EukProk
NCU03936	EukProk
NCU03944	EukProk
NCU03946	EukProk
NCU03947	EukProk
NCU03948	EukProk
NCU03949	EukProk
NCU03953	EukProk
NCU03954	EukProk
NCU03956	EukProk
NCU03957	EukProk
NCU03961	EukProk
NCU03963	EukProk
NCU03966	EukProk
NCU03979	EukProk
NCU03980	EukProk
NCU03981	EukProk
NCU03982	EukProk
NCU03986	EukProk
NCU03988	EukProk
NCU03989	EukProk
NCU03992	EukProk
NCU03995	EukProk
NCU03996	EukProk
NCU04003	EukProk
NCU04005	EukProk
NCU04013	EukProk
NCU04015	EukProk
NCU04019	EukProk
NCU04020	EukProk
NCU04032	EukProk
NCU04035	EukProk
NCU04041	EukProk
NCU04044	EukProk
NCU04047	EukProk
NCU04048	EukProk
NCU04051	EukProk
NCU04054	EukProk
NCU04063	EukProk
NCU04069	EukProk
NCU04072	EukProk
NCU04074	EukProk
NCU04078	EukProk
NCU04080	EukProk
NCU04086	EukProk
NCU04087	EukProk
NCU04089	EukProk
NCU04096	EukProk
NCU04097	EukProk
NCU04098	EukProk
NCU04099	EukProk
NCU04100	EukProk
NCU04101	EukProk
NCU04104	EukProk
NCU04108	EukProk
NCU04109	EukProk
NCU04110	EukProk
NCU04115	EukProk
NCU04117	EukProk
NCU04118	EukProk
NCU04120	EukProk
NCU04121	EukProk
NCU04124	EukProk
NCU04127	EukProk
NCU04130	EukProk
NCU04136	EukProk
NCU04137	EukProk
NCU04142	EukProk
NCU04149	EukProk
NCU04150	EukProk
NCU04155	EukProk
NCU04156	EukProk
NCU04159	EukProk
NCU04161	EukProk
NCU04165	EukProk
NCU04166	EukProk
NCU04168	EukProk
NCU04173	EukProk
NCU04174	EukProk
NCU04176	EukProk
NCU04177	EukProk
NCU04180	EukProk
NCU04182	EukProk
NCU04185	EukProk
NCU04192	EukProk
NCU04195	EukProk
NCU04202	EukProk
NCU04203	EukProk
NCU04213	EukProk
NCU04216	EukProk
NCU04221	EukProk
NCU04228	EukProk
NCU04230	EukProk
NCU04231	EukProk
NCU04237	EukProk
NCU04238	EukProk
NCU04239	EukProk
NCU04242	EukProk
NCU04243	EukProk
NCU04245	EukProk
NCU04247	EukProk
NCU04259	EukProk
NCU04269	EukProk
NCU04277	EukProk
NCU04279	EukProk
NCU04280	EukProk
NCU04281	EukProk
NCU04288	EukProk
NCU04289	EukProk
NCU04292	EukProk
NCU04293	EukProk
NCU04301	EukProk
NCU04302	EukProk
NCU04303	EukProk
NCU04304	EukProk
NCU04306	EukProk
NCU04307	EukProk
NCU04312	EukProk
NCU04315	EukProk
NCU04319	EukProk
NCU04323	EukProk
NCU04327	EukProk
NCU04328	EukProk
NCU04331	EukProk
NCU04334	EukProk
NCU04336	EukProk
NCU04338	EukProk
NCU04339	EukProk
NCU04344	EukProk
NCU04345	EukProk
NCU04348	EukProk
NCU04349	EukProk
NCU04354	EukProk
NCU04362	EukProk
NCU04368	EukProk
NCU04370	EukProk
NCU04371	EukProk
NCU04378	EukProk
NCU04379	EukProk
NCU04380	EukProk
NCU04385	EukProk
NCU04387	EukProk
NCU04395	EukProk
NCU04396	EukProk
NCU04398	EukProk
NCU04400	EukProk
NCU04401	EukProk
NCU04404	EukProk
NCU04405	EukProk
NCU04406	EukProk
NCU04407	EukProk
NCU04411	EukProk
NCU04413	EukProk
NCU04414	EukProk
NCU04418	EukProk
NCU04419	EukProk
NCU04421	EukProk
NCU04430	EukProk
NCU04431	EukProk
NCU04435	EukProk
NCU04439	EukProk
NCU04442	EukProk
NCU04443	EukProk
NCU04446	EukProk
NCU04448	EukProk
NCU04449	EukProk
NCU04452	EukProk
NCU04454	EukProk
NCU04455	EukProk
NCU04459	EukProk
NCU04460	EukProk
NCU04466	EukProk
NCU04467	EukProk
NCU04468	EukProk
NCU04470	EukProk
NCU04471	EukProk
NCU04474	EukProk
NCU04479	EukProk
NCU04481	EukProk
NCU04483	EukProk
NCU04485	EukProk
NCU04494	EukProk
NCU04496	EukProk
NCU04500	EukProk
NCU04503	EukProk
NCU04504	EukProk
NCU04505	EukProk
NCU04507	EukProk
NCU04508	EukProk
NCU04509	EukProk
NCU04510	EukProk
NCU04513	EukProk
NCU04519	EukProk
NCU04526	EukProk
NCU04528	EukProk
NCU04532	EukProk
NCU04534	EukProk
NCU04537	EukProk
NCU04539	EukProk
NCU04541	EukProk
NCU04548	EukProk
NCU04552	EukProk
NCU04553	EukProk
NCU04566	EukProk
NCU04569	EukProk
NCU04571	EukProk
NCU04578	EukProk
NCU04579	EukProk
NCU04581	EukProk
NCU04583	EukProk
NCU04591	EukProk
NCU04592	EukProk
NCU04600	EukProk
NCU04603	EukProk
NCU04606	EukProk
NCU04610	EukProk
NCU04611	EukProk
NCU04612	EukProk
NCU04623	EukProk
NCU04625	EukProk
NCU04633	EukProk
NCU04636	EukProk
NCU04639	EukProk
NCU04640	EukProk
NCU04641	EukProk
NCU04642	EukProk
NCU04646	EukProk
NCU04647	EukProk
NCU04648	EukProk
NCU04652	EukProk
NCU04656	EukProk
NCU04657	EukProk
NCU04672	EukProk
NCU04674	EukProk
NCU04695	EukProk
NCU04699	EukProk
NCU04720	EukProk
NCU04721	EukProk
NCU04725	EukProk
NCU04728	EukProk
NCU04733	EukProk
NCU04737	EukProk
NCU04749	EukProk
NCU04753	EukProk
NCU04754	EukProk
NCU04755	EukProk
NCU04759	EukProk
NCU04760	EukProk
NCU04768	EukProk
NCU04770	EukProk
NCU04775	EukProk
NCU04778	EukProk
NCU04779	EukProk
NCU04780	EukProk
NCU04783	EukProk
NCU04784	EukProk
NCU04787	EukProk
NCU04790	EukProk
NCU04791	EukProk
NCU04796	EukProk
NCU04797	EukProk
NCU04798	EukProk
NCU04799	EukProk
NCU04801	EukProk
NCU04802	EukProk
NCU04803	EukProk
NCU04809	EukProk
NCU04810	EukProk
NCU04815	EukProk
NCU04817	EukProk
NCU04819	EukProk
NCU04823	EukProk
NCU04832	EukProk
NCU04841	EukProk
NCU04856	EukProk
NCU04857	EukProk
NCU04870	EukProk
NCU04874	EukProk
NCU04883	EukProk
NCU04898	EukProk
NCU04899	EukProk
NCU04903	EukProk
NCU04908	EukProk
NCU04913	EukProk
NCU04923	EukProk
NCU04930	EukProk
NCU04936	EukProk
NCU04938	EukProk
NCU04940	EukProk
NCU04942	EukProk
NCU04944	EukProk
NCU04952	EukProk
NCU04953	EukProk
NCU04963	EukProk
NCU04983	EukProk
NCU04991	EukProk
NCU04997	EukProk
NCU05001	EukProk
NCU05008	EukProk
NCU05009	EukProk
NCU05014	EukProk
NCU05037	EukProk
NCU05038	EukProk
NCU05041	EukProk
NCU05046	EukProk
NCU05050	EukProk
NCU05071	EukProk
NCU05075	EukProk
NCU05078	EukProk
NCU05089	EukProk
NCU05093	EukProk
NCU05094	EukProk
NCU05095	EukProk
NCU05098	EukProk
NCU05113	EukProk
NCU05117	EukProk
NCU05118	EukProk
NCU05119	EukProk
NCU05121	EukProk
NCU05129	EukProk
NCU05133	EukProk
NCU05151	EukProk
NCU05154	EukProk
NCU05159	EukProk
NCU05160	EukProk
NCU05161	EukProk
NCU05164	EukProk
NCU05165	EukProk
NCU05168	EukProk
NCU05169	EukProk
NCU05185	EukProk
NCU05194	EukProk
NCU05196	EukProk
NCU05198	EukProk
NCU05200	EukProk
NCU05204	EukProk
NCU05206	EukProk
NCU05210	EukProk
NCU05214	EukProk
NCU05216	EukProk
NCU05217	EukProk
NCU05218	EukProk
NCU05221	EukProk
NCU05222	EukProk
NCU05224	EukProk
NCU05225	EukProk
NCU05231	EukProk
NCU05232	EukProk
NCU05233	EukProk
NCU05234	EukProk
NCU05246	EukProk
NCU05248	EukProk
NCU05251	EukProk
NCU05252	EukProk
NCU05254	EukProk
NCU05259	EukProk
NCU05261	EukProk
NCU05263	EukProk
NCU05264	EukProk
NCU05267	EukProk
NCU05269	EukProk
NCU05272	EukProk
NCU05274	EukProk
NCU05276	EukProk
NCU05278	EukProk
NCU05279	EukProk
NCU05288	EukProk
NCU05289	EukProk
NCU05290	EukProk
NCU05295	EukProk
NCU05296	EukProk
NCU05298	EukProk
NCU05301	EukProk
NCU05302	EukProk
NCU05304	EukProk
NCU05305	EukProk
NCU05341	EukProk
NCU05342	EukProk
NCU05345	EukProk
NCU05347	EukProk
NCU05363	EukProk
NCU05387	EukProk
NCU05390	EukProk
NCU05400	EukProk
NCU05410	EukProk
NCU05418	EukProk
NCU05419	EukProk
NCU05420	EukProk
NCU05421	EukProk
NCU05422	EukProk
NCU05425	EukProk
NCU05426	EukProk
NCU05427	EukProk
NCU05429	EukProk
NCU05430	EukProk
NCU05452	EukProk
NCU05454	EukProk
NCU05457	EukProk
NCU05485	EukProk
NCU05488	EukProk
NCU05492	EukProk
NCU05499	EukProk
NCU05500	EukProk
NCU05514	EukProk
NCU05515	EukProk
NCU05516	EukProk
NCU05517	EukProk
NCU05518	EukProk
NCU05519	EukProk
NCU05522	EukProk
NCU05525	EukProk
NCU05535	EukProk
NCU05537	EukProk
NCU05542	EukProk
NCU05544	EukProk
NCU05548	EukProk
NCU05554	EukProk
NCU05558	EukProk
NCU05574	EukProk
NCU05577	EukProk
NCU05580	EukProk
NCU05585	EukProk
NCU05587	EukProk
NCU05591	EukProk
NCU05593	EukProk
NCU05597	EukProk
NCU05598	EukProk
NCU05599	EukProk
NCU05600	EukProk
NCU05601	EukProk
NCU05604	EukProk
NCU05606	EukProk
NCU05608	EukProk
NCU05616	EukProk
NCU05619	EukProk
NCU05620	EukProk
NCU05623	EukProk
NCU05624	EukProk
NCU05630	EukProk
NCU05633	EukProk
NCU05634	EukProk
NCU05642	EukProk
NCU05643	EukProk
NCU05644	EukProk
NCU05645	EukProk
NCU05651	EukProk
NCU05653	EukProk
NCU05689	EukProk
NCU05692	EukProk
NCU05706	EukProk
NCU05708	EukProk
NCU05714	EukProk
NCU05717	EukProk
NCU05730	EukProk
NCU05731	EukProk
NCU05750	EukProk
NCU05751	EukProk
NCU05752	EukProk
NCU05770	EukProk
NCU05777	EukProk
NCU05778	EukProk
NCU05780	EukProk
NCU05781	EukProk
NCU05782	EukProk
NCU05796	EukProk
NCU05797	EukProk
NCU05800	EukProk
NCU05802	EukProk
NCU05803	EukProk
NCU05804	EukProk
NCU05805	EukProk
NCU05810	EukProk
NCU05819	EukProk
NCU05821	EukProk
NCU05822	EukProk
NCU05828	EukProk
NCU05830	EukProk
NCU05836	EukProk
NCU05837	EukProk
NCU05843	EukProk
NCU05848	EukProk
NCU05851	EukProk
NCU05862	EukProk
NCU05882	EukProk
NCU05885	EukProk
NCU05886	EukProk
NCU05889	EukProk
NCU05890	EukProk
NCU05893	EukProk
NCU05897	EukProk
NCU05908	EukProk
NCU05924	EukProk
NCU05927	EukProk
NCU05937	EukProk
NCU05942	EukProk
NCU05955	EukProk
NCU05959	EukProk
NCU05961	EukProk
NCU05965	EukProk
NCU05969	EukProk
NCU05977	EukProk
NCU05982	EukProk
NCU05983	EukProk
NCU05989	EukProk
NCU05995	EukProk
NCU06009	EukProk
NCU06017	EukProk
NCU06020	EukProk
NCU06021	EukProk
NCU06022	EukProk
NCU06023	EukProk
NCU06026	EukProk
NCU06031	EukProk
NCU06033	EukProk
NCU06035	EukProk
NCU06038	EukProk
NCU06039	EukProk
NCU06040	EukProk
NCU06041	EukProk
NCU06042	EukProk
NCU06047	EukProk
NCU06048	EukProk
NCU06052	EukProk
NCU06054	EukProk
NCU06055	EukProk
NCU06057	EukProk
NCU06058	EukProk
NCU06059	EukProk
NCU06062	EukProk
NCU06063	EukProk
NCU06066	EukProk
NCU06071	EukProk
NCU06075	EukProk
NCU06077	EukProk
NCU06086	EukProk
NCU06089	EukProk
NCU06091	EukProk
NCU06099	EukProk
NCU06101	EukProk
NCU06104	EukProk
NCU06107	EukProk
NCU06110	EukProk
NCU06112	EukProk
NCU06113	EukProk
NCU06122	EukProk
NCU06123	EukProk
NCU06137	EukProk
NCU06138	EukProk
NCU06141	EukProk
NCU06142	EukProk
NCU06143	EukProk
NCU06144	EukProk
NCU06145	EukProk
NCU06149	EukProk
NCU06153	EukProk
NCU06159	EukProk
NCU06168	EukProk
NCU06176	EukProk
NCU06177	EukProk
NCU06183	EukProk
NCU06187	EukProk
NCU06189	EukProk
NCU06191	EukProk
NCU06192	EukProk
NCU06194	EukProk
NCU06198	EukProk
NCU06201	EukProk
NCU06202	EukProk
NCU06205	EukProk
NCU06207	EukProk
NCU06210	EukProk
NCU06211	EukProk
NCU06212	EukProk
NCU06214	EukProk
NCU06215	EukProk
NCU06217	EukProk
NCU06226	EukProk
NCU06227	EukProk
NCU06228	EukProk
NCU06232	EukProk
NCU06238	EukProk
NCU06240	EukProk
NCU06242	EukProk
NCU06243	EukProk
NCU06244	EukProk
NCU06245	EukProk
NCU06251	EukProk
NCU06254	EukProk
NCU06260	EukProk
NCU06261	EukProk
NCU06262	EukProk
NCU06264	EukProk
NCU06270	EukProk
NCU06272	EukProk
NCU06278	EukProk
NCU06279	EukProk
NCU06281	EukProk
NCU06284	EukProk
NCU06285	EukProk
NCU06300	EukProk
NCU06303	EukProk
NCU06305	EukProk
NCU06307	EukProk
NCU06310	EukProk
NCU06311	EukProk
NCU06314	EukProk
NCU06318	EukProk
NCU06332	EukProk
NCU06336	EukProk
NCU06338	EukProk
NCU06340	EukProk
NCU06341	EukProk
NCU06342	EukProk
NCU06346	EukProk
NCU06348	EukProk
NCU06353	EukProk
NCU06354	EukProk
NCU06355	EukProk
NCU06360	EukProk
NCU06365	EukProk
NCU06367	EukProk
NCU06369	EukProk
NCU06370	EukProk
NCU06371	EukProk
NCU06372	EukProk
NCU06374	EukProk
NCU06380	EukProk
NCU06382	EukProk
NCU06384	EukProk
NCU06386	EukProk
NCU06393	EukProk
NCU06394	EukProk
NCU06395	EukProk
NCU06396	EukProk
NCU06397	EukProk
NCU06400	EukProk
NCU06402	EukProk
NCU06404	EukProk
NCU06409	EukProk
NCU06410	EukProk
NCU06416	EukProk
NCU06417	EukProk
NCU06418	EukProk
NCU06419	EukProk
NCU06424	EukProk
NCU06431	EukProk
NCU06432	EukProk
NCU06438	EukProk
NCU06440	EukProk
NCU06441	EukProk
NCU06444	EukProk
NCU06447	EukProk
NCU06448	EukProk
NCU06452	EukProk
NCU06457	EukProk
NCU06464	EukProk
NCU06468	EukProk
NCU06469	EukProk
NCU06471	EukProk
NCU06481	EukProk
NCU06482	EukProk
NCU06483	EukProk
NCU06488	EukProk
NCU06489	EukProk
NCU06491	EukProk
NCU06493	EukProk
NCU06495	EukProk
NCU06498	EukProk
NCU06508	EukProk
NCU06511	EukProk
NCU06512	EukProk
NCU06518	EukProk
NCU06519	EukProk
NCU06520	EukProk
NCU06522	EukProk
NCU06523	EukProk
NCU06526	EukProk
NCU06530	EukProk
NCU06532	EukProk
NCU06543	EukProk
NCU06549	EukProk
NCU06550	EukProk
NCU06552	EukProk
NCU06553	EukProk
NCU06554	EukProk
NCU06556	EukProk
NCU06558	EukProk
NCU06559	EukProk
NCU06561	EukProk
NCU06563	EukProk
NCU06578	EukProk
NCU06594	EukProk
NCU06603	EukProk
NCU06605	EukProk
NCU06606	EukProk
NCU06613	EukProk
NCU06615	EukProk
NCU06616	EukProk
NCU06617	EukProk
NCU06618	EukProk
NCU06619	EukProk
NCU06622	EukProk
NCU06626	EukProk
NCU06630	EukProk
NCU06632	EukProk
NCU06643	EukProk
NCU06646	EukProk
NCU06647	EukProk
NCU06651	EukProk
NCU06652	EukProk
NCU06653	EukProk
NCU06659	EukProk
NCU06660	EukProk
NCU06661	EukProk
NCU06662	EukProk
NCU06664	EukProk
NCU06666	EukProk
NCU06672	EukProk
NCU06685	EukProk
NCU06687	EukProk
NCU06694	EukProk
NCU06695	EukProk
NCU06699	EukProk
NCU06700	EukProk
NCU06702	EukProk
NCU06706	EukProk
NCU06708	EukProk
NCU06710	EukProk
NCU06711	EukProk
NCU06712	EukProk
NCU06713	EukProk
NCU06714	EukProk
NCU06717	EukProk
NCU06718	EukProk
NCU06720	EukProk
NCU06722	EukProk
NCU06724	EukProk
NCU06726	EukProk
NCU06727	EukProk
NCU06729	EukProk
NCU06732	EukProk
NCU06733	EukProk
NCU06735	EukProk
NCU06738	EukProk
NCU06739	EukProk
NCU06743	EukProk
NCU06749	EukProk
NCU06750	EukProk
NCU06751	EukProk
NCU06760	EukProk
NCU06761	EukProk
NCU06764	EukProk
NCU06766	EukProk
NCU06767	EukProk
NCU06769	EukProk
NCU06771	EukProk
NCU06777	EukProk
NCU06779	EukProk
NCU06780	EukProk
NCU06781	EukProk
NCU06783	EukProk
NCU06785	EukProk
NCU06803	EukProk
NCU06804	EukProk
NCU06836	EukProk
NCU06839	EukProk
NCU06842	EukProk
NCU06843	EukProk
NCU06845	EukProk
NCU06846	EukProk
NCU06847	EukProk
NCU06854	EukProk
NCU06856	EukProk
NCU06863	EukProk
NCU06866	EukProk
NCU06868	EukProk
NCU06869	EukProk
NCU06870	EukProk
NCU06875	EukProk
NCU06876	EukProk
NCU06880	EukProk
NCU06881	EukProk
NCU06882	EukProk
NCU06892	EukProk
NCU06895	EukProk
NCU06905	EukProk
NCU06914	EukProk
NCU06918	EukProk
NCU06922	EukProk
NCU06923	EukProk
NCU06924	EukProk
NCU06929	EukProk
NCU06936	EukProk
NCU06939	EukProk
NCU06941	EukProk
NCU06942	EukProk
NCU06943	EukProk
NCU06945	EukProk
NCU06949	EukProk
NCU06950	EukProk
NCU06959	EukProk
NCU06961	EukProk
NCU06970	EukProk
NCU06974	EukProk
NCU06976	EukProk
NCU06994	EukProk
NCU06996	EukProk
NCU06998	EukProk
NCU07001	EukProk
NCU07005	EukProk
NCU07008	EukProk
NCU07011	EukProk
NCU07014	EukProk
NCU07021	EukProk
NCU07022	EukProk
[truncated: 7,016 more rows]
