# Supplementary material for: Lineage-specific genes are clustered with HET-domain genes and respond to environmental and genetic manipulations regulating reproduction in Neurospora
Source: PLoS Genet. 2023 Nov 7;19(11):e1011019. doi: 10.1371/journal.pgen.1011019 (PMC10684091; doi:10.1371/journal.pgen.1011019)
Supplement: S8 Table — Gene expression fold-changes are normalized against the lowest expression of the gene in the experiment, which is set at a value of 1. Expression that was too low to be measurable was set to be 0. (XLSX) [file pgen.1011019.s013.xlsx]

## Sheet: Sheet1
Supplemental table S8. Relative gene expression levels across measurements for all well-measured genes reported in four publicly accessible datasets regarding N. crassa gene expression in distinct environmental settings. Gene expression fold-changes are normalized against the lowest expression of the gene in the experiment, which is set at a value of 1. Expression that was too low to be measurabl…
1. Wang B, Cai P, Sun W, Li J, Tian C, Ma Y. 2015. A transcriptomic analysis of Neurospora crassa using five major crop residues and the novel role of the sporulation regulator rca-1 in lignocellulase production. Biotechnol. Biofuels 8:21.
2. Feldman, D. et al., 2019. Identification and manipulation of Neurospora crassa genes involved in sensitivity to furfural. Biotechnology for Biofuels vol. 12. s13068-019-1550-4. Data provided in the publication.
3. Wu, C. et al., 2014. Genome-wide characterization of light-regulated genes in Neurospora crassa. G3 4, 1731–1745. GO accession: GSE53534.
4. Unpublished data with GO accession: GSE168995
1. Vegetative growth on various common crop residues																													2. responses to furfural																		3. light response from dark to 4hr light
Gene	Common Name	sucrose	noCarbon	BS	CS	RS_	SS	WS	(-)97.5%[sucrose]	(-)97.5%[noCarbon]	(-)97.5%[BS]	(-)97.5%[CS]	(-)97.5%[RS_]	(-)97.5%[SS]	(-)97.5%[WS]	(+)97.5%[sucrose]	(+)97.5%[noCarbon]	(+)97.5%[BS]	(+)97.5%[CS]	(+)97.5%[RS_]	(+)97.5%[SS]	(+)97.5%[WS]	Acceptance Ratio	Density of Best Log-Likelihood					Gene	Common Name	WT	DMSO	FUR	HMF	(-)97.5%[WT]	(-)97.5%[DMSO]	(-)97.5%[FUR]	(-)97.5%[HMF]	(+)97.5%[WT]	(+)97.5%[DMSO]	(+)97.5%[FUR]	(+)97.5%[HMF]	Acceptance Ratio	Density of Best Log-Likelihood			Gene	Common Name	DD
NCU00003	NCU00003	2.36163	4.36802	1.05477	1.45144	1	1.53131	1.23298	0.891533	1.28734	0.509992	0.66845	0.519567	0.645145	0.589082	1.04505	1.33398	0.76916	0.885479	0.820122	0.893848	0.816701	0.165866(TRUE)	-1062.35					NCU00003	NCU00003	1.87752	1.36925	1.42753	1	0.338123	0.303846	0.317003	0.271743	0.354202	0.355598	0.339919	0.303943	0.300801(TRUE)	-2484.59			NCU00003	NCU00003	1.41343
NCU00004	NCU00004	4.05466	4.31482	1.24691	2.01746	1	1.28723	1.29438	0.872401	1.06171	0.475045	0.620744	0.419133	0.497102	0.531242	1.10958	1.1009	0.673034	0.843969	0.668488	0.671671	0.70798	0.39039(TRUE)	-1869.26					NCU00004	NCU00004	1.75166	1.07631	1.44446	1	0.290335	0.233986	0.268661	0.222867	0.279868	0.262598	0.281948	0.248398	0.262563(TRUE)	-3245.47			NCU00004	NCU00004	2.78083
NCU00005	NCU00005	1.03496	2.30264	1	1.65227	1.1728	1.37073	1.05147	0.488134	0.820299	0.474752	0.682876	0.552057	0.542946	0.490604	0.716246	0.924332	0.655898	0.747007	0.686383	0.744575	0.662137	0.167568(TRUE)	-1068.92					NCU00005	NCU00005	1.14821	1.00479	1.02139	1	0.305713	0.291883	0.279886	0.288868	0.356588	0.302415	0.33257	0.32619	0.389189(TRUE)	-1498.59			NCU00005	NCU00005	1.16758
NCU00006	NCU00006	2.11011	1.10106	1.25122	1.41412	1.24336	1	1.28897	0.572837	0.461225	0.408117	0.480052	0.4418	0.380883	0.406935	0.654468	0.605132	0.538193	0.569434	0.536011	0.481942	0.555285	0.442442(TRUE)	-1716.15					NCU00006	NCU00006	1.27502	1.03231	1.16553	1	0.236003	0.22145	0.215858	0.219916	0.25424	0.232508	0.24531	0.23891	0.286486(TRUE)	-2756.35			NCU00006	NCU00006	2.4138
NCU00007	NCU00007	1.92303	3.46409	1	1.81334	1.13786	1.44724	1.18046	0.939884	1.53091	0.607917	0.857515	0.656549	0.812146	0.6619	1.27588	1.59892	0.920969	1.28592	1.10566	1.18802	1.12811	0.168669(TRUE)	-619.236					NCU00007	NCU00007	1.48822	1	1.11561	1.12387	0.353261	0.289205	0.311559	0.314476	0.380224	0.378362	0.352326	0.35642	0.375275(TRUE)	-1510.38			NCU00007	NCU00007	1.49659
NCU00008	NCU00008	2.88441	1	2.14274	2.46343	2.04155	3.19309	2.35413	0.727685	0.47302	0.553439	0.615918	0.598136	0.754172	0.584589	0.797772	0.605814	0.69478	0.700172	0.712714	0.877639	0.732616	0.362262(TRUE)	-2584.38					NCU00008	NCU00008	1.28975	1	1.42181	1.14414	0.261121	0.255745	0.296922	0.269504	0.327377	0.285953	0.375903	0.288192	0.324024(TRUE)	-2157.21			NCU00008	NCU00008	3.57284
NCU00009	NCU00009	0	0	0	0	0	0	0	0	0	0	0	0	0	0	0	0	0	0	0	0	0	0(FALSE)	0					NCU00009	NCU00009	0	0	0	0	0	0	0	0	0	0	0	0	0(FALSE)	0			NCU00009	NCU00009	0
NCU00010	NCU00010	1.05384	4.97144	1.00023	2.01894	1.14095	1	1.23226	0.43186	0.909267	0.413025	0.558578	0.414982	0.398546	0.447471	0.57208	0.912018	0.501926	0.69008	0.619425	0.580315	0.520789	0.401201(TRUE)	-1792.77					NCU00010	NCU00010	1.4883	1.16493	1	1.22343	0.237057	0.235658	0.223746	0.256822	0.281103	0.260731	0.252432	0.297695	0.272973(TRUE)	-2931.69			NCU00010	NCU00010	1.51297
NCU00011	NCU00011	0	1	0	0	0	0	0	0	0.999983	0	0	0	0	0	0	0.761654	0	0	0	0	0	0.143343(FALSE)	-30.3291					NCU00011	NCU00011	0	1	0	1.2673	0	0.973147	0	1.24384	0	4149.92	0	2653.94	0.195696(TRUE)	-52.0652			NCU00011	NCU00011	1.52623
NCU00013	NCU00013	0	0	0	0	0	0	0	0	0	0	0	0	0	0	0	0	0	0	0	0	0	0(FALSE)	0					NCU00013	NCU00013	0	0	1	2.87229	0	0	0.852247	2.75374	0	0	10625.2	5456.65	0.304805(TRUE)	-57.3669			NCU00013	NCU00013	0
NCU00014	NCU00014	1.5823	1.5654	1	1.40723	1.04761	1.0383	1.00651	0.531696	0.566237	0.385649	0.48286	0.422146	0.4059	0.399507	0.695124	0.688291	0.514544	0.551271	0.588762	0.51204	0.491443	0.481782(TRUE)	-1387.78					NCU00014	NCU00014	1.0796	1.01571	1.22403	1	0.259737	0.255246	0.299333	0.245242	0.306989	0.317402	0.337503	0.297801	0.350751(TRUE)	-1848.01			NCU00014	NCU00014	1.65996
NCU00015	NCU00015	1.76216	2.23791	1.42902	1.58428	1.11358	1	1.59202	0.777619	0.91209	0.672636	0.723324	0.601807	0.531491	0.73302	1.02461	1.23782	0.838654	0.974552	0.880821	0.805499	0.886905	0.193393(TRUE)	-808.284					NCU00015	NCU00015	1.24438	1.22155	1.44895	1	0.255891	0.260051	0.295423	0.251681	0.298846	0.261281	0.288462	0.269648	0.286186(TRUE)	-2698.51			NCU00015	NCU00015	1.30947
NCU00017	NCU00017	0	1.08117	0	1	1.69542	0	0	0	1.04482	0	0.969911	1.65424	0	0	0	934.263	0	1771.17	1853.58	0	0	0.241842(TRUE)	-77.2248					NCU00017	NCU00017	1.78782	1	2.61555	1.70284	1.1496	0.763697	1.34756	1.0086	1.65698	1.43081	1.60972	1.62496	0.154154(TRUE)	-216.455			NCU00017	NCU00017	0
NCU00018	NCU00018	1.34323	1	1.00679	1.19437	1.41464	1.27951	1.0154	0.160839	0.150927	0.12428	0.12438	0.161744	0.14676	0.122222	0.153699	0.166876	0.125035	0.153529	0.171802	0.138339	0.137553	0.155956(TRUE)	-12782.5					NCU00018	NCU00018	1.08796	1	1.1831	1.32168	0.0700968	0.0727517	0.0667389	0.0746298	0.0686305	0.0682749	0.075275	0.0731472	0.364565(TRUE)	-25446.4			NCU00018	NCU00018	2.04001
NCU00019	NCU00019	2.09477	1	1.1572	1.28385	1.30754	1.12017	1.11183	0.946862	0.626993	0.627516	0.677237	0.700653	0.588204	0.60244	1.13031	1.08381	0.937476	0.966043	1.01371	0.966142	0.890414	0.394194(TRUE)	-589.067					NCU00019	NCU00019	1.23375	1	1.42637	1.41098	0.487592	0.465608	0.555524	0.52688	0.638228	0.595904	0.637688	0.663796	0.197798(TRUE)	-670.252			NCU00019	NCU00019	1.91958
NCU00021	NCU00021	4.21342	0	2.14545	1	2.18315	3.01998	2.19052	2.06864	0	1.11297	0.543484	1.11057	1.46189	1.13693	3.93398	0	2.00011	1.16955	2.02032	2.94588	2.00585	0.175976(TRUE)	-2831.87					NCU00021	NCU00021	2.90785	2.45474	7.58101	1	0.587156	0.556035	0.743509	0.329314	0.624763	0.621751	0.768917	0.403213	0.243844(TRUE)	-3410.77			NCU00021	NCU00021	3.12525
NCU00022	NCU00022	1.97996	2.75871	1	1.86228	1.07962	1.22186	1.03335	1.15554	1.41346	0.719424	1.0289	0.751866	0.85779	0.736127	1.63736	1.88881	1.34375	1.7545	1.33319	1.46177	1.28099	0.153954(TRUE)	-376.068					NCU00022	NCU00022	1.51942	1	1.51652	1.22825	0.656844	0.556178	0.643134	0.59547	0.825369	0.757075	0.78222	0.83374	0.431532(TRUE)	-474.162			NCU00022	NCU00022	1.22746
NCU00023	NCU00023	1.36083	1	2.96522	4.37453	3.83556	2.61017	3.46103	0.283598	0.259974	0.38478	0.51881	0.492269	0.41624	0.462929	0.378964	0.349555	0.439414	0.477305	0.506218	0.413701	0.497858	0.185385(TRUE)	-8788.23					NCU00023	NCU00023	1.67958	1.47626	1.70209	1	0.176565	0.179657	0.18266	0.134891	0.207351	0.172324	0.167111	0.154713	0.155355(TRUE)	-8589.78			NCU00023	NCU00023	1.20466
NCU00024	NCU00024	1.94365	17.2564	2.07076	5.07332	2.48355	1	2.39804	0.848843	2.3988	0.889496	1.40664	0.908106	0.538661	0.973289	1.03371	1.92509	1.10151	1.7137	1.25067	0.875875	1.10268	0.38048(TRUE)	-2084.59					NCU00024	NCU00024	1.39506	1.11144	1	1.07266	0.16343	0.143891	0.151442	0.149537	0.167707	0.179725	0.157358	0.161336	0.179179(TRUE)	-6349.35			NCU00024	NCU00024	1
NCU00025	NCU00025	1.23741	10.0756	1	2.10661	1.26505	1.06291	1.30213	0.498292	1.17266	0.439449	0.669431	0.486773	0.44411	0.513731	0.723916	1.2534	0.566328	0.796861	0.679334	0.639052	0.625765	0.399199(TRUE)	-2083.06					NCU00025	NCU00025	1.58163	1.14518	1	1.1778	0.241794	0.192728	0.20925	0.21476	0.257175	0.238625	0.218017	0.216591	0.252953(TRUE)	-3517.78			NCU00025	NCU00025	1.20539
NCU00026	NCU00026	1	7.11932	1.78862	3.12559	1.6311	2.92281	1.86035	0.616044	1.86441	0.796959	1.13293	0.893562	1.15001	0.859355	1.12586	1.7923	1.23812	1.38387	1.16947	1.42569	1.17448	0.490591(TRUE)	-1133.18					NCU00026	NCU00026	3.55849	2.5159	1	1.55449	0.650332	0.60766	0.371912	0.459104	0.627413	0.610519	0.475466	0.568243	0.341141(TRUE)	-1750.13			NCU00026	NCU00026	1.70223
NCU00027	NCU00027	1.20916	1.60073	1.06414	1.14449	1	1.07416	1.05529	0.896729	1.25612	0.861163	0.927026	0.838606	0.909188	0.867997	2.12612	2.14811	1.73352	1.64441	1.90638	1.76655	1.79234	0.15996(TRUE)	-139.198					NCU00027	NCU00027	1.52308	1.15212	1.89983	1	1.03503	0.860369	1.18208	0.755002	1.51703	1.52471	1.57698	1.39518	0.414715(TRUE)	-153.632			NCU00027	NCU00027	2.15849
NCU00028	NCU00028	1.61716	2.04715	1	1.63248	1.33376	1.13934	1.17483	0.941336	1.1435	0.63434	0.907329	0.803846	0.722622	0.708107	1.44428	1.57195	1.12361	1.39602	1.16458	1.24485	1.17567	0.353153(TRUE)	-423.448					NCU00030	NCU00030	1.19702	1.11042	1.35181	1	0.20548	0.209571	0.212557	0.199813	0.223668	0.233404	0.248893	0.19934	0.241742(TRUE)	-3665.04			NCU00028	NCU00028	4.24314
NCU00029	NCU00029	1.48577	2.84168	1	1.64793	1.18104	1.0452	1.02416	0.616191	0.869667	0.453112	0.591968	0.525407	0.477092	0.467612	0.821699	1.01871	0.637528	0.747911	0.708274	0.668765	0.666608	0.334735(TRUE)	-1120.93					NCU00031	NCU00031	0	0	1.64572	1	0	0	1.60863	0.994167	0	0	5833.65	6483	0.23043(TRUE)	-38.8351			NCU00029	NCU00029	1
NCU00030	NCU00030	1.0063	1.75057	1.04946	1.06939	1.04378	1.34887	1	0.385087	0.506818	0.361763	0.354889	0.362005	0.390415	0.352241	0.483517	0.615131	0.411384	0.477783	0.467354	0.475709	0.433692	0.431431(TRUE)	-1777.19					NCU00032	NCU00032	1.28357	1	1.17397	1.10527	0.26891	0.256255	0.273922	0.260576	0.332016	0.293302	0.323348	0.312783	0.334635(TRUE)	-2035.26			NCU00030	NCU00030	2.07524
NCU00031	NCU00031	0	0	0	0	0	0	0	0	0	0	0	0	0	0	0	0	0	0	0	0	0	0(FALSE)	0					NCU00033	NCU00033	1.43154	1	1.10135	1.38597	0.581285	0.46875	0.506374	0.551323	0.689398	0.635835	0.667113	0.712488	0.393694(TRUE)	-552.296			NCU00031	NCU00031	0
NCU00032	NCU00032	1.36792	1.77212	1	1.61454	1.24424	1.29918	1.09224	0.495498	0.599745	0.414747	0.503719	0.453435	0.494341	0.422484	0.679654	0.723537	0.576606	0.652424	0.611099	0.632119	0.587664	0.480781(TRUE)	-1328.18					NCU00034	NCU00034	1.15569	1	1.03314	1.00768	0.185417	0.17596	0.177861	0.166479	0.210813	0.200228	0.174267	0.186938	0.232633(TRUE)	-3942.98			NCU00032	NCU00032	1.53865
NCU00033	NCU00033	1.14908	1.98271	1.36329	1.64335	1.32518	1	1.4755	0.755729	1.12194	0.825368	0.969981	0.823376	0.69301	0.872091	1.37467	1.57386	1.31766	1.32513	1.38749	1.13485	1.41494	0.178779(TRUE)	-393.812					NCU00035	NCU00035	1.57974	1.34144	1.20365	1	0.348252	0.296206	0.283234	0.278925	0.365517	0.356003	0.314769	0.285058	0.331532(TRUE)	-2086.87			NCU00033	NCU00033	1.368
NCU00034	NCU00034	1.12747	3.92054	1.15566	1.68567	1	1.12927	1.26366	0.515646	0.946727	0.52936	0.633844	0.500282	0.530785	0.557584	0.753964	1.08196	0.74631	0.797387	0.74559	0.719445	0.794977	0.155656(TRUE)	-1129.47					NCU00037	NCU00037	1.11312	1	1.47503	1.06406	0.306598	0.295861	0.319744	0.305181	0.330281	0.319992	0.363652	0.336565	0.362663(TRUE)	-1645.92			NCU00034	NCU00034	1
NCU00035	NCU00035	1.00983	3.10984	1	1.54528	1.02423	1.06939	1.23381	0.460884	0.861656	0.419399	0.577352	0.467017	0.463212	0.495904	0.617625	0.942255	0.639632	0.744938	0.626843	0.72044	0.65039	0.490991(TRUE)	-1200.3					NCU00038	NCU00038	1.18335	1.32452	1.62504	1	0.445578	0.441608	0.471918	0.386576	0.56372	0.493183	0.612928	0.478535	0.468669(TRUE)	-924.965			NCU00035	NCU00035	1.11531
NCU00037	NCU00037	1.82813	1.19154	1	1.13443	1.24377	1.14535	1.08508	0.680381	0.590192	0.476219	0.531912	0.515984	0.520682	0.488758	0.866073	0.842812	0.679314	0.745924	0.732373	0.713832	0.663595	0.338338(TRUE)	-908.459					NCU00039	NCU00039	1.0053	1.29021	1.46322	1	0.834758	0.939229	1.05761	0.801542	1.54859	1.59669	1.55844	1.55365	0.177878(TRUE)	-92.5414			NCU00037	NCU00037	2.64787
NCU00038	NCU00038	2.05533	1.3919	1.15704	1.27031	1	1.4166	1.03757	0.862372	0.729195	0.569608	0.612175	0.549654	0.660273	0.539294	1.11291	0.952242	0.829641	0.929253	0.804002	0.889536	0.85201	0.366567(TRUE)	-745.784					NCU00040	NCU00040	1.09486	1	1.24485	1.02172	0.107649	0.102302	0.112919	0.103445	0.109394	0.110735	0.114353	0.110358	0.333433(TRUE)	-10914			NCU00038	NCU00038	1.64077
NCU00039	NCU00039	0	0	0	0	0	0	0	0	0	0	0	0	0	0	0	0	0	0	0	0	0	0(FALSE)	0					NCU00041	NCU00041	1.39052	1.17234	1	1.08578	0.0896193	0.0803155	0.0813839	0.0878389	0.0954703	0.088197	0.0867135	0.0875367	0.293594(TRUE)	-18094.8			NCU00039	NCU00039	0
NCU00040	NCU00040	4.19137	1	3.1535	2.23021	4.19349	4.4224	3.26327	0.602455	0.32363	0.452579	0.392374	0.518522	0.54219	0.475764	0.54803	0.293021	0.471717	0.465959	0.558978	0.555393	0.569003	0.19049(TRUE)	-9105.02					NCU00042	NCU00042	1.92478	1.40434	1.40051	1	0.253671	0.247841	0.24311	0.202846	0.282227	0.263864	0.275885	0.209666	0.223524(TRUE)	-4106.4			NCU00040	NCU00040	2.61365
NCU00041	NCU00041	1.9353	1	1.87172	2.0542	1.45486	1.0816	1.87527	0.213193	0.16658	0.200025	0.221749	0.161987	0.147004	0.193186	0.221785	0.194275	0.197487	0.226597	0.194869	0.160807	0.225729	0.432332(TRUE)	-13310.5					NCU00043	NCU00043	1.21611	1.01157	1	1.02917	0.0963628	0.0846358	0.0946875	0.0965206	0.105289	0.0957697	0.0959918	0.0951155	0.426126(TRUE)	-13256.9			NCU00041	NCU00041	1.24727
NCU00042	NCU00042	1.09549	1.79989	1.79686	3.07051	1.13139	1	1.77578	0.418746	0.61023	0.531592	0.731738	0.449378	0.397629	0.533283	0.634005	0.799236	0.601797	0.814723	0.578231	0.546404	0.588862	0.422623(TRUE)	-1872.51					NCU00045	NCU00045	1.52196	1.05159	1	1.51902	0.523936	0.451781	0.433225	0.532025	0.603978	0.547212	0.560953	0.55142	0.18989(TRUE)	-723.998			NCU00042	NCU00042	1.4222
NCU00043	NCU00043	1.79424	1	1.46382	1.47687	1.8288	1.61367	1.55289	0.25189	0.201034	0.196685	0.211701	0.227608	0.209729	0.188601	0.241493	0.189254	0.199099	0.195269	0.234068	0.221155	0.202741	0.170971(TRUE)	-10609					NCU00046	NCU00046	1.47697	1	2.56354	1.1119	0.263907	0.22708	0.335452	0.236261	0.312245	0.25566	0.350824	0.260868	0.239039(TRUE)	-3709.81			NCU00043	NCU00043	2.27263
NCU00045	NCU00045	2.66685	4.12158	1	1.57266	1.14429	1.4124	1.09067	1.44834	1.84642	0.744996	1.01445	0.851351	0.922757	0.822014	2.09226	2.2102	1.47764	1.78533	1.60248	1.53651	1.35361	0.17037(TRUE)	-359.08					NCU00047	NCU00047	1.70664	1	2.64026	1.0912	0.74157	0.570924	0.995227	0.633146	0.983625	0.888596	0.981132	0.925112	0.161862(TRUE)	-484.277			NCU00045	NCU00045	1
NCU00046	NCU00046	1.13459	2.1628	1	1.63099	1.23167	1.2941	1.3333	0.394047	0.602745	0.355692	0.502339	0.408302	0.413599	0.405074	0.522156	0.721309	0.47667	0.537389	0.565342	0.551441	0.515877	0.421822(TRUE)	-1898.55					NCU00048	NCU00048	0	0	1.59884	1	0	0	1.56513	0.98371	0	0	2136.43	1488.28	0.326326(TRUE)	-77.1397			NCU00046	NCU00046	2.11289
NCU00047	NCU00047	0	0	0	0	0	0	0	0	0	0	0	0	0	0	0	0	0	0	0	0	0	0(FALSE)	0					NCU00050	NCU00050	1.09426	1.04624	1.28943	1	0.0941667	0.093719	0.0995873	0.0853836	0.101404	0.0958765	0.102608	0.0979935	0.398198(TRUE)	-14160.9			NCU00047	NCU00047	0
NCU00048	NCU00048	0	0	0	0	0	0	0	0	0	0	0	0	0	0	0	0	0	0	0	0	0	0(FALSE)	0					NCU00051	NCU00051	1.21674	1	2.37455	1.02548	0.143491	0.136925	0.176568	0.13981	0.159435	0.145718	0.184384	0.143494	0.411011(TRUE)	-8910.97			NCU00048	NCU00048	0
NCU00050	NCU00050	6.02821	1	3.44337	2.24174	3.65904	4.68617	3.05107	0.80555	0.366365	0.564551	0.491796	0.573975	0.612498	0.617804	0.86674	0.499085	0.712795	0.57849	0.724535	0.762658	0.689037	0.233634(TRUE)	-5835.93					NCU00052	NCU00052	1.2805	1	1.70616	0	1.23977	0.970891	1.68534	0	2920.02	2750.7	1914.51	0	0.255856(TRUE)	-58.2144			NCU00050	NCU00050	1.76278
NCU00051	NCU00051	5.26244	1	2.65963	2.05714	2.33517	4.27252	2.32249	0.980486	0.515788	0.733038	0.659959	0.700336	0.922084	0.706137	1.26246	0.719213	0.803313	0.821219	0.85619	1.03888	0.815736	0.361562(TRUE)	-2587.63					NCU00054	NCU00054	1	1.00473	1.32385	1.16531	0.465129	0.46573	0.574286	0.512128	0.627715	0.609471	0.641319	0.651741	0.406206(TRUE)	-518.811			NCU00051	NCU00051	2.6466
NCU00052	NCU00052	0	1.63281	0	2.37565	0	1	1.41501	0	1.59907	0	2.34179	0	0.972284	1.40031	0	1085.69	0	1546.35	0	46.684	253.194	0.176877(TRUE)	-106.616					NCU00055	NCU00055	1.19364	1.25012	1.33236	1	0.498563	0.526598	0.547838	0.468367	0.668221	0.675105	0.64792	0.624704	0.316917(TRUE)	-567.071			NCU00052	NCU00052	0
NCU00054	NCU00054	1	4.77146	1.66723	4.67288	3.16289	1.78933	2.38661	0.771903	2.28457	1.03822	2.00674	1.62172	1.13156	1.30093	1.71787	2.90885	1.82302	2.56472	2.42575	1.89315	2.04347	0.465365(TRUE)	-521.06					NCU00056	NCU00056	1	1.03727	1.79487	1.01994	0.269318	0.258168	0.329628	0.261704	0.302477	0.280332	0.364391	0.313332	0.316817(TRUE)	-2105.73			NCU00054	NCU00054	0
NCU00055	NCU00055	1	7.86062	1.54522	3.55471	2.41537	1.50522	1.99934	0.762581	2.77348	1.0264	1.68442	1.40486	1.01537	1.21759	1.76491	2.84232	1.90887	2.62644	2.25945	1.87825	1.94189	0.174575(TRUE)	-483.232					NCU00057	NCU00057	1.0921	1.04469	2.28317	1	0.180938	0.173712	0.233669	0.183899	0.210139	0.228138	0.239035	0.20344	0.207808(TRUE)	-4971.51			NCU00055	NCU00055	1.47188
NCU00056	NCU00056	1.09192	3.27085	1.05254	1.56725	1.0822	1	1.28462	0.491087	0.819717	0.461481	0.589839	0.474663	0.465025	0.568267	0.751586	0.987197	0.606718	0.792883	0.647193	0.687541	0.694999	0.491291(TRUE)	-1157.01					NCU00059	NCU00059	1.93576	1.99841	3.28216	1	0.817157	0.815575	0.986763	0.529828	1.00329	0.95054	1.0889	0.880376	0.276376(TRUE)	-699.718			NCU00056	NCU00056	2.06656
NCU00057	NCU00057	1.95406	1.71095	1.09529	1.26692	1	1.40088	1.29206	0.622373	0.639471	0.43319	0.507704	0.448298	0.5677	0.489456	0.789038	0.814154	0.559929	0.621629	0.608514	0.674059	0.66978	0.491692(TRUE)	-1257.38					NCU00060	NCU00060	1.27405	1	1.43321	1.04137	0.349311	0.292594	0.350915	0.296	0.360187	0.348492	0.386236	0.376519	0.391592(TRUE)	-1498.74			NCU00057	NCU00057	1.64263
NCU00059	NCU00059	2.2389	0	2.50138	1	2.35773	3.79402	2.0198	1.83632	0	2.14453	0.88066	2.02295	3.25311	1.67623	14.6727	0	11.5488	6.15044	13.9101	19.2049	11.9952	0.162663(TRUE)	-710.584					NCU00061	NCU00061	1.57224	1.00271	1.31903	1	0.959511	0.722583	0.848305	0.730619	1.22733	1.19839	1.23276	1.18342	0.313814(TRUE)	-177.428			NCU00059	NCU00059	3.02072
NCU00060	NCU00060	1.37848	3.04412	1	2.19217	1.1325	1.10992	1.07401	0.65383	0.908284	0.502244	0.830014	0.521182	0.569029	0.490624	0.783046	1.04913	0.709251	1.07199	0.699689	0.794916	0.723251	0.187688(TRUE)	-1010.85					NCU00064	NCU00064	1.40872	1	1.14066	1.51126	0.192085	0.166298	0.174108	0.204846	0.219976	0.178909	0.196979	0.229577	0.204104(TRUE)	-4949.23			NCU00060	NCU00060	2.07912
NCU00061	NCU00061	1.02742	3.55033	1.67426	3.81008	2.45844	1	1.76436	0.834767	2.18178	1.1733	1.98869	1.48965	0.819723	1.18849	1.8374	2.54101	1.92402	2.54801	2.37506	1.85262	2.16814	0.441041(TRUE)	-327.385					NCU00065	NCU00065	1.18072	1.27751	2.63232	1	0.330426	0.366235	0.470007	0.323438	0.421687	0.410042	0.473732	0.378513	0.349449(TRUE)	-1857.36			NCU00061	NCU00061	1.8061
NCU00064	NCU00064	2.10214	2.32886	1	1.70416	1.39961	1.08627	1.30875	0.498188	0.562968	0.295061	0.424186	0.369541	0.349824	0.335437	0.558766	0.575828	0.381175	0.52904	0.476164	0.390493	0.509464	0.334434(TRUE)	-2855.11					NCU00066	NCU00066	1.16265	1	1.10545	1.02813	0.258488	0.236656	0.28463	0.255172	0.272965	0.291976	0.289862	0.280313	0.331131(TRUE)	-2062.11			NCU00064	NCU00064	1.24664
NCU00065	NCU00065	3.12485	1	2.42514	1.8861	2.68408	2.94311	2.42775	1.10482	0.630547	0.917231	0.800474	0.964606	1.05804	0.909908	1.32103	1.05679	1.17485	1.12333	1.23	1.26451	1.24759	0.497097(TRUE)	-1223.09					NCU00067	NCU00067	1.3734	1.22081	1	1.21547	0.147338	0.119429	0.12065	0.130488	0.141026	0.136485	0.139822	0.148542	0.152152(TRUE)	-8240.89			NCU00065	NCU00065	2.32749
NCU00066	NCU00066	1.7579	1.43061	1	1.25264	1.15594	1.37996	1.07324	0.555324	0.558467	0.397503	0.460277	0.438204	0.475524	0.411158	0.699169	0.771462	0.550514	0.602188	0.576619	0.573302	0.585075	0.482082(TRUE)	-1314.68					NCU00068	NCU00068	1.31816	1	2.05851	1.09326	0.18985	0.168375	0.22767	0.193497	0.203933	0.181206	0.235979	0.204306	0.2001(TRUE)	-5276.09			NCU00066	NCU00066	1.96922
NCU00067	NCU00067	1.71856	1.03641	2.16379	2.52603	1.42082	1	2.19496	0.343536	0.293456	0.32808	0.352641	0.265553	0.227599	0.328209	0.356503	0.322224	0.333325	0.359913	0.299691	0.259369	0.341514	0.227728(TRUE)	-6476.04					NCU00069	NCU00069	2.47603	1.78366	3.15823	1	0.770951	0.643951	0.825383	0.50321	0.890124	0.836496	0.914186	0.722819	0.444645(TRUE)	-950.15			NCU00067	NCU00067	1
NCU00068	NCU00068	2.15074	3.17487	1	1.93247	1.35846	1.39951	1.14858	0.68434	0.835315	0.449488	0.678705	0.538039	0.548349	0.441154	0.863843	1.00776	0.546968	0.662325	0.667214	0.678174	0.573307	0.441441(TRUE)	-1531.96					NCU00070	NCU00070	1.3277	1	1.41961	1.3701	0.413796	0.338101	0.379588	0.383577	0.443475	0.413544	0.47741	0.462124	0.417718(TRUE)	-1243.29			NCU00068	NCU00068	1.16089
NCU00069	NCU00069	1.54694	4.8918	1.42814	1.70451	0	0	1	1.41601	4.6935	1.36265	1.61508	0	0	0.869781	223.444	2442.73	335.523	1096.67	0	0	799.152	0.281081(TRUE)	-150.617					NCU00071	NCU00071	0	0	0	0	0	0	0	0	0	0	0	0	0(FALSE)	0			NCU00069	NCU00069	1
NCU00070	NCU00070	1.93802	1.31808	1.00101	1.56674	1.16948	1.27455	1	0.761188	0.633832	0.464066	0.614904	0.502213	0.583014	0.490913	0.925205	0.855451	0.688126	0.793887	0.733752	0.769048	0.675081	0.16006(TRUE)	-951.909					NCU00072	NCU00072	1.50302	1.06499	1.15387	1	0.192098	0.174871	0.188954	0.167192	0.205665	0.186325	0.190295	0.178342	0.207107(TRUE)	-5033.72			NCU00070	NCU00070	3.18357
NCU00071	NCU00071	0	0	0	0	0	0	0	0	0	0	0	0	0	0	0	0	0	0	0	0	0	0(FALSE)	0					NCU00073	NCU00073	1.53884	1	1.42757	1.08889	0.307098	0.240521	0.301085	0.25737	0.29819	0.286068	0.305791	0.28654	0.297598(TRUE)	-2446.28			NCU00071	NCU00071	0
NCU00072	NCU00072	1	1.73769	1.05431	1.47091	1.14927	1.40614	1.26852	0.283649	0.453428	0.298964	0.387845	0.318947	0.344757	0.348636	0.378023	0.491121	0.339988	0.430975	0.398431	0.44113	0.388231	0.36036(TRUE)	-2712.83					NCU00074	NCU00074	1.83233	1.09716	2.553	1	0.340391	0.282555	0.419383	0.258229	0.361079	0.332044	0.424583	0.309226	0.277578(TRUE)	-2698.65			NCU00072	NCU00072	1.16183
NCU00073	NCU00073	3.63626	2.36246	1.09043	2.72849	1	1.7789	1.38434	0.950113	0.788012	0.493446	0.799217	0.444409	0.642318	0.532807	0.939402	0.958724	0.676819	0.933826	0.606085	0.864755	0.72418	0.440641(TRUE)	-1607.73					NCU00075	NCU00075	1.05508	1	1.3835	1.08128	0.125491	0.135715	0.150874	0.114506	0.138247	0.133935	0.149369	0.138239	0.157157(TRUE)	-8226.76			NCU00073	NCU00073	2.4619
NCU00074	NCU00074	1.71231	1.99171	1.21858	1.79705	1.02108	1	1.33804	0.662392	0.632495	0.473401	0.606605	0.433295	0.41689	0.472344	0.799233	0.853344	0.627446	0.744537	0.631869	0.581273	0.672257	0.477377(TRUE)	-1361.52					NCU00078	NCU00078	1.15227	1	1.64136	1.4291	0.318282	0.289555	0.359265	0.357908	0.357269	0.351331	0.428639	0.363828	0.35005(TRUE)	-1747.79			NCU00074	NCU00074	2.33089
NCU00075	NCU00075	2.4467	1.69208	1.31348	1.45861	1	1.07532	1.33719	0.49337	0.414974	0.348795	0.320168	0.301945	0.30531	0.321484	0.498553	0.493091	0.361135	0.410866	0.370261	0.376877	0.393704	0.317918(TRUE)	-3363.51					NCU00079	NCU00079	1.2084	1	2.59224	1.39416	0.297064	0.322245	0.468516	0.351129	0.379239	0.358297	0.42958	0.401183	0.315115(TRUE)	-2102.54			NCU00075	NCU00075	1.16777
NCU00076	NCU00076	1.51101	4.56865	1.02916	1.47288	1.29928	1	1.44263	0.83637	1.57361	0.653169	0.844494	0.766632	0.655156	0.802562	1.23868	1.715	1.13267	1.31359	1.26731	1.06413	1.12545	0.152052(TRUE)	-558.434					NCU00080	NCU00080	1.07581	1	1.83209	1.57949	0.123824	0.117957	0.162983	0.139132	0.12327	0.126438	0.153943	0.146348	0.425225(TRUE)	-10754.9			NCU00076	NCU00076	1.71862
NCU00077	NCU00077	1.88197	1.26094	1.12485	1.33217	1	1.03479	1.22082	0.632214	0.587794	0.484355	0.53801	0.440641	0.478853	0.527385	0.806635	0.754062	0.615158	0.709618	0.665157	0.58917	0.635948	0.170671(TRUE)	-1032.41					NCU00081	NCU00081	1.18612	1	1.15337	1.11617	0.459426	0.466165	0.486175	0.500773	0.628478	0.598006	0.623578	0.590735	0.403904(TRUE)	-571.598			NCU00077	NCU00077	2.92034
NCU00078	NCU00078	1.06072	2.47488	1	1.61197	1.27592	1.01155	1.23377	0.43559	0.779762	0.410581	0.556724	0.463388	0.384553	0.501965	0.606881	0.852463	0.510875	0.687482	0.641142	0.513359	0.609818	0.484484(TRUE)	-1367.04					NCU00082	NCU00082	0	1.50262	1	0	0	1.48457	0.989847	0	0	4195.81	4214.8	0	0.295195(TRUE)	-42.46			NCU00078	NCU00078	1.76469
NCU00079	NCU00079	0	0	0	0	0	0	0	0	0	0	0	0	0	0	0	0	0	0	0	0	0	0(FALSE)	0					NCU00083	NCU00083	1.79009	1.14739	1.87867	1	0.282998	0.234159	0.289051	0.221431	0.287149	0.272825	0.291783	0.251656	0.24975(TRUE)	-3507.89			NCU00079	NCU00079	0
NCU00080	NCU00080	1	16.0397	1.3155	2.97625	1.35503	1.64937	1.565	0.580658	1.59042	0.589074	1.04005	0.5967	0.649268	0.659692	0.823161	2.12413	0.864262	1.21313	0.882276	0.930551	1.07406	0.431632(TRUE)	-1836.13					NCU00084	NCU00084	1.21826	1.02751	1.50276	1	0.638208	0.573414	0.774434	0.566877	0.828784	0.802001	0.843757	0.834638	0.405105(TRUE)	-337.17			NCU00080	NCU00080	1
NCU00081	NCU00081	1.91124	1.84343	1	1.37932	1.35471	1.21133	1.12266	1.12149	1.14885	0.678611	0.85698	0.876797	0.79778	0.797948	1.62596	1.74448	1.3048	1.45484	1.43974	1.45914	1.36071	0.361061(TRUE)	-330.498					NCU00085	NCU00085	1.30963	1.02742	1.22201	1	0.535537	0.467864	0.490041	0.470459	0.637547	0.600555	0.587343	0.569584	0.294494(TRUE)	-583.956			NCU00081	NCU00081	1.60669
NCU00082	NCU00082	0	0	0	0	0	0	0	0	0	0	0	0	0	0	0	0	0	0	0	0	0	0(FALSE)	0					NCU00086	NCU00086	1	0	1.03003	0	0.99078	0	1.01374	0	3712.96	0	5622.26	0	0.260761(TRUE)	-47.1351			NCU00082	NCU00082	0
NCU00083	NCU00083	2.54582	3.54337	1	2.09587	1.1295	1.35012	1.18839	0.56333	0.68085	0.29606	0.423845	0.336023	0.393488	0.338055	0.63385	0.650293	0.416385	0.552225	0.402288	0.408841	0.455965	0.307908(TRUE)	-3476.18					NCU00087	NCU00087	1.46419	1	1.79099	1.21528	0.175146	0.142951	0.178681	0.150972	0.180659	0.166616	0.197563	0.185886	0.164665(TRUE)	-7304.16			NCU00083	NCU00083	1.5819
NCU00084	NCU00084	1.55599	3.62898	1.02346	1.39758	1.2995	1.25999	1	1.19747	1.95282	0.832167	1.01761	1.01296	0.995376	0.825981	1.98141	2.54863	1.81579	1.86613	1.94232	2.1026	1.79203	0.173273(TRUE)	-197.492					NCU00088	NCU00088	1.40065	1.3956	3.44706	1	0.179109	0.169191	0.237325	0.156058	0.191242	0.188731	0.240294	0.161042	0.379479(TRUE)	-8429.39			NCU00084	NCU00084	1.60644
NCU00085	NCU00085	1.99704	1.93926	1.12007	1.40623	1.29592	1.45207	1	1.12901	1.20011	0.774249	0.93696	0.881311	0.921052	0.69128	1.71895	1.81408	1.35947	1.3941	1.31587	1.44424	1.30667	0.163964(TRUE)	-353.054					NCU00089	NCU00089	1.58992	1.44709	1.24814	1	0.373162	0.362754	0.318417	0.296149	0.423857	0.382006	0.396931	0.367763	0.37017(TRUE)	-1625.19			NCU00085	NCU00085	1.76863
NCU00086	NCU00086	0	1	0	0	0	0	0	0	0.972759	0	0	0	0	0	0	1411.71	0	0	0	0	0	0.143043(FALSE)	-26.5737					NCU00090	NCU00090	1.19939	1	1.5913	1.37492	0.133811	0.129127	0.155569	0.142993	0.139367	0.131809	0.154311	0.145758	0.377978(TRUE)	-10070			NCU00086	NCU00086	0
NCU00087	NCU00087	2.52506	1	1.39086	1.19487	1.35007	1.621	1.34367	0.506715	0.324324	0.298763	0.281978	0.337512	0.365152	0.306662	0.443736	0.39079	0.365807	0.348258	0.371287	0.405998	0.362068	0.301602(TRUE)	-3762.66					NCU00091	NCU00091	1.09245	1	1.57323	1.14612	0.307517	0.296081	0.335074	0.308492	0.323273	0.342576	0.374855	0.364586	0.368268(TRUE)	-1608.7			NCU00087	NCU00087	3.29313
NCU00088	NCU00088	3.11681	1	2.19141	1.47028	1.42178	1.65886	1.9164	0.917588	0.546595	0.779178	0.602106	0.603734	0.647948	0.697707	1.05091	0.831088	0.862778	0.768466	0.803872	0.828671	0.79788	0.485485(TRUE)	-1362.01					NCU00092	NCU00092	1.02801	1	1.83083	1.00183	0.427007	0.442706	0.578829	0.442672	0.546562	0.528815	0.608119	0.531408	0.171071(TRUE)	-760.042			NCU00088	NCU00088	1.3126
NCU00089	NCU00089	2.59018	1	2.04583	1.14047	1.69503	2.02647	1.82965	1.1173	0.656334	0.936784	0.666977	0.831602	0.968141	0.878589	1.51472	1.18851	1.19766	1.01124	1.20844	1.29758	1.1854	0.382683(TRUE)	-721.116					NCU00093	NCU00093	1.31764	0	1.97603	1	1.29365	0	1.91323	0.986456	533.166	0	1580.56	473.011	0.423824(TRUE)	-87.7495			NCU00089	NCU00089	2.66063
NCU00090	NCU00090	1.10336	1.94305	1	1.2828	1.33919	1.54185	1.36293	0.195373	0.270632	0.192753	0.213145	0.209849	0.229392	0.210478	0.213178	0.303244	0.205101	0.238977	0.223277	0.250218	0.250262	0.210811(TRUE)	-7408.43					NCU00095	NCU00095	1.26168	1	1.09392	1.16077	0.245887	0.236947	0.228395	0.233651	0.271674	0.234945	0.272543	0.26615	0.295495(TRUE)	-2580.46			NCU00090	NCU00090	2.10912
NCU00091	NCU00091	1.8788	1.71789	1.02569	1.17964	1.18478	1.42227	1	0.758613	0.814556	0.515672	0.594665	0.59145	0.608113	0.505278	1.00298	1.02534	0.753855	0.862689	0.817322	0.88535	0.753424	0.181982(TRUE)	-819.467					NCU00096	NCU00096	0	1	0	0	0	0.98298	0	0	0	11309.4	0	0	0.255255(TRUE)	-15.7881			NCU00091	NCU00091	2.04317
NCU00092	NCU00092	3.5862	1	2.97676	2.15515	2.37913	1.77139	2.4881	1.40991	0.717682	1.18345	0.964932	1.16021	0.927736	1.04883	1.69535	1.2094	1.45858	1.52896	1.37059	1.21094	1.36202	0.45025(TRUE)	-855.619					NCU00097	NCU00097	1.2278	1.45963	2.14755	1	0.73542	0.808674	0.996038	0.627871	1.10225	1.06932	1.13399	1.03939	0.451652(TRUE)	-320.717			NCU00092	NCU00092	3.07756
NCU00093	NCU00093	0	2.71397	0	1	0	0	0	0	2.66632	0	0.97582	0	0	0	0	3572.03	0	2130.01	0	0	0	0.164765(TRUE)	-45.3652					NCU00099	NCU00099	0	0	0	0	0	0	0	0	0	0	0	0	0(FALSE)	0			NCU00093	NCU00093	1.43362
NCU00095	NCU00095	2.23994	1.62894	1	1.43683	1.36978	1.19886	1.12241	0.608983	0.548114	0.413723	0.472912	0.46701	0.404016	0.414323	0.64333	0.680463	0.473375	0.570776	0.547472	0.544675	0.505758	0.424324(TRUE)	-1819.06					NCU00100	NCU00100	1.11316	1	1.13408	1.19955	0.243736	0.254828	0.274466	0.281056	0.290471	0.275042	0.283116	0.312459	0.329029(TRUE)	-2079.3			NCU00095	NCU00095	2.72039
NCU00096	NCU00096	0	1	0	0	0	0	0	0	0.999971	0	0	0	0	0	0	4.08443	0	0	0	0	0	0.138438(FALSE)	-16.6625					NCU00103	NCU00103	1	1.04457	2.17739	1.01985	0.140937	0.157791	0.188142	0.151627	0.161321	0.175636	0.199466	0.159204	0.162462(TRUE)	-6949.97			NCU00096	NCU00096	0
NCU00097	NCU00097	2.74663	12.8202	1	1.6622	0	1.72543	1.10496	2.58577	11.9458	0.970046	1.60121	0	1.63497	1.06993	126.025	726.662	101.284	61.3204	0	54.9338	49.5762	0.213313(TRUE)	-283.521					NCU00104	NCU00104	1.31563	1.06384	1	2.47499	0.20015	0.194448	0.172694	0.264461	0.219218	0.191855	0.199585	0.24948	0.197998(TRUE)	-5740.45			NCU00097	NCU00097	0
NCU00099	NCU00099	0	0	0	0	0	0	0	0	0	0	0	0	0	0	0	0	0	0	0	0	0	0(FALSE)	0					NCU00105	NCU00105	1.42125	1.67501	2.36088	1	0.321636	0.352831	0.399529	0.261295	0.372381	0.367783	0.412326	0.317859	0.284484(TRUE)	-2647.87			NCU00099	NCU00099	0
NCU00100	NCU00100	1.49353	3.0514	1.15188	1.63812	1.45293	1	1.1066	0.580546	0.875382	0.50274	0.627597	0.583319	0.480987	0.482641	0.704085	1.08335	0.685537	0.772327	0.764726	0.688836	0.66201	0.483884(TRUE)	-1150.48					NCU00106	NCU00106	2.34312	2.17063	1.57724	1	0.213095	0.220423	0.205332	0.150414	0.240819	0.224106	0.205422	0.189929	0.157958(TRUE)	-7718.41			NCU00100	NCU00100	3.23516
NCU00101	NCU00101	1.2237	1.83208	1	1.65453	1.2379	1.03266	1.03562	0.432561	0.545114	0.365354	0.543439	0.40655	0.349271	0.358591	0.495553	0.614669	0.437792	0.517112	0.48377	0.528238	0.475736	0.421722(TRUE)	-1821.37					NCU00107	NCU00107	1.16253	1.04375	1.58191	1	0.258106	0.28151	0.303059	0.249463	0.329535	0.289509	0.327438	0.303175	0.316116(TRUE)	-2190.06			NCU00101	NCU00101	3.75376
NCU00102	NCU00102	1.72356	2.2076	1.20814	1.65283	1.70779	1	1.11076	0.386883	0.44449	0.294106	0.346058	0.366708	0.273882	0.278758	0.42227	0.469569	0.361411	0.400627	0.429463	0.343433	0.333744	0.295596(TRUE)	-3733.03					NCU00108	NCU00108	1.44709	1	1.26862	1.27067	0.480504	0.387635	0.401699	0.42636	0.542131	0.541804	0.530023	0.510245	0.462462(TRUE)	-982.95			NCU00102	NCU00102	3.72587
NCU00103	NCU00103	4.90574	1	2.91313	1.88339	2.45596	3.38512	2.83638	0.933697	0.439016	0.69003	0.582084	0.689381	0.744717	0.69986	1.06227	0.617974	0.805942	0.72342	0.764488	0.870928	0.763979	0.32983(TRUE)	-3188.46					NCU00109	NCU00109	1.32725	1	1.12642	1.11034	0.395589	0.336543	0.391573	0.357443	0.452931	0.391308	0.42476	0.427621	0.441341(TRUE)	-1071.92			NCU00103	NCU00103	2.11275
NCU00104	NCU00104	1.57727	2.29881	1.06597	1.17898	1.87695	1	1.49147	0.445833	0.57344	0.362929	0.374083	0.444652	0.35525	0.392893	0.512627	0.669722	0.374917	0.449083	0.531191	0.381219	0.442127	0.371872(TRUE)	-2400.94					NCU00110	NCU00110	1.58865	1	1.14545	1.18502	0.525875	0.410897	0.439258	0.437721	0.645007	0.542883	0.585623	0.564639	0.42953(TRUE)	-765.861			NCU00104	NCU00104	1.45904
NCU00105	NCU00105	8.12582	1	10.1736	3.45654	6.33101	6.54616	9.19368	2.24497	0.727635	2.24092	1.39393	2.06067	2.10408	2.20432	2.44979	1.40253	2.6849	1.91209	2.16703	2.45785	2.66827	0.379479(TRUE)	-2099.07					NCU00111	NCU00111	1.24523	1.19114	1	1.8304	0.157139	0.150332	0.141664	0.170562	0.148135	0.155706	0.136328	0.161622	0.154454(TRUE)	-8507.16			NCU00105	NCU00105	2.2747
NCU00106	NCU00106	6.8319	1	3.71731	1.9812	4.02201	5.21167	2.84856	1.42044	0.545917	1.02884	0.783929	1.10554	1.10692	0.860145	1.41036	0.98664	1.16649	0.886772	1.29184	1.46366	1.17382	0.356857(TRUE)	-2537.42					NCU00112	NCU00112	1.22851	1	1.40218	1.11275	0.191773	0.156749	0.201288	0.183688	0.21332	0.187781	0.206379	0.194991	0.213013(TRUE)	-4937.51			NCU00106	NCU00106	2.69887
NCU00107	NCU00107	1.69434	1.8856	1.39771	1.18342	1	1.10522	1.15698	0.626545	0.742741	0.509167	0.522198	0.45649	0.48433	0.46763	0.792502	0.901892	0.653743	0.675333	0.61756	0.629548	0.66482	0.16026(TRUE)	-1128.41					NCU00114	NCU00114	1.28111	1.24184	2.17678	1	0.146688	0.139349	0.160208	0.135332	0.149873	0.148765	0.169521	0.138079	0.418919(TRUE)	-9946.91			NCU00107	NCU00107	1.98122
NCU00108	NCU00108	2.04516	5.15439	1.40298	3.03881	1	1.21756	1.41825	1.11018	2.01283	0.893625	1.46331	0.706383	0.823265	0.8739	1.76451	2.22727	1.43002	1.9581	1.31111	1.43611	1.57189	0.438338(TRUE)	-508.104					NCU00115	NCU00115	1.14121	1.55365	2.92482	1	0.359311	0.420522	0.51691	0.317132	0.432421	0.436997	0.49936	0.408877	0.347347(TRUE)	-1756.27			NCU00108	NCU00108	1.34824
NCU00109	NCU00109	2.07053	2.08749	1.26165	1.72301	1.13597	1	1.30793	0.992352	1.01702	0.720359	0.881872	0.680945	0.611708	0.701242	1.32575	1.49872	1.09226	1.19487	1.16815	1.06437	1.09412	0.42012(TRUE)	-554.862					NCU00116	NCU00116	1.0174	1.04192	1	1.21282	0.140738	0.143793	0.140031	0.139839	0.155501	0.15162	0.167839	0.167566	0.188288(TRUE)	-5964.54			NCU00109	NCU00109	1.83577
NCU00110	NCU00110	1.84315	0	0	1.62631	1	1.17272	1.03957	1.77741	0	0	1.53229	0.922178	1.13873	0.978213	1914.05	0	0	991.617	896.253	763.529	1140.05	0.315215(TRUE)	-98.2513					NCU00117	NCU00117	1.15372	1	1.28623	1.29002	0.215165	0.187071	0.219012	0.210545	0.221528	0.217556	0.249475	0.257279	0.251952(TRUE)	-3508.66			NCU00110	NCU00110	0
NCU00111	NCU00111	1.91225	4.09817	1.56478	2.33952	1.09341	1	1.9717	0.611903	0.891549	0.523755	0.648406	0.408862	0.395638	0.597104	0.719917	1.00174	0.706838	0.774745	0.582545	0.611082	0.81861	0.394194(TRUE)	-1985.78					NCU00118	NCU00118	1	1.22088	1.21663	0	0.956649	1.20477	1.15167	0	658.755	1643.21	2055.86	0	0.454254(TRUE)	-66.3676			NCU00111	NCU00111	1.08677
NCU00112	NCU00112	1.28274	2.65122	1	1.46192	1.10006	1.11348	1.19488	0.421163	0.596251	0.306351	0.416584	0.374884	0.367932	0.396847	0.489868	0.700824	0.400817	0.507503	0.425145	0.425943	0.445712	0.38969(TRUE)	-2085.82					NCU00119	NCU00119	1.33861	1	1.23496	1.0415	0.301537	0.234345	0.289334	0.263267	0.322062	0.310686	0.350063	0.357132	0.344645(TRUE)	-1891.8			NCU00112	NCU00112	1.45766
NCU00114	NCU00114	3.73615	1	2.03588	1.3298	1.64107	2.39779	1.8623	0.625826	0.389901	0.42097	0.403923	0.427788	0.497605	0.469859	0.676712	0.468726	0.510801	0.483771	0.510228	0.574335	0.450177	0.307708(TRUE)	-3459.19					NCU00120	NCU00120	1.13499	1	2.02381	1.03873	0.412071	0.373213	0.535279	0.394381	0.557675	0.499544	0.525014	0.468209	0.45986(TRUE)	-919.23			NCU00114	NCU00114	2.99301
NCU00115	NCU00115	2.54489	1	2.42763	2.46693	1.26364	1.50415	2.05563	0.8771	0.566453	0.818291	0.80868	0.566835	0.636092	0.750526	0.996014	0.831225	0.901145	1.13757	0.757376	0.886401	0.911459	0.490891(TRUE)	-1262.82					NCU00121	NCU00121	1.11658	1.94858	4.06079	1	0.202881	0.273855	0.32168	0.188621	0.215548	0.286907	0.289119	0.229107	0.173273(TRUE)	-6492.94			NCU00115	NCU00115	1.84045
NCU00116	NCU00116	1.36782	2.06662	1.3264	1.37732	1.29461	1	1.33369	0.335926	0.449289	0.308402	0.309421	0.318682	0.262186	0.323065	0.434718	0.499221	0.368175	0.395518	0.399563	0.361443	0.352825	0.308709(TRUE)	-3335.7					NCU00122	NCU00122	1.26617	1	1.15426	1.1926	0.126647	0.126	0.126005	0.139599	0.144707	0.131597	0.145666	0.128946	0.153053(TRUE)	-8362.24			NCU00116	NCU00116	1.90711
NCU00117	NCU00117	1.91339	1.82017	1	1.80786	1.15054	1.19438	1.12987	0.507289	0.538121	0.346413	0.481701	0.396406	0.403603	0.382594	0.588079	0.572094	0.476442	0.553834	0.458632	0.489294	0.46094	0.389389(TRUE)	-2025.6					NCU00123	NCU00123	0	0	0	0	0	0	0	0	0	0	0	0	0(FALSE)	0			NCU00117	NCU00117	2.59766
NCU00118	NCU00118	0	0	0	0	0	0	0	0	0	0	0	0	0	0	0	0	0	0	0	0	0	0(FALSE)	0					NCU00124	NCU00124	1.44427	1.11549	1	1.07058	0.392815	0.320787	0.310351	0.322098	0.448771	0.394494	0.434272	0.396173	0.408709(TRUE)	-1267.29			NCU00118	NCU00118	0
NCU00119	NCU00119	1.5697	2.17012	1	1.65121	1.16375	1.5119	1.05704	0.646463	0.818982	0.45363	0.582166	0.506567	0.561137	0.458082	0.768754	0.954234	0.612596	0.81353	0.643963	0.790755	0.625369	0.375676(TRUE)	-1143.55					NCU00125	NCU00125	1.5762	1.3687	1.34247	1	0.594917	0.536556	0.565024	0.478982	0.720324	0.706139	0.696347	0.627912	0.395295(TRUE)	-634.292			NCU00119	NCU00119	2.09615
NCU00120	NCU00120	1.78629	3.6881	1	1.76032	1.17501	1.4637	1.12541	0.992315	1.47101	0.679801	0.942359	0.73217	0.814581	0.696855	1.41203	1.76181	1.152	1.3257	1.2398	1.32056	1.18153	0.392593(TRUE)	-493.249					NCU00126	NCU00126	1.21276	1.0971	1.52376	1	0.316981	0.285274	0.356977	0.301783	0.374125	0.34808	0.392671	0.336264	0.36006(TRUE)	-1670.84			NCU00120	NCU00120	1.96292
NCU00121	NCU00121	1	2.98094	1.13181	1.62292	1.35343	1.27869	1.70303	0.465496	0.78697	0.500762	0.533172	0.510014	0.476319	0.59564	0.614115	1.0984	0.618242	0.802196	0.678005	0.699448	0.766641	0.477978(TRUE)	-1394.25					NCU00127	NCU00127	1.38126	1.40866	2.22486	1	0.133706	0.138446	0.171336	0.126845	0.16272	0.15044	0.168208	0.132261	0.384985(TRUE)	-11194.2			NCU00121	NCU00121	1.29701
NCU00122	NCU00122	1	3.09686	1.4311	1.78597	1.96092	1.57941	1.45505	0.247955	0.497867	0.293243	0.323995	0.313441	0.313514	0.287899	0.317971	0.515594	0.34113	0.36992	0.420952	0.365558	0.339823	0.24955(TRUE)	-5051.93					NCU00128	NCU00128	1.17022	0	1	0	1.15774	0	0.982507	0	3633.1	0	2971.11	0	0.189189(TRUE)	-34.253			NCU00122	NCU00122	2.03179
NCU00123	NCU00123	0	0	0	0	0	0	0	0	0	0	0	0	0	0	0	0	0	0	0	0	0	0(FALSE)	0					NCU00130	NCU00130	1.85923	1	4.01843	1.11401	0.854868	0.61015	1.12591	0.676175	1.10372	0.957679	1.23407	0.949111	0.152252(TRUE)	-502.376			NCU00123	NCU00123	0
NCU00124	NCU00124	1.18447	3.88222	1	1.45954	1.16685	1.28932	1.21415	0.592407	1.2119	0.488972	0.674087	0.602569	0.596689	0.562681	0.875909	1.19614	0.748335	0.874415	0.865758	0.818038	0.817372	0.207808(TRUE)	-907.437					NCU00132	NCU00132	1.41523	1	1.46414	1.21638	0.210618	0.200931	0.226866	0.198448	0.250299	0.214422	0.251347	0.224747	0.235836(TRUE)	-3998.41			NCU00124	NCU00124	2.06793
NCU00125	NCU00125	2.26958	2.79581	1.10609	1.38782	1	1.36949	1.00305	1.19765	1.48399	0.786878	0.907403	0.73779	0.937561	0.755499	1.87493	1.93905	1.40351	1.54336	1.3067	1.4808	1.29524	0.346146(TRUE)	-341.763					NCU00133	NCU00133	1.20232	1	1.12177	1.06265	0.197316	0.169983	0.181408	0.18208	0.205442	0.204493	0.186415	0.189373	0.232933(TRUE)	-3987.73			NCU00125	NCU00125	2.21319
NCU00126	NCU00126	1.57956	2.1494	1	1.1584	1.04109	1.08493	1.19866	0.658974	0.833846	0.468157	0.569751	0.508383	0.540835	0.57185	0.92604	1.1278	0.72835	0.750304	0.769881	0.758728	0.771193	0.41952(TRUE)	-830.624					NCU00134	NCU00134	1.23987	1	1.17694	1.06354	0.22383	0.196982	0.219409	0.202765	0.258865	0.23689	0.233743	0.24136	0.272272(TRUE)	-3003.32			NCU00126	NCU00126	1.39958
NCU00127	NCU00127	1.51882	5.50206	1	1.49867	1.2154	1.14642	1.32735	0.473507	0.738613	0.338045	0.444315	0.391876	0.377273	0.377093	0.531423	0.796875	0.419641	0.516789	0.496832	0.476528	0.530615	0.344545(TRUE)	-2633.09					NCU00135	NCU00135	1.03662	1	1.17982	1.00202	0.138159	0.145664	0.146618	0.149647	0.165394	0.153731	0.160152	0.157732	0.193594(TRUE)	-5760.08			NCU00127	NCU00127	1.28968
NCU00128	NCU00128	0	1.20608	1.35341	3.53828	1.43233	1	1.71695	0	1.01337	1.27005	3.37482	1.31832	0.910694	1.62963	0	756.69	465.494	1220.34	826.091	344.295	187.261	0.372873(TRUE)	-131.967					NCU00136	NCU00136	1.09296	1.28799	2.51431	1	0.341461	0.372816	0.449592	0.33183	0.430083	0.422499	0.488763	0.402127	0.346847(TRUE)	-1765.5			NCU00128	NCU00128	0
NCU00129	NCU00129	1	14.0954	2.20152	7.94799	5.38594	3.06657	3.46929	0.852448	4.47325	1.47764	3.12775	2.481	1.74879	1.89727	2.05411	4.76691	2.43021	3.6412	2.94475	2.98762	2.7835	0.175475(TRUE)	-733.827					NCU00137	NCU00137	1.1295	1.08512	2.33499	1	0.0977512	0.0997291	0.120908	0.0882271	0.109187	0.101691	0.117309	0.096672	0.327828(TRUE)	-17665.8			NCU00129	NCU00129	1.16742
NCU00130	NCU00130	1	13.1913	1060.72	826.389	867.724	856.343	1066.3	0.825462	5.05472	33.2671	32.3369	35.1134	34.8443	39.8896	1.98363	6.27228	38.0967	36.5041	37.5778	36.1015	38.8552	0.315315(TRUE)	-65807.1					NCU00138	NCU00138	1.50147	1	1.80383	0	1.45622	0.941604	1.75008	0	1169.87	1057.33	1499.74	0	0.0746747(FALSE)	-116.226			NCU00130	NCU00130	3.17379
NCU00132	NCU00132	1	9.56398	2.46129	4.55801	2.74074	1.71906	3.19805	0.645477	2.39522	1.04694	1.50148	1.15229	0.944833	1.3026	1.21852	2.24089	1.64437	1.92264	1.6076	1.52157	1.654	0.483383(TRUE)	-1095.73					NCU00142	NCU00142	1.90245	1	1.52334	1.42916	0.509892	0.398345	0.490653	0.466246	0.575546	0.471859	0.582271	0.525968	0.437538(TRUE)	-1123.96			NCU00132	NCU00132	1.4651
NCU00133	NCU00133	2.42535	1.83706	1.31079	1.52577	1.38283	1	1.40641	0.579066	0.534394	0.393771	0.415885	0.413532	0.332743	0.384448	0.600668	0.589096	0.455689	0.536736	0.464233	0.362767	0.496363	0.364765(TRUE)	-2518.79					NCU00143	NCU00143	0	0	0	0	0	0	0	0	0	0	0	0	0(FALSE)	0			NCU00133	NCU00133	4.28169
NCU00134	NCU00134	2.19779	1	1.59185	1.2334	1.65919	2.16298	1.52713	0.579126	0.438667	0.491728	0.407471	0.457509	0.520386	0.449171	0.747624	0.574031	0.519814	0.478674	0.611173	0.655664	0.587284	0.392793(TRUE)	-2139.36					NCU00144	NCU00144	2.6277	2.44832	1	1.842	0.311737	0.305607	0.191173	0.238747	0.301522	0.294218	0.229198	0.29967	0.180581(TRUE)	-6251.41			NCU00134	NCU00134	2.40335
NCU00135	NCU00135	1.48854	3.37882	1.09028	1.28149	1	1.05732	1.24097	0.48718	0.719653	0.375798	0.454601	0.381419	0.373922	0.424063	0.552525	0.769461	0.474669	0.550792	0.53518	0.468307	0.478363	0.412212(TRUE)	-1885.62					NCU00145	NCU00145	1.49677	1.221	1.18438	1	0.267295	0.259884	0.257577	0.232159	0.29345	0.306429	0.260751	0.261698	0.284685(TRUE)	-2767.63			NCU00135	NCU00135	1
NCU00136	NCU00136	2.07343	1.21278	1.40671	1	1.3079	1.3463	1.38481	0.821923	0.677977	0.653896	0.564903	0.645838	0.662716	0.679521	1.11247	0.974176	0.930307	0.900131	1.03478	1.02023	0.90844	0.20961(TRUE)	-689.644					NCU00146	NCU00146	1.3961	1.23697	1.03081	1	0.295308	0.280392	0.267479	0.25884	0.343924	0.304779	0.317791	0.28792	0.335435(TRUE)	-2053.96			NCU00136	NCU00136	2.53154
NCU00137	NCU00137	1.40935	1	1.58267	1.09118	1.5769	1.88604	1.39705	0.270317	0.249151	0.270763	0.22881	0.260975	0.30109	0.271543	0.317976	0.347048	0.314384	0.295005	0.328136	0.340651	0.305766	0.265766(TRUE)	-4941.42					NCU00147	NCU00147	1.12466	1.14725	1.17949	1	0.0935974	0.0975083	0.10643	0.0957864	0.102096	0.0986171	0.100587	0.0986532	0.346446(TRUE)	-13921.4			NCU00137	NCU00137	2.92546
NCU00138	NCU00138	0	5.78127	1.11275	1.1988	1.00806	0	1	0	5.32295	1.05539	1.13051	0.944551	0	0.946072	0	1235.42	84.748	353.248	387.644	0	114.263	0.194595(TRUE)	-227.349					NCU00148	NCU00148	1.2668	1.17325	1.55754	1	0.242368	0.229147	0.246898	0.200299	0.258456	0.246424	0.27422	0.249464	0.258158(TRUE)	-3320.18			NCU00138	NCU00138	0
NCU00142	NCU00142	2.17683	1.15518	1	1.85216	1.1687	1.29669	1.13346	0.742659	0.542253	0.462985	0.667785	0.515789	0.595857	0.503706	0.834859	0.81681	0.669221	0.805359	0.717714	0.715413	0.730941	0.37017(TRUE)	-1060.23					NCU00151	NCU00151	1.04814	1	1.45018	1.11427	0.508257	0.467466	0.562465	0.531482	0.649312	0.665778	0.693968	0.648082	0.289289(TRUE)	-524.709			NCU00142	NCU00142	2.38209
NCU00143	NCU00143	0	0	0	0	0	0	0	0	0	0	0	0	0	0	0	0	0	0	0	0	0	0(FALSE)	0					NCU00152	NCU00152	1.25106	1.01322	1.10687	1	0.323536	0.254196	0.293468	0.250055	0.336247	0.323751	0.317702	0.320927	0.369169(TRUE)	-1724.98			NCU00143	NCU00143	0
NCU00144	NCU00144	3.21243	4.95825	1.72905	2.38637	1.7165	1	2.66715	1.63271	2.17779	1.08277	1.28453	1.05924	0.766028	1.45678	2.22126	2.52027	1.78455	2.00994	1.76759	1.51474	1.95745	0.316216(TRUE)	-514.534					NCU00153	NCU00153	2.16381	2.10784	3.50672	1	0.924283	0.959577	1.11953	0.613835	1.19825	1.18077	1.28071	1.00997	0.179079(TRUE)	-562.441			NCU00144	NCU00144	1
NCU00145	NCU00145	1.42417	1	1.13769	1.15901	1.41367	1.13876	1.21932	0.431125	0.340301	0.312594	0.319454	0.390619	0.32806	0.338109	0.467783	0.533818	0.452567	0.447215	0.427397	0.433103	0.382538	0.397497(TRUE)	-2242.37					NCU00154	NCU00154	1.16098	1	1.57813	1.47665	0.223155	0.228298	0.256852	0.273178	0.280799	0.258921	0.29026	0.287488	0.270771(TRUE)	-3039.07			NCU00145	NCU00145	2.35108
NCU00146	NCU00146	1	2.51636	1.37901	1.58585	1.30401	1.09676	1.40822	0.49524	0.8149	0.565409	0.647602	0.536758	0.497268	0.597449	0.760503	0.975273	0.71096	0.827879	0.723758	0.763789	0.747209	0.417918(TRUE)	-1091.96					NCU00155	NCU00155	1.02762	1	1.39092	1.05545	0.213882	0.216067	0.223899	0.220403	0.239911	0.23777	0.260741	0.259233	0.288889(TRUE)	-2836.21			NCU00146	NCU00146	1.10988
NCU00147	NCU00147	2.487	1.83798	1.79256	1.38203	1.44288	1	1.69895	0.515717	0.469368	0.407979	0.37894	0.37319	0.313695	0.395814	0.544839	0.547863	0.51064	0.441298	0.436893	0.376817	0.493998	0.32973(TRUE)	-3136.67					NCU00157	NCU00157	1.22739	1	1.33134	1.54679	0.199153	0.205079	0.211148	0.238452	0.228607	0.19589	0.216245	0.22993	0.220921(TRUE)	-4352.82			NCU00147	NCU00147	1.82095
NCU00148	NCU00148	1.72091	3.87545	1.15948	1.32895	1.25861	1	1.10011	0.787048	1.20443	0.654234	0.68151	0.668516	0.580989	0.587581	0.986468	1.46302	0.918863	0.950871	0.923549	0.822005	0.914384	0.17958(TRUE)	-784.199					NCU00158	NCU00158	1.27951	1	1.48273	1.12349	0.400934	0.338294	0.429987	0.372438	0.483581	0.465718	0.444141	0.419791	0.436937(TRUE)	-1128.3			NCU00148	NCU00148	1
NCU00149	NCU00149	0	0	0	0	0	0	0	0	0	0	0	0	0	0	0	0	0	0	0	0	0	0(FALSE)	0					NCU00159	NCU00159	1.28208	1.11802	1	1.15811	0.381467	0.373796	0.329805	0.376287	0.425828	0.440534	0.428798	0.412933	0.442142(TRUE)	-1099.97			NCU00149	NCU00149	0
NCU00150	NCU00150	2.6088	1.83038	1.56917	1	1.27067	1.19752	1.44447	0.645615	0.581264	0.478034	0.380536	0.472006	0.431743	0.473015	0.808111	0.775811	0.606594	0.552864	0.581949	0.579479	0.545373	0.420821(TRUE)	-1799.58					NCU00160	NCU00160	1.2552	1	1.74855	1.24664	0.0627532	0.0523038	0.0682923	0.0575385	0.0552287	0.0541784	0.0683356	0.0612054	0.255956(TRUE)	-45541.4			NCU00150	NCU00150	1.11608
NCU00151	NCU00151	3.34565	1	2.31957	1.33621	1.72075	1.68266	2.00347	1.37561	0.772085	1.10649	0.806151	0.947893	0.967663	1.0531	1.78406	1.44572	1.54475	1.28594	1.52874	1.46684	1.53614	0.390791(TRUE)	-554.416					NCU00161	NCU00161	1.35793	1	1.60634	1.03994	0.350201	0.283862	0.358686	0.302515	0.38243	0.354578	0.40784	0.358181	0.378078(TRUE)	-1589.84			NCU00151	NCU00151	1.95268
NCU00152	NCU00152	1.37291	3.01704	1	2.14015	1.28366	1.19973	1.28167	0.589499	0.908245	0.414341	0.609509	0.514148	0.51117	0.510587	0.68176	1.07327	0.591922	0.788452	0.679908	0.747744	0.689392	0.47017(TRUE)	-1341.04					NCU00162	NCU00162	1.06765	1	1.11267	1.27775	0.203542	0.199848	0.22166	0.229006	0.231589	0.220437	0.227364	0.229381	0.25956(TRUE)	-3306.17			NCU00152	NCU00152	2.76309
NCU00153	NCU00153	7.55325	0	2.05694	1	1.09696	5.75637	1.88867	6.6983	0	1.82207	0.888733	0.963638	5.0658	1.6575	40.1112	0	11.856	6.5736	7.47893	28.2612	9.74769	0.252352(TRUE)	-860.413					NCU00163	NCU00163	1.16681	1	1.54451	1.16186	0.257684	0.242876	0.287419	0.251512	0.291483	0.27276	0.315619	0.277287	0.298098(TRUE)	-2471.77			NCU00153	NCU00153	1.93619
NCU00154	NCU00154	1.74036	6.091	1	2.12483	1.6588	1.23862	1.39243	0.717507	1.52449	0.538832	0.783688	0.723217	0.630662	0.645566	1.13519	1.32006	0.803805	1.1695	1.01679	0.922655	0.956116	0.160861(TRUE)	-1098.5					NCU00164	NCU00164	1.29003	1	1.3933	1.01296	0.2991	0.249059	0.292781	0.245437	0.300018	0.306863	0.333002	0.308675	0.33013(TRUE)	-2005.67			NCU00154	NCU00154	1.95509
NCU00155	NCU00155	1.89591	2.82108	1.03684	1.38747	1.23135	1.47597	1	0.660888	0.854737	0.454769	0.531	0.491491	0.563807	0.447488	0.821343	1.02263	0.676684	0.785226	0.724741	0.733047	0.582413	0.478779(TRUE)	-1298.42					NCU00167	NCU00167	1.19583	1	1.92336	1.37529	0.286813	0.260362	0.368347	0.351914	0.306828	0.308925	0.394404	0.339016	0.308909(TRUE)	-2273.55			NCU00155	NCU00155	3.03666
NCU00157	NCU00157	2.39329	3.11545	1.63394	2.11894	1.41542	1	1.60008	0.61999	0.725529	0.492327	0.595887	0.472742	0.382435	0.467875	0.790506	0.926874	0.589179	0.686383	0.575825	0.520798	0.62011	0.386787(TRUE)	-2197.21					NCU00168	NCU00168	1.18776	1	2.34815	1.5251	0.214055	0.196262	0.264715	0.204829	0.205572	0.199612	0.275514	0.245755	0.194294(TRUE)	-5055.48			NCU00157	NCU00157	2.9743
NCU00158	NCU00158	1.59264	1.39841	1.02658	1.24954	1.09102	1.12056	1	0.784808	0.738093	0.578103	0.635546	0.603294	0.584346	0.564341	0.997389	1.11012	0.878618	0.942925	0.844194	0.956749	0.844557	0.382282(TRUE)	-592.936					NCU00169	NCU00169	1.36065	1.16066	1	1.39535	0.171219	0.142508	0.136402	0.155352	0.175183	0.186223	0.15093	0.178898	0.173173(TRUE)	-6461.89			NCU00158	NCU00158	1.64114
NCU00159	NCU00159	1.88015	1.84736	1	1.42186	1.05154	1.01415	1.02395	0.79981	0.851211	0.53757	0.693799	0.585533	0.583412	0.544326	1.11011	1.08368	0.894068	0.861873	0.819366	0.812952	0.847125	0.16026(TRUE)	-670.513					NCU00170	NCU00170	1.28214	1.08675	1.20026	1	0.215943	0.192084	0.216801	0.216236	0.240047	0.229112	0.246988	0.218666	0.256957(TRUE)	-3307.51			NCU00159	NCU00159	2.23726
NCU00160	NCU00160	1.97936	3.39071	1.14725	1.47346	1.04614	1	1.1197	0.225392	0.306993	0.162368	0.182953	0.170415	0.16272	0.173332	0.236354	0.32835	0.216082	0.214383	0.187971	0.193387	0.197219	0.16957(TRUE)	-10219.4					NCU00171	NCU00171	2.06281	1.84315	1	1.55688	0.300347	0.304767	0.234065	0.286254	0.335413	0.321325	0.281067	0.278475	0.240641(TRUE)	-3776.62			NCU00160	NCU00160	1.18257
NCU00161	NCU00161	1.55994	1	1.08164	1.90516	1.15709	1.86842	1.21769	0.823598	0.613688	0.613974	0.846217	0.617633	0.906923	0.662574	1.0813	1.0991	0.903849	1.17145	1.03487	1.2219	0.940672	0.415616(TRUE)	-597.081					NCU00172	NCU00172	1.28894	1	1.05209	1.07752	0.23974	0.230533	0.241245	0.241772	0.286075	0.253944	0.259445	0.258775	0.302302(TRUE)	-2462.51			NCU00161	NCU00161	2.0872
NCU00162	NCU00162	1	1.12129	1.68656	1.6872	1.8295	2.05281	1.79006	0.359352	0.431048	0.451409	0.428111	0.44451	0.483312	0.42954	0.45303	0.568825	0.56032	0.517975	0.528569	0.517189	0.537234	0.367668(TRUE)	-2574.91					NCU00173	NCU00173	1	1.13845	1.43279	1.9173	0.123882	0.12107	0.139415	0.151622	0.135295	0.146374	0.146345	0.151715	0.467067(TRUE)	-10206.5			NCU00162	NCU00162	3.23814
NCU00163	NCU00163	1.0794	1.17686	1	1.20932	1.08579	1.40447	1.15321	0.440165	0.487248	0.396456	0.424572	0.40654	0.455841	0.409698	0.550025	0.652412	0.491582	0.583137	0.536267	0.591325	0.614181	0.493293(TRUE)	-1324.16					NCU00175	NCU00175	13.1573	13.8953	1	9.08114	2.09241	2.12529	0.584382	1.82746	2.2995	2.18746	0.921912	2.10831	0.212913(TRUE)	-2783.42			NCU00163	NCU00163	2.68844
NCU00164	NCU00164	2.29101	2.2383	1	1.1513	1.2316	1.13071	1.03317	0.785079	0.842222	0.483051	0.544228	0.545669	0.543606	0.521326	0.943766	1.0468	0.725833	0.770365	0.766329	0.759623	0.701586	0.18969(TRUE)	-966.902					NCU00176	NCU00176	1.3618	1.17457	1	1.1454	0.466882	0.394255	0.380556	0.390725	0.534216	0.500764	0.481068	0.504268	0.483183(TRUE)	-866.196			NCU00164	NCU00164	3.66534
NCU00166	NCU00166	0	1.43554	1.06176	2.85555	1.27004	1	1.15587	0	1.30667	0.990654	2.60241	1.17236	0.933979	1.05276	0	96.3524	121.444	235.699	79.1146	76.5746	130.49	0.4001(TRUE)	-300.67					NCU00177	NCU00177	1.22377	1.14453	2.89616	1	0.118444	0.10875	0.14049	0.102954	0.117789	0.124131	0.150663	0.112017	0.395996(TRUE)	-15032.2			NCU00166	NCU00166	1
NCU00167	NCU00167	1.73042	1.41147	1	1.1876	1.26787	1.03602	1.17814	0.625181	0.600731	0.428646	0.490308	0.500249	0.460614	0.464636	0.724778	0.742517	0.601193	0.584516	0.651593	0.596203	0.620796	0.46036(TRUE)	-1124.31					NCU00178	NCU00178	1.28934	1	2.34975	1.12241	0.33151	0.32575	0.431109	0.31971	0.400852	0.3753	0.465251	0.420198	0.357057(TRUE)	-1734.56			NCU00167	NCU00167	1.84985
NCU00168	NCU00168	3.70921	1	1.43312	1.41824	1.44404	1.81093	1.39445	0.677273	0.43101	0.467132	0.435423	0.459763	0.553107	0.409162	0.785484	0.536967	0.568136	0.52051	0.503525	0.610925	0.592267	0.377678(TRUE)	-2276.78					NCU00179	NCU00179	0	1	0	0	0	0.996958	0	0	0	16866.9	0	0	0.170871(TRUE)	-4.54081e-06			NCU00168	NCU00168	1.90556
NCU00169	NCU00169	1.2097	1	1.41535	1.55592	1.86961	1.99459	1.51228	0.248052	0.262833	0.281939	0.273378	0.271649	0.330413	0.278915	0.292201	0.310416	0.318844	0.294479	0.363482	0.307942	0.29606	0.233333(TRUE)	-5768.98					NCU00180	NCU00180	1.59366	1	1.63077	1.40177	0.819205	0.623066	0.810203	0.729144	1.06857	0.895737	0.983474	0.946474	0.174074(TRUE)	-342.353			NCU00169	NCU00169	2.38485
NCU00170	NCU00170	2.37688	1	1.56908	1.36776	1.71384	1.92652	1.56	0.618818	0.469871	0.479637	0.449629	0.500335	0.553261	0.485778	0.641783	0.572838	0.58376	0.555509	0.608768	0.637336	0.647709	0.400601(TRUE)	-2135.79					NCU00181	NCU00181	1.59974	1	1.52091	1.50054	0.632757	0.503854	0.612412	0.592841	0.751989	0.673014	0.724219	0.739082	0.197598(TRUE)	-646.867			NCU00170	NCU00170	2.55833
NCU00171	NCU00171	1.35876	3.54246	1.28946	1.62917	1	1.15712	1.18525	0.404644	0.71275	0.371554	0.445544	0.342481	0.355024	0.365127	0.4739	0.714293	0.492184	0.526856	0.47024	0.452602	0.491273	0.367067(TRUE)	-2369.96					NCU00182	NCU00182	2.03709	1.58153	1	1.69196	0.284527	0.223558	0.201234	0.243391	0.286906	0.265221	0.213472	0.245677	0.204805(TRUE)	-4936.77			NCU00171	NCU00171	1.11196
NCU00172	NCU00172	1.87094	1.5898	1.0268	1.27805	1.09183	1	1.078	0.521564	0.540384	0.35268	0.473246	0.407382	0.388088	0.396932	0.679738	0.620761	0.501938	0.535472	0.517071	0.514325	0.494327	0.449249(TRUE)	-1644.8					NCU00183	NCU00183	1.12374	1	1.98141	1.19959	0.236606	0.220139	0.28594	0.252405	0.26371	0.249201	0.310245	0.277357	0.266767(TRUE)	-3046.45			NCU00172	NCU00172	3.64752
NCU00173	NCU00173	1	3.69231	1.15224	1.82564	1.19663	1.24443	1.17043	0.310945	0.557435	0.284104	0.383913	0.304409	0.324898	0.297166	0.405989	0.637512	0.340346	0.458192	0.391251	0.399976	0.367389	0.3004(TRUE)	-3576.01					NCU00184	NCU00184	1.21168	1	1.25458	1.36114	0.340666	0.344527	0.358876	0.36861	0.395467	0.397378	0.453447	0.414453	0.40981(TRUE)	-1340.38			NCU00173	NCU00173	3.34196
NCU00175	NCU00175	0	25.8041	2.6977	3.73774	7.42564	1	9.74561	0	20.3279	2.22648	3.05463	5.81976	0.87587	7.64762	0	123.159	11.3846	17.6922	30.6092	6.52323	37.2589	0.323824(TRUE)	-1320.22					NCU00185	NCU00185	0	0	0	0	0	0	0	0	0	0	0	0	0(FALSE)	0			NCU00175	NCU00175	1
NCU00176	NCU00176	0	3.55911	0	1	0	0	0	0	3.51222	0	0.970532	0	0	0	0	6476.48	0	1769.04	0	0	0	0.196697(TRUE)	-47.9965					NCU00186	NCU00186	1.51427	1.68649	1.34205	1	0.765627	0.81657	0.673791	0.593556	0.981866	0.968999	1.01193	0.911774	0.336236(TRUE)	-354.171			NCU00176	NCU00176	1
NCU00177	NCU00177	19.9154	1	16.2013	8.22844	18.1715	21.2254	14.8853	3.53141	0.733854	2.59843	2.03479	3.16977	3.34687	2.92762	3.52527	1.1825	3.2734	2.47916	3.2881	3.52622	2.88675	0.223524(TRUE)	-5144.08					NCU00187	NCU00187	5.01133	5.63284	1.1505	1	0.747428	0.743665	0.405811	0.357768	0.749809	0.859981	0.488156	0.473135	0.254154(TRUE)	-2694.16			NCU00177	NCU00177	1.77525
NCU00178	NCU00178	2.19366	1.84654	1.61719	2.10999	1.20447	1	1.35789	1.02918	0.993875	0.864634	0.981124	0.689451	0.613748	0.755188	1.3959	1.48197	1.14598	1.30507	1.06564	1.03919	1.13052	0.410511(TRUE)	-589.408					NCU00188	NCU00188	1.21215	1	1.68745	1.09689	0.304762	0.276145	0.354982	0.294149	0.34571	0.307618	0.362249	0.332968	0.331732(TRUE)	-1957.9			NCU00178	NCU00178	1.733
NCU00179	NCU00179	0	0	0	0	0	0	0	0	0	0	0	0	0	0	0	0	0	0	0	0	0	0(FALSE)	0					NCU00189	NCU00189	1.11576	1	1.30491	1.09053	0.770863	0.656217	0.831009	0.722975	1.02999	0.99494	1.06916	1.01281	0.172673(TRUE)	-184.501			NCU00179	NCU00179	0
NCU00180	NCU00180	1	5.98604	3.50004	6.86585	4.24881	1.32339	3.57572	0.76728	2.50977	1.71421	2.3342	1.94502	0.898526	1.78298	1.72057	3.07574	2.44556	2.98127	2.64059	1.79517	2.36252	0.154154(TRUE)	-746.346					NCU00192	NCU00192	0	0	0	0	0	0	0	0	0	0	0	0	0(FALSE)	0			NCU00180	NCU00180	0
NCU00181	NCU00181	1.93667	2.17422	1.09674	1.45868	1	1.22741	1.23851	0.92054	1.07661	0.624718	0.731746	0.606708	0.693257	0.668999	1.26046	1.3196	1.00942	1.08677	0.97663	1.08262	0.974785	0.436436(TRUE)	-571.973					NCU00193	NCU00193	1.28189	1	1.06149	1.39369	0.216217	0.212912	0.20115	0.226426	0.225551	0.22645	0.212567	0.221207	0.245245(TRUE)	-3753.92			NCU00181	NCU00181	1.59406
NCU00182	NCU00182	1.28786	2.785	1.05361	1.69634	1.2019	1	1.11518	0.382536	0.574685	0.335651	0.440962	0.380093	0.361369	0.366225	0.464947	0.656049	0.448101	0.51861	0.484868	0.421372	0.391413	0.367968(TRUE)	-2412.65					NCU00194	NCU00194	1.36796	1.41226	2.19162	1	0.160655	0.166491	0.185239	0.136539	0.165499	0.165988	0.188299	0.155102	0.453754(TRUE)	-8924.58			NCU00182	NCU00182	1.93717
NCU00183	NCU00183	2.07177	1.3664	1.03624	1.37185	1.14146	1.55718	1	0.604227	0.548097	0.395573	0.480788	0.447017	0.506271	0.405711	0.696411	0.654167	0.517131	0.564026	0.566691	0.610284	0.542043	0.458559(TRUE)	-1427.93					NCU00195	NCU00195	4.20237	5.8118	5.23188	1	1.2102	1.45099	1.37267	0.551093	1.4503	1.50874	1.48337	0.87383	0.375175(TRUE)	-1248.54			NCU00183	NCU00183	1.91231
NCU00184	NCU00184	2.173	2.3417	1	1.61605	1.02333	1.1705	1.04958	0.841312	0.996975	0.542008	0.715345	0.556707	0.605521	0.550931	1.07175	1.13705	0.835478	0.895816	0.828648	0.900916	0.838879	0.445646(TRUE)	-770.641					NCU00196	NCU00196	1.85937	1.47557	1	1.66567	0.44545	0.408811	0.364956	0.437367	0.517849	0.450809	0.414307	0.510159	0.383684(TRUE)	-1503.78			NCU00184	NCU00184	1.79771
NCU00185	NCU00185	0	1	0	0	0	0	0	0	0.998183	0	0	0	0	0	0	536.479	0	0	0	0	0	0.149449(FALSE)	-22.2159					NCU00197	NCU00197	0	0	1	1.06158	0	0	0.983595	1.04149	0	0	3956.85	4466.58	0.307608(TRUE)	-46.5649			NCU00185	NCU00185	0
NCU00186	NCU00186	1.12454	3.29465	1.34157	2.29548	1.68764	1.04518	1	0.835812	1.78506	0.925851	1.31933	1.11369	0.794296	0.787214	1.58012	2.19649	1.64362	2.05952	1.74073	1.41146	1.50301	0.174374(TRUE)	-297.892					NCU00198	NCU00198	1	1.04033	1.38855	1.03335	0.0740076	0.0759398	0.079434	0.0686007	0.077684	0.0800128	0.0894547	0.0813286	0.354154(TRUE)	-19894.2			NCU00186	NCU00186	1.68011
NCU00187	NCU00187	4.11391	1	2.77176	1.55223	2.65665	2.77598	2.37441	1.8516	0.813968	1.46358	1.01337	1.42368	1.34728	1.28335	2.23132	1.72329	1.99055	1.67167	1.95905	2.15559	1.89153	0.342042(TRUE)	-523.013					NCU00199	NCU00199	1.20023	1	1.07901	1.04405	0.253455	0.20836	0.22997	0.253917	0.25749	0.262838	0.2803	0.257249	0.301502(TRUE)	-2370.36			NCU00187	NCU00187	2.93059
NCU00188	NCU00188	2.46356	5.92053	1	2.89709	1.6405	1.59235	1.37438	1.13569	1.9531	0.638093	1.1578	0.885767	0.83865	0.771887	1.54041	1.93522	1.09003	1.5985	1.40496	1.32957	1.17798	0.18028(TRUE)	-795.556					NCU00200	NCU00200	1.15083	1.1148	2.1913	1	0.165105	0.155541	0.1772	0.157019	0.15595	0.183187	0.199907	0.167946	0.18048(TRUE)	-6782.97			NCU00188	NCU00188	1
NCU00189	NCU00189	0	0	0	0	0	0	0	0	0	0	0	0	0	0	0	0	0	0	0	0	0	0(FALSE)	0					NCU00201	NCU00201	1.34329	1	2.27718	1.24309	0.978931	0.770646	1.2968	0.89596	1.57855	1.44982	1.48495	1.55036	0.358158(TRUE)	-157.956			NCU00189	NCU00189	0
NCU00192	NCU00192	0	0	0	0	0	0	0	0	0	0	0	0	0	0	0	0	0	0	0	0	0	0(FALSE)	0					NCU00202	NCU00202	1.48602	1.15979	1	1.76102	0.143966	0.135017	0.126999	0.149399	0.147638	0.138065	0.130923	0.166953	0.363263(TRUE)	-10147.3			NCU00192	NCU00192	0
NCU00193	NCU00193	2.66405	1.00482	1.11688	1.23592	1.20164	1.17349	1	0.556123	0.371343	0.367112	0.371954	0.392784	0.365456	0.354872	0.633211	0.53714	0.446438	0.427341	0.451034	0.435881	0.392349	0.395495(TRUE)	-2197.52					NCU00203	NCU00203	0	0	0	0	0	0	0	0	0	0	0	0	0(FALSE)	0			NCU00193	NCU00193	4.69586
NCU00194	NCU00194	1.43857	1	1.19143	1.0647	1.52668	1.28007	1.22008	0.334259	0.279053	0.273875	0.244153	0.302168	0.315552	0.292033	0.363811	0.345802	0.350479	0.357802	0.382738	0.318708	0.340727	0.308909(TRUE)	-3534.9					NCU00204	NCU00204	1.17369	1	1.57841	1.14953	0.184544	0.162331	0.19845	0.186216	0.203585	0.197631	0.206934	0.185495	0.215716(TRUE)	-4623.71			NCU00194	NCU00194	3.23272
NCU00195	NCU00195	1	4.58685	3.82555	5.25255	6.54828	6.36187	4.8845	0.570387	1.5242	1.14164	1.42231	1.56743	1.54205	1.29101	0.929975	1.80824	1.499	1.77847	1.69211	1.84189	1.55755	0.357858(TRUE)	-2396.97					NCU00205	NCU00205	1.68038	1.26194	1	1.83764	0.621253	0.533107	0.478193	0.666334	0.718446	0.72635	0.650928	0.728467	0.376276(TRUE)	-698.128			NCU00195	NCU00195	1.45816
NCU00196	NCU00196	1.71257	1.82061	1	1.82684	1.37314	1.43886	1.12887	0.720058	0.801585	0.52243	0.688449	0.628126	0.626042	0.535935	0.900128	1.06374	0.761672	0.915059	0.821885	0.856915	0.765661	0.347247(TRUE)	-904.448					NCU00206	NCU00206	1.16705	1.18862	2.68525	1	0.860479	0.848377	1.26531	0.762775	1.36837	1.4376	1.47181	1.36128	0.326827(TRUE)	-186.502			NCU00196	NCU00196	1.33308
NCU00197	NCU00197	0	1	0	0	0	0	0	0	0.99441	0	0	0	0	0	0	338.467	0	0	0	0	0	0.145045(FALSE)	-22.8024					NCU00207	NCU00207	1.44827	1.43467	1.00736	1	0.271146	0.288777	0.244369	0.249679	0.304506	0.274599	0.280814	0.291381	0.312513(TRUE)	-2372.05			NCU00197	NCU00197	1
NCU00198	NCU00198	3.60966	2.87198	3.27627	2.64092	1.31499	1	3.28071	0.644599	0.606973	0.562261	0.498774	0.357333	0.296766	0.54228	0.579144	0.743826	0.582536	0.543788	0.459331	0.387184	0.60657	0.254454(TRUE)	-4924.1					NCU00208	NCU00208	0	0	0	0	0	0	0	0	0	0	0	0	0(FALSE)	0			NCU00198	NCU00198	1.41185
NCU00199	NCU00199	1.89496	1	1.09745	1.13258	1.53904	1.43909	1.21247	0.619115	0.434864	0.427608	0.430078	0.550718	0.476202	0.479721	0.715469	0.632905	0.597109	0.528694	0.661737	0.612798	0.618834	0.476877(TRUE)	-1439.05					NCU00209	NCU00209	1.3433	1	1.18545	1.1606	0.261933	0.244573	0.267452	0.264705	0.308278	0.243904	0.272034	0.278088	0.317417(TRUE)	-2309.32			NCU00199	NCU00199	3.70379
NCU00200	NCU00200	1.9701	1.04651	1.15824	1	1.49181	1.77986	1.15785	0.481153	0.402481	0.329466	0.323209	0.430303	0.427218	0.324069	0.512006	0.453095	0.378414	0.392811	0.469089	0.501784	0.487186	0.37978(TRUE)	-2365.17					NCU00210	NCU00210	1.32121	1	1.36065	1.11703	0.199236	0.191261	0.181329	0.195135	0.202201	0.177617	0.208281	0.202568	0.220721(TRUE)	-4544.73			NCU00200	NCU00200	1.1993
NCU00201	NCU00201	0	1	0	0	0	0	0	0	0.997282	0	0	0	0	0	0	917.453	0	0	0	0	0	0.139139(FALSE)	-14					NCU00211	NCU00211	1.1427	1.01702	2.00927	1	0.137711	0.14014	0.182091	0.141914	0.163774	0.156309	0.173756	0.141056	0.161962(TRUE)	-7972.94			NCU00201	NCU00201	0
NCU00202	NCU00202	4.75528	1	2.2388	1.85969	2.53836	2.8418	2.0382	0.578406	0.28093	0.399132	0.351307	0.421154	0.433103	0.36284	0.525369	0.387165	0.3911	0.391877	0.486189	0.468328	0.447947	0.221522(TRUE)	-6721.58					NCU00212	NCU00212	2.07983	1.9192	1	1.74066	0.087008	0.0815974	0.0693859	0.0825649	0.0839572	0.0821335	0.0630017	0.07782	0.251552(TRUE)	-41238			NCU00202	NCU00202	4.17366
NCU00203	NCU00203	0	0	0	0	0	0	0	0	0	0	0	0	0	0	0	0	0	0	0	0	0	0(FALSE)	0					NCU00213	NCU00213	1.13503	1	1.20513	1.00486	0.354556	0.343754	0.39821	0.336709	0.480048	0.432606	0.443801	0.445244	0.468068(TRUE)	-1000.34			NCU00203	NCU00203	1
NCU00204	NCU00204	1.41852	0	1.38218	1.03331	1.14195	1	1.1942	1.35015	0	1.30632	0.973582	1.06648	0.930823	1.12798	173.709	0	90.965	40.3933	105.455	25.6955	27.5804	0.343744(TRUE)	-268.069					NCU00214	NCU00214	1.26114	1.15271	1	1.0109	0.277157	0.273695	0.260948	0.243329	0.327924	0.308822	0.296593	0.327447	0.33974(TRUE)	-2015.25			NCU00204	NCU00204	1
NCU00205	NCU00205	2.54306	1.90118	1	1.90761	1.22362	1.60468	1.19765	1.44948	1.27872	0.752091	1.14378	0.897522	1.09541	0.899938	2.10979	1.99128	1.31985	1.79425	1.58952	1.75064	1.59785	0.182282(TRUE)	-289.369					NCU00215	NCU00215	1.42352	1.46204	1.2024	1	0.193414	0.206974	0.198853	0.179811	0.216018	0.215346	0.193054	0.17483	0.2(TRUE)	-4956.15			NCU00205	NCU00205	0
NCU00206	NCU00206	1	1.52689	87.3837	197.311	165.336	81.1645	71.3966	0.786659	1.18084	9.8923	15.4604	13.9614	10.1435	9.59757	2.10674	2.73214	11.8823	15.8123	14.4147	11.0836	10.4028	0.287788(TRUE)	-10929.8					NCU00216	NCU00216	1.22329	1.1947	1.66626	1	0.0913103	0.0964148	0.105592	0.0850401	0.101357	0.0990006	0.108119	0.0878956	0.410611(TRUE)	-18211.1			NCU00206	NCU00206	0
NCU00207	NCU00207	1	3.73791	2.00473	3.89906	1.94821	1.35551	2.25772	0.621928	1.47573	0.909564	1.40544	0.928817	0.727399	1.01277	1.02954	1.73288	1.281	1.62202	1.24379	1.16098	1.40681	0.37998(TRUE)	-923.362					NCU00218	NCU00218	1.00598	1	1.3234	1.16204	0.313464	0.319218	0.339704	0.318125	0.369845	0.346362	0.368431	0.389704	0.402102(TRUE)	-1396.21			NCU00207	NCU00207	1.79865
NCU00208	NCU00208	0	0	0	0	0	0	0	0	0	0	0	0	0	0	0	0	0	0	0	0	0	0(FALSE)	0					NCU00219	NCU00219	1.41245	1	1.18286	1.32462	0.283535	0.264785	0.28519	0.292572	0.33255	0.327464	0.302492	0.353728	0.323624(TRUE)	-2175.29			NCU00208	NCU00208	0
NCU00209	NCU00209	1.57684	2.22156	1	1.42478	1.11434	1.00635	1.04201	0.558363	0.726048	0.399135	0.480093	0.454842	0.428827	0.432977	0.730006	0.813438	0.543025	0.675323	0.639699	0.527693	0.530837	0.480581(TRUE)	-1358.47					NCU00220	NCU00220	1.26624	1	1.02057	1.36863	0.353358	0.341901	0.324769	0.406149	0.429031	0.404232	0.404609	0.428785	0.440841(TRUE)	-1152.6			NCU00209	NCU00209	1.97091
NCU00210	NCU00210	2.68431	1.94497	2.21432	2.18655	1.55862	1	1.90908	0.588897	0.507417	0.464823	0.492082	0.42001	0.330496	0.482082	0.67799	0.630706	0.572232	0.60171	0.537004	0.445283	0.515299	0.320921(TRUE)	-3146.15					NCU00221	NCU00221	0	0	0	0	0	0	0	0	0	0	0	0	0(FALSE)	0			NCU00210	NCU00210	1.81481
NCU00211	NCU00211	3.23468	1	1.66303	1.46163	1.19612	1.37051	1.74553	0.58593	0.382777	0.424586	0.394382	0.356522	0.368961	0.425018	0.635012	0.48427	0.493036	0.463434	0.431031	0.474101	0.494052	0.338539(TRUE)	-2953.4					NCU00222	NCU00222	2.07907	1.60853	1	1.78268	0.471816	0.426015	0.333267	0.432263	0.483079	0.464168	0.371864	0.483336	0.353453(TRUE)	-1801.91			NCU00211	NCU00211	1.50517
NCU00212	NCU00212	1.5946	1.53451	1.62907	1.84337	1.20834	1	1.54482	0.129793	0.142952	0.124005	0.135862	0.115339	0.101117	0.120436	0.147445	0.16787	0.135958	0.138004	0.113188	0.114795	0.12229	0.305005(TRUE)	-24900.1					NCU00223	NCU00223	1.53573	1	1.44887	1.11907	0.274575	0.254371	0.278758	0.24287	0.315615	0.268418	0.318824	0.298853	0.290891(TRUE)	-2498.23			NCU00212	NCU00212	1.23853
NCU00213	NCU00213	1.60465	2.37023	1	1.66982	1.03548	1.17532	1.09197	0.763454	1.1082	0.568979	0.757902	0.589569	0.657442	0.620752	1.08956	1.18812	0.912636	1.15361	0.853297	0.971142	0.856648	0.370971(TRUE)	-637.128					NCU00224	NCU00224	0	0	0	1	0	0	0	0.976811	0	0	0	12271.5	0.244144(TRUE)	-16.65			NCU00213	NCU00213	1.59712
NCU00214	NCU00214	1	1.15262	1.42814	1.59103	1.28711	1.03482	1.61794	0.401739	0.46462	0.435503	0.438793	0.44252	0.359966	0.470769	0.557464	0.598425	0.520235	0.567616	0.525882	0.572782	0.642102	0.448348(TRUE)	-1634.52					NCU00225	NCU00225	1.14468	1.13648	1	1.03182	0.0555393	0.048787	0.0489744	0.0479823	0.0496755	0.0548679	0.0487978	0.0542199	0.201101(TRUE)	-42158			NCU00214	NCU00214	1.9597
NCU00215	NCU00215	1.59264	1.84364	1.29213	1.19577	1.1794	1	1.3284	0.640215	0.756603	0.555103	0.531177	0.549209	0.485693	0.561867	0.811018	0.971849	0.733591	0.732093	0.72548	0.660259	0.730455	0.395395(TRUE)	-933.263					NCU00226	NCU00226	1.3581	1.14081	1.87708	1	0.32391	0.31368	0.367691	0.291214	0.383662	0.349437	0.390583	0.304239	0.331331(TRUE)	-1986.91			NCU00215	NCU00215	2.2066
NCU00216	NCU00216	1.67441	1.16354	1.15796	1	1.25889	1.48751	1.13821	0.216291	0.244558	0.190881	0.18149	0.219467	0.234353	0.224922	0.277025	0.266222	0.227041	0.200237	0.233614	0.267561	0.220636	0.226026(TRUE)	-6473.77					NCU00227	NCU00227	3.72484	4.59047	7.97333	1	0.785989	0.890213	1.02547	0.400926	0.904398	0.90709	1.0079	0.531559	0.242943(TRUE)	-2845.47			NCU00216	NCU00216	1.28064
NCU00218	NCU00218	1.72167	3.73062	1.40532	1.52925	1	1.03066	1.48612	0.88189	1.47586	0.708409	0.796852	0.597376	0.621959	0.733821	1.20025	1.55323	1.0437	1.13442	1.01979	1.05036	1.13208	0.154154(TRUE)	-644.819					NCU00229	NCU00229	0	1	0	0	0	0.946127	0	0	0	11315.9	0	0	0.251952(TRUE)	-21.982			NCU00218	NCU00218	1.57144
NCU00219	NCU00219	1.98021	1.55905	1	1.43567	1.29706	1.52913	1.12563	0.628109	0.62103	0.383054	0.491565	0.510631	0.551424	0.442904	0.776673	0.764914	0.530071	0.681371	0.609949	0.639572	0.668459	0.473774(TRUE)	-1364.03					NCU00230	NCU00230	1.44826	1.18401	1	1.27415	0.29616	0.250534	0.230704	0.270564	0.294226	0.288506	0.274244	0.292159	0.297898(TRUE)	-2538.16			NCU00219	NCU00219	2.5728
NCU00220	NCU00220	2.18312	3.87907	1.21015	1.79055	1	1.3836	1.29447	1.0494	1.3118	0.649444	0.853384	0.595682	0.736659	0.687623	1.30682	1.47745	0.977001	1.16994	0.936408	1.13867	1.03944	0.372472(TRUE)	-750.861					NCU00231	NCU00231	0	0	0	0	0	0	0	0	0	0	0	0	0(FALSE)	0			NCU00220	NCU00220	1.30641
NCU00221	NCU00221	0	0	0	0	0	0	0	0	0	0	0	0	0	0	0	0	0	0	0	0	0	0(FALSE)	0					NCU00232	NCU00232	1.34893	1.26048	1.67148	1	0.405114	0.375814	0.419793	0.314696	0.490324	0.437356	0.475493	0.440376	0.392593(TRUE)	-1307.22			NCU00221	NCU00221	0
NCU00222	NCU00222	1.48436	1.17481	1	1.21382	1.36321	1.16519	1.0963	0.457432	0.453891	0.345275	0.437118	0.414697	0.402452	0.406768	0.660729	0.585899	0.441666	0.548574	0.594994	0.486704	0.475338	0.466767(TRUE)	-1519.62					NCU00233	NCU00233	4.15062	2.3065	1.7091	1	2.14259	1.55055	1.26448	0.822375	2.26298	2.41042	2.08384	2.11652	0.194895(TRUE)	-175.242			NCU00222	NCU00222	2.03889
NCU00223	NCU00223	1.57943	4.85876	1.09157	1.66886	1.30826	1.21042	1	0.469287	0.794424	0.348079	0.454603	0.414404	0.369916	0.32498	0.514576	0.809687	0.442115	0.556826	0.521296	0.480472	0.468896	0.355756(TRUE)	-2456.06					NCU00234	NCU00234	1.23323	1.04044	1	1.05385	0.262433	0.237846	0.23008	0.219342	0.262335	0.255184	0.248156	0.261376	0.304805(TRUE)	-2452.32			NCU00223	NCU00223	1.44483
NCU00224	NCU00224	0	0	0	0	0	0	0	0	0	0	0	0	0	0	0	0	0	0	0	0	0	0(FALSE)	0					NCU00236	NCU00236	1.1191	1	2.38205	1.01292	0.253262	0.217402	0.300567	0.238134	0.255745	0.270912	0.342428	0.273193	0.261161(TRUE)	-3035.63			NCU00224	NCU00224	0
NCU00225	NCU00225	6.58205	1	7.33014	4.30788	8.54268	12.2286	7.793	0.518632	0.216072	0.515189	0.446313	0.581442	0.612743	0.562319	0.538587	0.282743	0.507825	0.457941	0.592708	0.694366	0.597716	0.2996(TRUE)	-29252.1					NCU00237	NCU00237	1.41593	1.30455	1.31107	1	0.389672	0.397958	0.381749	0.324696	0.450824	0.390642	0.456306	0.40449	0.418118(TRUE)	-1312.99			NCU00225	NCU00225	2.76037
NCU00226	NCU00226	1.01632	4.12138	1	1.94637	1.43576	1.20965	1.19886	0.46893	0.928571	0.412878	0.619628	0.51846	0.499691	0.485251	0.66809	1.07521	0.618784	0.788806	0.721096	0.652452	0.628149	0.463864(TRUE)	-1439.33					NCU00238	NCU00238	1.03707	1.40355	1.40988	1	0.754893	0.970448	0.944514	0.786502	1.31452	1.35311	1.44205	1.29315	0.221221(TRUE)	-131.359			NCU00226	NCU00226	1.56344
NCU00227	NCU00227	3.56164	1	4.31915	1.64852	3.5984	5.15816	3.77709	1.0951	0.618621	1.16689	0.743052	1.04027	1.28929	1.11279	1.40486	0.876307	1.44168	0.993165	1.20983	1.43583	1.28994	0.397097(TRUE)	-2110.88					NCU00239	NCU00239	1.11994	1	1.13528	1.13507	0.272235	0.259676	0.267135	0.279836	0.289287	0.314346	0.30781	0.319696	0.33994(TRUE)	-1880.39			NCU00227	NCU00227	2.88753
NCU00229	NCU00229	0	1	0	0	0	0	0	0	0.997926	0	0	0	0	0	0	329.692	0	0	0	0	0	0.138639(FALSE)	-28.2541					NCU00240	NCU00240	2.54185	2.04881	1	1.53593	0.485862	0.476699	0.337996	0.415362	0.48267	0.507817	0.421824	0.479417	0.337237(TRUE)	-1915.06			NCU00229	NCU00229	1.17458
NCU00230	NCU00230	1.80121	2.46498	1	1.59918	1.37218	1.13581	1.14873	0.635818	0.737091	0.397429	0.532968	0.517378	0.456196	0.468495	0.71356	0.855877	0.613325	0.672677	0.663521	0.670838	0.597758	0.481281(TRUE)	-1391.12					NCU00241	NCU00241	2.15334	1.56446	1	1.62538	0.420261	0.335345	0.291937	0.341411	0.42572	0.390365	0.323488	0.354048	0.304905(TRUE)	-2349.91			NCU00230	NCU00230	1.89818
NCU00231	NCU00231	0	0	0	0	0	0	0	0	0	0	0	0	0	0	0	0	0	0	0	0	0	0(FALSE)	0					NCU00242	NCU00242	1.06614	1.01888	1.26005	1	0.174595	0.180434	0.207156	0.183538	0.210071	0.189011	0.198059	0.196611	0.243443(TRUE)	-3860.39			NCU00231	NCU00231	0
NCU00232	NCU00232	3.36226	1	2.29504	1.29779	1.83473	3.27029	2.01675	1.23387	0.670307	1.00459	0.757276	0.894289	1.16273	0.955198	1.53516	1.26749	1.26289	1.22506	1.31992	1.60864	1.37398	0.35956(TRUE)	-845.244					NCU00243	NCU00243	1.13225	1	1.00463	1.0962	0.130444	0.115496	0.11525	0.123619	0.119925	0.128443	0.138382	0.136959	0.160861(TRUE)	-8109.87			NCU00232	NCU00232	1.60167
NCU00233	NCU00233	0	1.0148	0	1	0	0	0	0	0.980234	0	0.97545	0	0	0	0	2792.48	0	1440.96	0	0	0	0.214414(TRUE)	-34.6179					NCU00244	NCU00244	3.96916	3.4309	1	1.81591	0.776991	0.797854	0.469933	0.568884	0.855342	0.858603	0.611095	0.691893	0.356857(TRUE)	-1493.54			NCU00233	NCU00233	0
NCU00234	NCU00234	1.36899	3.94356	1	1.8883	1.20125	1.0459	1.20038	0.581593	0.997812	0.46074	0.697477	0.560435	0.485867	0.476521	0.752423	1.14448	0.644488	0.783473	0.783667	0.721126	0.648753	0.474975(TRUE)	-1240.25					NCU00245	NCU00245	1.20605	1.66102	1	1.07401	0.487883	0.546021	0.451389	0.453073	0.629507	0.607963	0.544037	0.578207	0.17027(TRUE)	-696.421			NCU00234	NCU00234	1.7592
NCU00236	NCU00236	1	4.64561	1.1642	2.07173	1.44435	1.41184	1.4797	0.472947	0.984908	0.45814	0.640938	0.51805	0.534539	0.539368	0.667668	0.96381	0.58919	0.747027	0.665895	0.668305	0.728438	0.420521(TRUE)	-1691.43					NCU00246	NCU00246	2.29193	1.50331	1	1.09028	1.38653	1.08353	0.839513	0.846633	1.65756	1.69724	1.60769	1.51122	0.345546(TRUE)	-127.506			NCU00236	NCU00236	1
NCU00237	NCU00237	2.05329	2.54787	1	1.64323	1.24057	1.43984	1.10231	0.819193	0.969474	0.519902	0.673599	0.605467	0.647746	0.533281	1.04506	1.14464	0.776484	0.953353	0.811609	0.825967	0.794282	0.376176(TRUE)	-964.099					NCU00247	NCU00247	3.67206	1.76705	1	4.06777	0.926228	0.708229	0.492621	0.940847	0.981902	0.871719	0.749523	1.05319	0.399499(TRUE)	-1141.46			NCU00237	NCU00237	1.77178
NCU00238	NCU00238	0	0	1	0	0	0	1.08098	0	0	0.994149	0	0	0	1.05745	0	0	2566.05	0	0	0	2060.47	0.25996(TRUE)	-31.7056					NCU00248	NCU00248	5.64083	5.39737	1	6.42006	0.825103	0.767123	0.34358	0.767154	0.782194	0.792731	0.420511	0.879999	0.176677(TRUE)	-4559.83			NCU00238	NCU00238	1.20645
NCU00239	NCU00239	1.65697	2.94072	1	1.56462	1.43197	1.22891	1.22893	0.726238	0.940174	0.491999	0.664381	0.629561	0.571189	0.560396	0.903764	1.17846	0.773467	0.867869	0.85494	0.760267	0.802705	0.164064(TRUE)	-987.929					NCU00249	NCU00249	1.80331	1.29814	1	1.03846	0.393636	0.344724	0.274375	0.312818	0.405868	0.403616	0.365717	0.361066	0.364364(TRUE)	-1621.43			NCU00239	NCU00239	1.60656
NCU00240	NCU00240	2.59863	4.6275	1.45556	2.20718	1.83234	1	1.43451	1.11914	1.69202	0.793882	1.05478	0.899521	0.636132	0.816119	1.54343	1.79851	1.17192	1.41862	1.44023	1.13924	1.13467	0.16957(TRUE)	-765.757					NCU00250	NCU00250	1	1.0938	1.24285	2.88841	0.590096	0.599562	0.663628	0.918847	0.888273	0.908181	0.968239	1.01724	0.220621(TRUE)	-425.663			NCU00240	NCU00240	2.94958
NCU00241	NCU00241	1.37428	1.51509	1.03639	1.54308	1.2225	1.38223	1	0.476065	0.544152	0.377809	0.47585	0.434817	0.462206	0.382328	0.590329	0.646733	0.526923	0.574617	0.538698	0.566787	0.4965	0.46036(TRUE)	-1566.03					NCU00251	NCU00251	1.67263	1.248	1.75723	1	0.741671	0.619278	0.758193	0.57675	0.873636	0.819183	0.831555	0.814499	0.174474(TRUE)	-449.943			NCU00241	NCU00241	3.11736
NCU00242	NCU00242	1.45132	3.99727	1	1.33372	1.08966	1.02241	1.10361	0.451892	0.836567	0.353266	0.453398	0.399591	0.356698	0.388632	0.578682	0.77789	0.525234	0.534187	0.518743	0.488607	0.50754	0.386887(TRUE)	-2041.87					NCU00252	NCU00252	1.11623	1.3341	1.42094	1	0.671473	0.740359	0.767337	0.628809	0.92627	0.981733	0.939604	0.932876	0.160861(TRUE)	-276.124			NCU00242	NCU00242	1.43806
NCU00243	NCU00243	1.65826	1	1.2287	1.01013	1.26242	1.24133	1.14826	0.265993	0.240843	0.248786	0.208248	0.247817	0.219943	0.233996	0.292983	0.285754	0.257996	0.228482	0.253963	0.274129	0.254938	0.253453(TRUE)	-5203.55					NCU00253	NCU00253	1.27121	1.18664	1.81827	1	0.318402	0.32512	0.381443	0.289157	0.363055	0.364165	0.420851	0.335966	0.348348(TRUE)	-1745.82			NCU00243	NCU00243	1.99665
NCU00244	NCU00244	3.86414	9.81991	1	1.93998	1.31113	1.4029	1.25865	2.06571	3.25067	0.811872	1.31101	1.00084	1.11609	1.01506	2.92601	3.24836	1.97229	2.64538	1.88457	2.14852	2.0514	0.202603(TRUE)	-367.353					NCU00254	NCU00254	0	0	0	0	0	0	0	0	0	0	0	0	0(FALSE)	0			NCU00244	NCU00244	1
NCU00245	NCU00245	1.86739	11.2487	1.78651	1.07935	1	1.01007	1.15434	1.31962	2.75299	1.17314	0.820226	0.761729	0.793856	0.882785	2.16226	3.07172	1.97667	1.71723	1.84163	1.60875	1.7813	0.157457(TRUE)	-408.856					NCU00257	NCU00257	1.3439	1.14141	1	1.28596	0.454639	0.41371	0.375403	0.46746	0.580222	0.462436	0.469511	0.513973	0.485986(TRUE)	-857.548			NCU00245	NCU00245	1.05147
NCU00246	NCU00246	0	6.27991	0	1	0	0	0	0	6.14071	0	0.987264	0	0	0	0	4248.56	0	585.295	0	0	0	0.244545(TRUE)	-81.1541					NCU00258	NCU00258	1.42425	1.46402	1	1.32901	0.0477573	0.0499707	0.0446256	0.0554712	0.0550982	0.05136	0.0506036	0.0524185	0.151251(TRUE)	-56900.4			NCU00246	NCU00246	1.04488
NCU00247	NCU00247	0	1.84475	2.55501	2.88975	1.46489	1	3.07665	0	1.60509	2.25795	2.57308	1.29508	0.894308	2.71791	0	8.41656	11.0482	13.1098	6.94424	4.12727	12.193	0.227427(TRUE)	-1003.04					NCU00259	NCU00259	1.16489	1.16779	1.61603	1	0.273913	0.279969	0.311339	0.237212	0.305079	0.312738	0.372297	0.298078	0.328228(TRUE)	-2019.33			NCU00247	NCU00247	1
NCU00248	NCU00248	1	4.41426	2.47897	2.2922	1.39427	1.42946	2.78887	0.491068	1.16656	0.815091	0.801109	0.599562	0.627973	0.81723	0.763304	1.28855	0.988929	0.963789	0.834808	0.913188	1.02064	0.440541(TRUE)	-1520.9					NCU00260	NCU00260	1.68391	1.62035	1	1.46085	0.207405	0.187667	0.148549	0.16963	0.187304	0.189657	0.168632	0.211199	0.162863(TRUE)	-7519.52			NCU00248	NCU00248	1.30958
NCU00249	NCU00249	2.88484	1	1.82353	1.66892	1.54175	2.23506	1.90246	0.789039	0.57106	0.654486	0.714392	0.621813	0.713918	0.695662	1.05934	0.822599	0.869568	0.766665	0.830254	0.96603	0.932677	0.484685(TRUE)	-1414.25					NCU00261	NCU00261	1.26452	1.19671	1.81121	1	0.182876	0.190041	0.2203	0.168099	0.210422	0.2008	0.211457	0.198183	0.207107(TRUE)	-5185.93			NCU00249	NCU00249	2.61892
NCU00250	NCU00250	0	2.46116	1.616	2.10331	1.4602	1	2.17328	0	1.97969	1.36483	1.7325	1.1898	0.827107	1.78775	0	14.6038	9.90502	13.5929	8.74155	5.81493	12.6433	0.158358(TRUE)	-719.355					NCU00262	NCU00262	1.24919	1.1136	1.28808	1	0.505176	0.482756	0.456644	0.446455	0.542584	0.571776	0.589807	0.575294	0.16997(TRUE)	-657.252			NCU00250	NCU00250	1
NCU00251	NCU00251	1.47548	4.893	1	2.12166	1.34543	1.31707	1.16822	1.15861	2.33958	0.839295	1.47698	1.08655	1.04678	0.936616	2.38582	3.30316	1.90901	2.55078	2.35645	2.12588	2.03478	0.381982(TRUE)	-218.637					NCU00263	NCU00263	1.65947	1.02224	5.49715	1	0.320522	0.267505	0.48906	0.231082	0.369575	0.288371	0.416671	0.287865	0.203003(TRUE)	-4721.67			NCU00251	NCU00251	1.44921
NCU00252	NCU00252	1	2.73659	1.09472	2.10754	1.34676	1.05902	1.20748	0.84678	1.67097	0.872591	1.45088	1.07318	0.867205	0.943704	1.90762	2.45569	1.81752	2.39782	1.98663	1.88537	1.86566	0.356757(TRUE)	-181.401					NCU00264	NCU00264	1.3424	1.11448	3.80995	1	0.30009	0.255486	0.406089	0.272296	0.313062	0.31855	0.409119	0.293847	0.244745(TRUE)	-3414.63			NCU00252	NCU00252	0
NCU00253	NCU00253	1.27278	4.36833	1.28128	1.87314	1.23137	1	1.0423	0.603579	1.11737	0.598096	0.695256	0.567651	0.504326	0.503917	0.834574	1.27131	0.745425	0.915877	0.795288	0.767174	0.742367	0.16046(TRUE)	-1084.52					NCU00265	NCU00265	1.04358	2.16894	1	1.96695	0.146072	0.179694	0.145277	0.173774	0.159662	0.2007	0.15335	0.181276	0.353654(TRUE)	-9065.05			NCU00253	NCU00253	2.00636
NCU00254	NCU00254	0	0	0	0	0	0	0	0	0	0	0	0	0	0	0	0	0	0	0	0	0	0(FALSE)	0					NCU00267	NCU00267	1.86912	1.65846	0	1	1.76449	1.58223	0	0.972472	1418.83	1108.54	0	55.5548	0.287287(TRUE)	-121.352			NCU00254	NCU00254	0
NCU00257	NCU00257	3.35792	1	2.06407	2.29068	2.37918	2.85591	2.13999	1.44205	0.713788	1.07688	1.16566	1.16757	1.24705	1.04505	1.63879	1.40317	1.48614	1.47266	1.56407	1.5168	1.51238	0.204505(TRUE)	-729.941					NCU00268	NCU00268	1.06459	1	1.03444	1.01008	0.359929	0.357389	0.378934	0.361504	0.433232	0.41052	0.431861	0.400475	0.48999(TRUE)	-855.149			NCU00257	NCU00257	1.61354
NCU00258	NCU00258	10.4069	1	16.7647	9.33724	18.3996	26.4396	16.4549	0.787989	0.290292	0.973283	0.761166	1.00725	1.12091	1.02746	0.926107	0.328381	0.976522	0.767114	1.10566	1.18807	0.999599	0.264364(TRUE)	-36501					NCU00269	NCU00269	1.32155	1	1.4603	1.12731	0.54442	0.455524	0.549484	0.514223	0.64737	0.602801	0.641899	0.6284	0.15966(TRUE)	-593.373			NCU00258	NCU00258	2.17899
NCU00259	NCU00259	1.59313	1	2.02805	3.46903	1.82776	2.62365	3.94276	0.682391	0.595637	0.750529	0.991122	0.763293	0.964229	1.16758	0.854977	0.893597	1.07618	1.26484	1.01209	1.03573	1.2921	0.471171(TRUE)	-1456.95					NCU00270	NCU00270	2.29623	1.20671	1	1.86218	0.425751	0.343071	0.31	0.39772	0.498667	0.398078	0.357836	0.453744	0.32022(TRUE)	-2028.93			NCU00259	NCU00259	1.46117
NCU00260	NCU00260	1	2.21641	3.68456	4.5091	5.4168	12.463	13.9614	0.364971	0.646669	0.715247	0.80148	0.944975	1.401	1.26485	0.583503	0.892018	0.963734	0.945055	1.03291	1.25804	1.48063	0.197798(TRUE)	-7407.1					NCU00271	NCU00271	0	1	0	1.60628	0	0.954221	0	1.57267	0	5535.13	0	7578.03	0.268268(TRUE)	-34.5904			NCU00260	NCU00260	1.91426
NCU00261	NCU00261	3.85159	1	2.78449	1.50081	2.48855	3.42929	2.6979	0.70275	0.419699	0.647827	0.455023	0.579395	0.668482	0.637818	0.78939	0.581591	0.679162	0.601368	0.678101	0.814555	0.704501	0.301401(TRUE)	-3613.69					NCU00272	NCU00272	1.20707	1	1.28693	1.16448	0.25131	0.256666	0.277948	0.269254	0.319102	0.280029	0.314113	0.294095	0.318519(TRUE)	-2183.36			NCU00261	NCU00261	1.82691
NCU00262	NCU00262	1	3.15268	1.72692	2.85965	1.64758	1.33552	1.57916	0.684848	1.41247	0.908455	1.23866	0.919118	0.766149	0.805366	1.20333	1.67986	1.28476	1.60232	1.269	1.3085	1.30461	0.396296(TRUE)	-626.033					NCU00273	NCU00273	1.23981	1.12153	1.27525	1	0.264883	0.26814	0.270328	0.231642	0.290746	0.276313	0.282991	0.275569	0.301802(TRUE)	-2428.33			NCU00262	NCU00262	1
NCU00263	NCU00263	1	1.17958	3.70938	4.76583	4.07346	6.7436	4.25367	0.302055	0.340717	0.499364	0.632689	0.531824	0.637007	0.579432	0.305001	0.412962	0.588181	0.597151	0.605937	0.751761	0.565871	0.175275(TRUE)	-9507.83					NCU00274	NCU00274	1.42421	1.25172	1.19868	1	0.46378	0.431995	0.418089	0.39787	0.552549	0.509593	0.543235	0.451916	0.482983(TRUE)	-877.05			NCU00263	NCU00263	2.89208
NCU00264	NCU00264	2.38129	3.19046	1.05068	1.51532	1.04453	1	1.28747	0.811673	0.977686	0.498166	0.593711	0.505643	0.482751	0.569657	1.00289	1.15709	0.721595	0.784033	0.685504	0.693723	0.671868	0.492693(TRUE)	-1142.72					NCU00275	NCU00275	1.3198	1	1.41962	1.11089	0.408172	0.405321	0.473566	0.416912	0.552707	0.481433	0.536756	0.526093	0.486987(TRUE)	-847.129			NCU00264	NCU00264	1.25289
NCU00265	NCU00265	22.0679	1	10.9217	8.69996	4.93467	7.95454	17.5044	3.25918	0.756554	2.76018	2.53368	1.77663	2.33545	3.35192	3.80051	1.60826	2.82921	2.81469	2.44327	2.74462	3.8506	0.305906(TRUE)	-2938.08					NCU00276	NCU00276	1.23687	1.05656	1.94182	1	0.52436	0.491879	0.64325	0.461582	0.692698	0.638803	0.727925	0.660658	0.344945(TRUE)	-631.435			NCU00265	NCU00265	1
NCU00267	NCU00267	0	1	0	0	0	0	0	0	0.999986	0	0	0	0	0	0	0.985486	0	0	0	0	0	0.143143(FALSE)	-17.2035					NCU00277	NCU00277	1.288	1.0589	1	1.328	0.403762	0.34886	0.313917	0.372748	0.433695	0.414475	0.424476	0.419618	0.432032(TRUE)	-1163.84			NCU00267	NCU00267	1.105
NCU00268	NCU00268	1	6.78426	1.16214	2.26793	1.27892	1.13108	1.54199	0.720556	2.11988	0.761033	1.22009	0.801388	0.764944	0.895042	1.29789	1.84323	1.31889	1.60707	1.42072	1.40321	1.42946	0.154855(TRUE)	-525.382					NCU00278	NCU00278	1.09312	1	1.06359	1.26301	0.144675	0.131991	0.145047	0.143564	0.14322	0.148632	0.151799	0.162022	0.176677(TRUE)	-6690.13			NCU00268	NCU00268	1.06239
NCU00269	NCU00269	2.08284	1.68941	1	1.29123	1.07286	1.45284	1.06801	1.03029	0.988178	0.620992	0.758625	0.675184	0.818407	0.682793	1.26721	1.37419	1.15852	1.21864	1.19308	1.26196	1.11681	0.401401(TRUE)	-443.143					NCU00279	NCU00279	1.39899	1	1.27129	1.14459	0.769395	0.648451	0.736371	0.676925	1.03268	1.0118	1.00779	0.984759	0.317918(TRUE)	-258.897			NCU00269	NCU00269	1.377
NCU00270	NCU00270	2.14417	1	1.94648	2.93321	1.84177	1.29832	2.43057	0.596305	0.408887	0.50282	0.598271	0.532988	0.466809	0.560951	0.703454	0.625882	0.69262	0.749305	0.635794	0.625057	0.671787	0.380981(TRUE)	-2416.73					NCU00280	NCU00280	1.06513	1	1.24302	1.16608	0.308426	0.279664	0.29986	0.275612	0.295592	0.303565	0.330562	0.330239	0.34985(TRUE)	-1921.1			NCU00270	NCU00270	2.11655
NCU00271	NCU00271	0	0	0	0	0	0	0	0	0	0	0	0	0	0	0	0	0	0	0	0	0	0(FALSE)	0					NCU00281	NCU00281	1	1.14123	1.06316	1.74045	0.369894	0.37028	0.379836	0.455073	0.502316	0.489064	0.462538	0.494657	0.453353(TRUE)	-1027.11			NCU00271	NCU00271	0
NCU00272	NCU00272	2.1114	4.42025	1.04708	1.69106	1.3992	1	1.24448	0.780941	1.22869	0.512033	0.695621	0.60096	0.517691	0.592112	1.04739	1.19024	0.785031	0.938396	0.886688	0.789774	0.770955	0.342442(TRUE)	-1072.74					NCU00282	NCU00282	1.93024	1.33658	1.71799	1	0.7435	0.640707	0.70134	0.531229	0.883618	0.785333	0.890015	0.753652	0.152052(TRUE)	-551.507			NCU00272	NCU00272	1.78925
NCU00273	NCU00273	1.72476	1.01459	1	1.08019	1.40667	1.135	1.12958	0.535784	0.431756	0.393231	0.390477	0.439825	0.421235	0.395686	0.653689	0.545156	0.524047	0.540988	0.614458	0.539191	0.548459	0.475275(TRUE)	-1442.82					NCU00283	NCU00283	1.44485	1	2.08552	1.13586	0.458504	0.397264	0.545069	0.406819	0.580953	0.482849	0.569562	0.459663	0.427127(TRUE)	-1112.02			NCU00273	NCU00273	3.99622
NCU00274	NCU00274	1.9803	2.04491	1	1.37957	1.43524	1.36236	1.09706	0.985293	1.06036	0.60979	0.799349	0.760402	0.807276	0.658021	1.49126	1.56353	1.16713	1.32365	1.27483	1.17355	1.14505	0.153854(TRUE)	-478.288					NCU00284	NCU00284	1.90748	2.11602	1.82752	1	0.976404	0.972308	0.950025	0.667075	1.2462	1.29859	1.20612	1.11198	0.182482(TRUE)	-339.873			NCU00274	NCU00274	1.94119
NCU00275	NCU00275	1.75271	2.70592	1	1.63676	1.12711	1.12021	1.09335	0.941082	1.20101	0.614756	0.874249	0.694293	0.677857	0.681275	1.25853	1.51426	1.02629	1.25671	1.1983	1.16936	1.03444	0.453053(TRUE)	-511.031					NCU00285	NCU00285	1.38814	2.22086	1	3.26436	0.549857	0.633007	0.469737	0.806426	0.765743	0.761961	0.653936	0.836967	0.442843(TRUE)	-1045.22			NCU00275	NCU00275	1
NCU00276	NCU00276	2.2795	1	1.664	1.49399	1.74063	2.21699	1.56194	1.19587	0.746469	0.912632	0.904549	0.983232	1.13334	0.945981	1.67501	1.3472	1.38686	1.3762	1.56964	1.4822	1.44405	0.2004(TRUE)	-478.141					NCU00287	NCU00287	1.25903	1	1.35809	1.00118	0.274525	0.233474	0.311349	0.235782	0.307653	0.29411	0.312844	0.289722	0.329329(TRUE)	-2053.11			NCU00276	NCU00276	1.02519
NCU00277	NCU00277	1.56954	2.5215	1	1.48101	1.21804	1.33215	1.14562	0.902076	1.16085	0.650222	0.815671	0.73754	0.803264	0.675057	1.27481	1.56146	1.09091	1.29681	1.21259	1.14842	0.989115	0.327227(TRUE)	-483.378					NCU00288	NCU00288	1.36332	1.95459	1.26499	1	1.04555	1.30337	0.948992	0.797332	1.63002	1.61644	1.69443	1.59655	0.399099(TRUE)	-113.718			NCU00277	NCU00277	1.08323
NCU00278	NCU00278	2.84085	3.08983	1.35448	1.42178	1	1.11066	1.3266	0.680574	0.767506	0.441382	0.488576	0.401518	0.46128	0.458226	0.871943	0.878583	0.650827	0.614796	0.529201	0.56134	0.573723	0.407007(TRUE)	-1886.52					NCU00289	NCU00289	1.68242	1.54349	1.01155	1	0.399425	0.365697	0.311798	0.309008	0.410376	0.435871	0.384674	0.357207	0.37978(TRUE)	-1542.24			NCU00278	NCU00278	1.24208
NCU00279	NCU00279	1.72157	1.04403	1.06116	1.47519	1	1.43213	1.10943	1.00458	0.741324	0.671471	0.915495	0.70594	0.858433	0.743023	1.5254	1.29225	1.28266	1.34545	1.30865	1.31428	1.25498	0.161361(TRUE)	-317.394					NCU00290	NCU00290	0	0	0	0	0	0	0	0	0	0	0	0	0(FALSE)	0			NCU00279	NCU00279	1.61759
NCU00280	NCU00280	2.00494	2.19649	1	1.25552	1.12463	1.24528	1.02477	0.803153	0.876062	0.51849	0.602518	0.561824	0.58902	0.527861	1.02116	1.09874	0.730862	0.858562	0.810575	0.79449	0.761959	0.154454(TRUE)	-842.38					NCU00291	NCU00291	1.26026	1.11356	1.34156	1	0.301886	0.297986	0.306866	0.300596	0.382694	0.332951	0.35774	0.314604	0.36026(TRUE)	-1800.43			NCU00280	NCU00280	1.73465
NCU00281	NCU00281	1	5.091	1.43916	1.85851	1.72859	1.68298	1.50624	0.794584	2.41073	1.0138	1.18424	1.20763	1.13943	1.0383	1.82478	2.54361	1.89301	2.02653	2.0286	1.87046	1.79325	0.397397(TRUE)	-337.575					NCU00292	NCU00292	1.44983	1	1.85997	1.01452	0.905496	0.743942	1.0809	0.745037	1.31379	1.14665	1.31313	1.23003	0.207307(TRUE)	-179.469			NCU00281	NCU00281	1
NCU00282	NCU00282	1	18.8405	5.39262	21.8272	7.96904	3.97991	6.42284	0.872421	5.75297	2.55381	5.47619	3.04623	2.11215	2.76475	2.0929	5.91658	3.63005	5.39517	4.25285	3.38777	4.27337	0.43994(TRUE)	-1268.28					NCU00295	NCU00295	1.28736	1	1.06695	1.62834	0.188212	0.169876	0.172917	0.202172	0.214444	0.184295	0.205852	0.228824	0.2(TRUE)	-5319.02			NCU00282	NCU00282	1.39434
NCU00283	NCU00283	1.52679	2.52817	1.3599	1.22389	1	1.71815	1.33061	0.990446	1.37261	0.894199	0.7977	0.745252	1.09508	0.866388	1.76157	1.98139	1.48483	1.66043	1.42051	1.72343	1.53346	0.373073(TRUE)	-325.205					NCU00296	NCU00296	0	0	1	2.16827	0	0	0.958626	2.14944	0	0	5702.6	5247.16	0.486687(TRUE)	-35.5221			NCU00283	NCU00283	1.06571
NCU00284	NCU00284	0	3.58695	0	1	0	0	0	0	3.53968	0	0.990223	0	0	0	0	3397.97	0	1306.45	0	0	0	0.27988(TRUE)	-48.951					NCU00297	NCU00297	1	1.75337	1.48531	0	0.980954	1.69947	1.44611	0	815.303	910.267	948.549	0	0.426827(TRUE)	-112.602			NCU00284	NCU00284	1.53404
NCU00285	NCU00285	1	5.09189	2.87931	2.74665	2.99713	1.5129	4.32478	0.698605	1.96399	1.47621	1.34547	1.40836	0.91771	1.65286	1.40008	2.49984	1.75369	1.74199	2.13593	1.55611	2.05725	0.151451(TRUE)	-704.139					NCU00298	NCU00298	1.13918	1.68179	2.78181	1	0.806204	0.995449	1.37474	0.74426	1.35327	1.56333	1.41863	1.26744	0.18028(TRUE)	-216.972			NCU00285	NCU00285	2.85867
NCU00287	NCU00287	1.36372	2.42697	1.11519	1.42257	1	1.04021	1.03304	0.698172	0.967339	0.590973	0.710948	0.588045	0.586841	0.554734	0.981024	1.25329	0.916025	0.95136	0.935228	0.889981	0.882313	0.414114(TRUE)	-648.872					NCU00299	NCU00299	1.28023	1	1.8889	1.35073	0.547581	0.491689	0.662065	0.588801	0.73224	0.678995	0.752532	0.71241	0.157357(TRUE)	-598.237			NCU00287	NCU00287	1.72215
NCU00288	NCU00288	0	1	0	0	0	0	0	0	0.990368	0	0	0	0	0	0	1011.95	0	0	0	0	0	0.144845(FALSE)	-20.0796					NCU00300	NCU00300	1.05635	1.25874	1.20954	1	0.353396	0.40038	0.36706	0.35496	0.446553	0.405279	0.467815	0.443715	0.447347(TRUE)	-1058.19			NCU00288	NCU00288	1.03648
NCU00289	NCU00289	1	5.23439	1.23206	1.31245	1.42521	1.2345	1.44334	0.419039	1.02351	0.464698	0.511808	0.524076	0.470072	0.492823	0.636159	0.959638	0.633685	0.628263	0.659083	0.578831	0.615872	0.424525(TRUE)	-1739.3					NCU00301	NCU00301	1.36766	1.37589	1.91569	1	0.400633	0.39928	0.464239	0.3516	0.476765	0.468392	0.481261	0.41673	0.398899(TRUE)	-1383.83			NCU00289	NCU00289	1.79928
NCU00290	NCU00290	0	1	0	0	0	0	0	0	0.992762	0	0	0	0	0	0	189.622	0	0	0	0	0	0.141341(FALSE)	-51.5041					NCU00302	NCU00302	1.18974	1	1.2529	1.01685	0.258637	0.23092	0.260642	0.238723	0.277542	0.273753	0.303564	0.286774	0.315616(TRUE)	-2268.6			NCU00290	NCU00290	0
NCU00291	NCU00291	1.33614	1.62211	1.50587	2.23937	1.52159	1	1.37717	0.488361	0.620867	0.490748	0.703405	0.555379	0.455646	0.525609	0.720457	0.792053	0.605116	0.79371	0.632408	0.55293	0.687293	0.465365(TRUE)	-1482.85					NCU00305	NCU00305	1.3127	1	2.75207	2.50636	0.531245	0.42906	0.717254	0.718816	0.730366	0.635191	0.844551	0.765844	0.44995(TRUE)	-939.905			NCU00291	NCU00291	1.68125
NCU00292	NCU00292	0	1	6.98105	30.1174	12.8781	17.6584	15.1118	0	0.64964	3.03096	12.3014	5.47793	7.21553	6.13195	0	1.56801	4.88542	17.6846	8.36411	12.4531	9.89784	0.180681(TRUE)	-5632.94					NCU00306	NCU00306	28.6346	32.9829	1	14.7502	4.80892	4.51528	0.725278	3.49123	4.37474	4.38581	1.35653	3.90606	0.189389(TRUE)	-2634.72			NCU00292	NCU00292	0
NCU00293	NCU00293	1.13027	1.46817	1.00928	1.10606	1.01261	1.20292	1	0.432227	0.551282	0.417318	0.429658	0.346352	0.436741	0.37665	0.623215	0.680016	0.496919	0.540714	0.568232	0.534723	0.482952	0.487087(TRUE)	-1314.45					NCU00307	NCU00307	1	0	0	1.9102	0.95983	0	0	1.87714	5943.16	0	0	11235.9	0.297297(TRUE)	-43.5732			NCU00293	NCU00293	2.29736
NCU00294	NCU00294	5.58907	1	5.86188	3.38502	5.71037	6.1945	5.45615	0.205595	0.124045	0.207584	0.16734	0.206711	0.227367	0.200915	0.204395	0.127124	0.226295	0.160812	0.19714	0.21704	0.205229	0.206206(TRUE)	-83845.3					NCU00308	NCU00308	1.30202	1	1.11576	1.00412	0.57039	0.505915	0.549608	0.512188	0.731707	0.70103	0.732028	0.689777	0.331231(TRUE)	-425.374			NCU00294	NCU00294	2.08271
NCU00295	NCU00295	1.45437	2.73588	1	1.77124	1.30703	1.23646	1.16564	0.389548	0.64678	0.30917	0.43692	0.382816	0.391573	0.386633	0.583628	0.653295	0.414355	0.533785	0.500471	0.450885	0.46807	0.359259(TRUE)	-2454.28					NCU00309	NCU00309	3.26259	1	1.86043	1.37573	0.280917	0.184657	0.23751	0.199319	0.293454	0.215571	0.274759	0.259778	0.178779(TRUE)	-6335.71			NCU00295	NCU00295	1.81003
NCU00296	NCU00296	0	0	0	0	0	0	0	0	0	0	0	0	0	0	0	0	0	0	0	0	0	0(FALSE)	0					NCU00310	NCU00310	1	1.07278	1.62097	1.1	0.517212	0.533727	0.64342	0.560895	0.75493	0.771364	0.81556	0.754755	0.34014(TRUE)	-422.855			NCU00296	NCU00296	0
NCU00297	NCU00297	0	0	0	0	0	0	0	0	0	0	0	0	0	0	0	0	0	0	0	0	0	0(FALSE)	0					NCU00311	NCU00311	1.28883	1.04131	1.15534	1	0.150995	0.126812	0.126554	0.131038	0.151182	0.149299	0.149639	0.141353	0.166667(TRUE)	-7160.34			NCU00297	NCU00297	0
NCU00298	NCU00298	0	3.24973	0	2.63453	1.29458	1.33952	1	0	3.08065	0	2.5316	1.25815	1.26318	0.953216	0	696.053	0	1505.51	826.758	615.608	521.862	0.295596(TRUE)	-131.507					NCU00312	NCU00312	2.00669	1.52611	1	1.17403	1.25989	1.08284	0.816603	0.923809	1.7093	1.64438	1.62557	1.63064	0.446547(TRUE)	-123.634			NCU00298	NCU00298	1
NCU00299	NCU00299	1	3.21436	2.73131	5.80089	2.50036	2.0017	3.3313	0.48558	0.944979	0.808229	0.999317	0.774372	0.613922	0.892808	0.710597	1.08001	0.92339	1.20662	1.00042	0.833613	1.06979	0.359059(TRUE)	-2461.39					NCU00313	NCU00313	0	0	0	0	0	0	0	0	0	0	0	0	0(FALSE)	0			NCU00299	NCU00299	2.74715
NCU00300	NCU00300	1	2.33224	1.21909	1.59081	1.08078	1.54152	1.28302	0.716007	1.25522	0.791738	0.953027	0.77343	0.894828	0.837237	1.42198	1.85731	1.24846	1.40069	1.33678	1.38066	1.39723	0.169369(TRUE)	-362.065					NCU00314	NCU00314	1.69314	1	1.71841	1.34497	1.23752	0.83663	1.22831	1.06141	1.74089	1.73668	1.79684	1.71782	0.39039(TRUE)	-104.42			NCU00300	NCU00300	1
NCU00301	NCU00301	3.0904	1	2.16027	1.42673	2.20275	2.06281	2.03924	0.805563	0.574405	0.718666	0.582552	0.73373	0.735973	0.703977	1.0023	0.794293	0.822333	0.789281	0.854243	0.812601	0.844063	0.453554(TRUE)	-1548.05					NCU00315	NCU00315	1.26287	1.3768	1	1.30016	0.0392719	0.0411669	0.0387899	0.0419524	0.0401047	0.0418051	0.0385961	0.0381196	0.201702(TRUE)	-78122.9			NCU00301	NCU00301	4.73498
NCU00302	NCU00302	1.21815	2.72413	1.08125	1.43921	1.05065	1	1.24682	0.483894	0.766314	0.446202	0.509571	0.458451	0.425873	0.473309	0.667463	0.882368	0.557144	0.711773	0.612896	0.613612	0.646021	0.46977(TRUE)	-1301.95					NCU00316	NCU00316	1.11161	1	2.50377	1.26236	0.27032	0.272096	0.4088	0.292574	0.371556	0.342654	0.381664	0.359587	0.305706(TRUE)	-2231.62			NCU00302	NCU00302	1.74401
NCU00303	NCU00303	2.15533	1.34281	1.48305	1	1.09896	1.19612	1.29236	0.43844	0.393666	0.341741	0.302625	0.32513	0.313587	0.354584	0.485197	0.477293	0.412156	0.405293	0.385025	0.404133	0.389393	0.367768(TRUE)	-2629.49					NCU00317	NCU00317	1.51456	1.2222	2.29497	1	0.509608	0.469294	0.590924	0.401403	0.581877	0.572623	0.701755	0.5689	0.46026(TRUE)	-951.997			NCU00303	NCU00303	3.83379
NCU00304	NCU00304	1.91835	4.66074	1.83933	2.44202	1.85166	1	2.10149	0.39693	0.67688	0.366713	0.401371	0.393984	0.292697	0.40858	0.479185	0.647967	0.450382	0.510272	0.448614	0.346135	0.473419	0.248749(TRUE)	-5135.56					NCU00318	NCU00318	0	0	0	0	0	0	0	0	0	0	0	0	0(FALSE)	0			NCU00304	NCU00304	2.93275
NCU00305	NCU00305	1	4.21702	1.3621	2.27962	1.16732	1.47475	1.47066	0.600013	1.32543	0.626546	0.867641	0.605926	0.728997	0.648284	0.895025	1.3943	0.95848	1.17352	0.896893	0.989977	1.00779	0.174074(TRUE)	-893.329					NCU00319	NCU00319	1.54141	1.49191	3.07269	1	0.904442	0.853555	1.24419	0.658631	1.23202	1.20335	1.27932	1.10457	0.437838(TRUE)	-336.74			NCU00305	NCU00305	1.54691
NCU00306	NCU00306	1	2.35356	12.476	7.59797	10.2126	2.41955	15.7657	0.826627	1.67783	3.68972	2.89275	3.28123	1.55578	4.09694	1.74135	3.10032	4.35911	3.84355	4.27147	2.53511	4.66535	0.448348(TRUE)	-1202.31					NCU00320	NCU00320	1.24848	1	1.44998	1.33741	0.314924	0.292848	0.350985	0.332746	0.397185	0.376519	0.400161	0.413424	0.374074(TRUE)	-1608.88			NCU00306	NCU00306	1.26937
NCU00307	NCU00307	0	0	0	0	0	0	0	0	0	0	0	0	0	0	0	0	0	0	0	0	0	0(FALSE)	0					NCU00321	NCU00321	2.36926	1.86882	1	1.61057	0.351662	0.314033	0.228955	0.275148	0.328897	0.357973	0.287042	0.339384	0.237738(TRUE)	-3721.64			NCU00307	NCU00307	0
NCU00308	NCU00308	1.58425	1	1.00851	1.03002	1.00288	1.15158	1.07515	0.931365	0.694672	0.651058	0.682514	0.67399	0.718199	0.710466	1.30239	1.1814	1.10832	1.17826	1.22964	1.22147	1.1307	0.434735(TRUE)	-340.284					NCU00322	NCU00322	3.1898	3.91851	1	6.77324	0.253779	0.264337	0.149417	0.303772	0.250133	0.289814	0.167601	0.313884	0.357758(TRUE)	-19070.8			NCU00308	NCU00308	1.51367
NCU00309	NCU00309	33.1961	1	19.1402	8.20253	26.2038	6.78979	16.7477	3.61475	0.651489	3.01372	1.96803	3.16066	1.79756	2.73911	4.38882	1.40782	3.18367	2.53411	3.57787	2.40671	3.46524	0.200901(TRUE)	-6166.87					NCU00324	NCU00324	1.18736	1	1.40998	1.186	0.294028	0.264595	0.333523	0.276752	0.328419	0.309096	0.325148	0.293467	0.34004(TRUE)	-1972.64			NCU00309	NCU00309	2.72968
NCU00310	NCU00310	1.52667	1.91156	1.00451	1	1.11485	1.20423	1.17151	1.05093	1.27298	0.795987	0.776114	0.830025	0.84025	0.824543	1.72058	1.93781	1.43517	1.4558	1.60858	1.66049	1.56745	0.173674(TRUE)	-222.604					NCU00325	NCU00325	1.28887	1.22511	1.33793	1	0.395711	0.375864	0.369224	0.340094	0.444682	0.397191	0.441961	0.430791	0.419419(TRUE)	-1230.87			NCU00310	NCU00310	0
NCU00311	NCU00311	1.37821	1.17513	1	1.25002	1.27564	1.04992	1.17671	0.295123	0.278684	0.212391	0.23606	0.285175	0.240073	0.243595	0.3579	0.359884	0.277745	0.316946	0.30977	0.28833	0.332883	0.290691(TRUE)	-3936.71					NCU00326	NCU00326	1.03359	1	1.02041	1.30888	0.122032	0.11773	0.116353	0.119146	0.128444	0.124823	0.123182	0.136133	0.153253(TRUE)	-8587.78			NCU00311	NCU00311	1.58772
NCU00312	NCU00312	0	1	0	0	0	0	0	0	0.995994	0	0	0	0	0	0	943.797	0	0	0	0	0	0.147247(FALSE)	-14.0989					NCU00327	NCU00327	1.36903	1	2.61407	3.98592	1.09175	0.800338	1.54868	2.02449	2.12704	1.83864	2.25504	2.07823	0.171572(TRUE)	-177.687			NCU00312	NCU00312	0
NCU00313	NCU00313	0	0	0	0	0	0	0	0	0	0	0	0	0	0	0	0	0	0	0	0	0	0(FALSE)	0					NCU00329	NCU00329	1	1.02935	1.11071	1.8581	0.67147	0.647902	0.750707	0.950378	1.06431	1.12514	1.07178	1.15333	0.412312(TRUE)	-222.049			NCU00313	NCU00313	0
NCU00314	NCU00314	0	1	0	1.86091	0	0	0	0	0.983457	0	1.78433	0	0	0	0	3015.45	0	1832.32	0	0	0	0.187287(TRUE)	-32.6839					NCU00330	NCU00330	1	1.00464	1.58261	1.15834	0.471831	0.455004	0.62071	0.513274	0.601312	0.623464	0.640867	0.651801	0.160561(TRUE)	-559.375			NCU00314	NCU00314	1.16413
NCU00315	NCU00315	6.56079	1	10.4694	5.72385	3.9279	3.07909	8.48537	0.430107	0.18486	0.497807	0.413317	0.310917	0.283433	0.459182	0.481352	0.232026	0.52293	0.406904	0.375718	0.343841	0.469053	0.338639(TRUE)	-32020.3					NCU00331	NCU00331	1.33889	1.2515	1.7822	1	0.848319	0.788044	1.03141	0.697625	1.20535	1.08991	1.18794	1.14726	0.200801(TRUE)	-214.167			NCU00315	NCU00315	1.0884
NCU00316	NCU00316	1	2.20211	1.49025	3.47445	1.87355	1.61872	1.99578	0.359944	0.602838	0.433917	0.641725	0.535444	0.47852	0.526974	0.477274	0.753349	0.546725	0.784285	0.658704	0.603427	0.5793	0.349349(TRUE)	-2749.27					NCU00332	NCU00332	1.18275	1	1.01623	1.24279	0.163085	0.142265	0.150563	0.150301	0.158357	0.158259	0.159169	0.180428	0.187588(TRUE)	-5977.83			NCU00316	NCU00316	2.28591
NCU00317	NCU00317	1	1.65142	1.30945	1.79795	1.63294	1.74337	1.64459	0.556401	0.801453	0.637692	0.771525	0.77196	0.758745	0.743052	0.890423	1.20947	0.790052	0.966138	1.0056	1.00874	0.92088	0.161562(TRUE)	-798.614					NCU00333	NCU00333	1.42567	1.26512	1	1.36403	0.57774	0.529379	0.46335	0.543698	0.669107	0.662975	0.627872	0.649834	0.37968(TRUE)	-606.112			NCU00317	NCU00317	1.7548
NCU00318	NCU00318	0	0	0	0	0	0	0	0	0	0	0	0	0	0	0	0	0	0	0	0	0	0(FALSE)	0					NCU00334	NCU00334	1.08377	1.05524	1.13048	1	0.233169	0.243601	0.240916	0.230047	0.244357	0.253977	0.285965	0.255995	0.305005(TRUE)	-2420.96			NCU00318	NCU00318	0
NCU00319	NCU00319	1.95513	1	4.0725	1.77347	2.10875	1.59206	2.98193	1.32582	0.833524	1.95355	1.18185	1.36835	1.14166	1.69466	2.1069	2.16076	2.54647	2.1152	2.13381	1.98003	2.56575	0.381982(TRUE)	-366.713					NCU00335	NCU00335	1.00688	1	1.10697	1.0624	0.191298	0.194777	0.183774	0.197291	0.218396	0.212328	0.223594	0.222495	0.254154(TRUE)	-3258.56			NCU00319	NCU00319	1
NCU00320	NCU00320	1.879	2.43274	1	1.53597	1.42592	1.11566	1.12388	0.89984	1.14275	0.600005	0.778242	0.735002	0.63837	0.654547	1.22619	1.35451	0.952516	1.17489	1.07894	1.02532	1.01128	0.37958(TRUE)	-580.805					NCU00336	NCU00336	1.4442	1.48392	2.47354	1	0.542221	0.506058	0.650764	0.442612	0.635946	0.588917	0.705724	0.587122	0.471371(TRUE)	-891.017			NCU00320	NCU00320	2.29835
NCU00321	NCU00321	2.04364	1	1.30032	1.30022	1.5318	1.02451	1.36032	0.397297	0.341343	0.396228	0.35688	0.395061	0.315895	0.358578	0.632624	0.471789	0.427136	0.431727	0.512161	0.41402	0.452778	0.368569(TRUE)	-2634.49					NCU00337	NCU00337	1.2586	1.83913	3.11233	1	0.521118	0.659082	0.808614	0.481794	0.808353	0.84456	0.873424	0.700096	0.472873(TRUE)	-867.423			NCU00321	NCU00321	1.40412
NCU00322	NCU00322	1	34.3948	39.609	49.3873	81.1296	16.0039	54.2398	0.736034	6.64185	6.93158	6.83421	8.87799	3.81995	7.56715	1.65806	7.8579	6.93064	8.09374	9.0938	4.7276	7.89717	0.169069(TRUE)	-6704.09					NCU00338	NCU00338	1.79311	1.63392	1.41852	1	0.746509	0.705731	0.677845	0.573286	0.91402	0.910776	0.923592	0.80632	0.317818(TRUE)	-489.85			NCU00322	NCU00322	1.05761
NCU00324	NCU00324	1.55344	2.03667	1	1.59585	1.3006	1.23307	1.10481	0.583163	0.746106	0.442765	0.577135	0.530304	0.535195	0.492945	0.752955	0.862627	0.618396	0.756958	0.66748	0.672102	0.622704	0.355355(TRUE)	-1190.07					NCU00339	NCU00339	0	0	0	0	0	0	0	0	0	0	0	0	0(FALSE)	0			NCU00324	NCU00324	1.51927
NCU00325	NCU00325	1.73936	1.34989	1.08797	1.25691	1	1.12384	1.09843	0.687583	0.683704	0.522444	0.604428	0.506768	0.546741	0.536861	0.943788	0.890599	0.716996	0.813793	0.760049	0.708078	0.695502	0.323023(TRUE)	-815.649					NCU00340	NCU00340	1.23347	1	1.21947	1.06605	0.164195	0.158704	0.173547	0.151047	0.183329	0.167063	0.165523	0.166256	0.192593(TRUE)	-5783.64			NCU00325	NCU00325	1.81454
NCU00326	NCU00326	1	1.14385	3.80554	3.63854	3.99455	4.51636	2.87516	0.271399	0.32351	0.502995	0.469706	0.491967	0.53851	0.468146	0.334358	0.404295	0.557988	0.526877	0.585336	0.609443	0.448773	0.198398(TRUE)	-8055.86					NCU00343	NCU00343	0	0	0	0	0	0	0	0	0	0	0	0	0(FALSE)	0			NCU00326	NCU00326	1.327
NCU00327	NCU00327	0	1	0	0	0	0	0	0	0.995879	0	0	0	0	0	0	449.804	0	0	0	0	0	0.136937(FALSE)	-15.0658					NCU00344	NCU00344	1.21266	1.00863	1.03519	1	0.293173	0.26477	0.250484	0.259266	0.307063	0.297877	0.310038	0.289058	0.347447(TRUE)	-1879.87			NCU00327	NCU00327	0
NCU00329	NCU00329	0	1.43698	1	1.4937	0	1.39822	1.33024	0	1.39733	0.993841	1.43634	0	1.35324	1.30559	0	1340.59	731.211	1179.82	0	689.999	888.819	0.48048(TRUE)	-82.2805					NCU00345	NCU00345	1.03723	1	1.64525	1.11718	0.304433	0.297308	0.363993	0.303098	0.373504	0.371582	0.410026	0.397602	0.370871(TRUE)	-1503.29			NCU00329	NCU00329	0
NCU00330	NCU00330	1.30875	4.18742	1	1.54406	1.16399	1.27421	1.16754	0.898396	1.90183	0.718716	0.946238	0.83815	0.933963	0.792375	1.44887	2.0176	1.45415	1.55568	1.46615	1.53098	1.48912	0.173774(TRUE)	-333.468					NCU00346	NCU00346	1.26137	1	1.99221	1.12899	0.248106	0.232589	0.308095	0.238052	0.300908	0.265895	0.32399	0.280627	0.27027(TRUE)	-3052.42			NCU00330	NCU00330	1.57243
NCU00331	NCU00331	1.49211	1	1.10832	1.47937	1.02774	1.42182	1.05058	0.973967	0.768573	0.801973	0.937398	0.785713	0.946216	0.786801	1.53592	1.48703	1.44555	1.53488	1.42062	1.43378	1.37967	0.36987(TRUE)	-260.778					NCU00347	NCU00347	1.20667	1.03322	1.3344	1	0.279192	0.251835	0.277793	0.237357	0.295875	0.280831	0.306472	0.280456	0.321922(TRUE)	-2157.24			NCU00331	NCU00331	0
NCU00332	NCU00332	1	7.81467	1.10432	2.05728	1.4737	1.56596	1.70008	0.580115	1.5463	0.550478	0.799824	0.643947	0.639031	0.698434	0.758377	1.4646	0.834871	1.01287	0.832728	1.04555	0.892769	0.455155(TRUE)	-1326.54					NCU00348	NCU00348	1.28988	1.04658	1.16119	1	0.209459	0.174381	0.194305	0.174208	0.214493	0.208675	0.232685	0.206702	0.25005(TRUE)	-3873.26			NCU00332	NCU00332	1
NCU00333	NCU00333	1.33686	1.15299	1.24233	1.315	1.23107	1	1.01342	0.717884	0.672837	0.668933	0.722513	0.673005	0.573366	0.571324	1.00697	1.04288	0.918967	0.991546	0.913405	0.886672	0.888265	0.338238(TRUE)	-554.543					NCU00349	NCU00349	1.19111	1	1.16748	1.29374	0.406285	0.331562	0.381187	0.391255	0.432864	0.459677	0.432457	0.468554	0.460661(TRUE)	-1039.8			NCU00333	NCU00333	2.21352
NCU00334	NCU00334	1.25175	1.4504	1.12686	1.16049	1	1.12441	1.15863	0.559086	0.63443	0.482914	0.48953	0.448847	0.478783	0.497294	0.640899	0.796278	0.627885	0.674106	0.642473	0.674895	0.631075	0.399299(TRUE)	-1013.15					NCU00350	NCU00350	1.36838	1.5612	1	1.70949	0.188646	0.236022	0.175592	0.232171	0.210427	0.24108	0.199463	0.206682	0.194094(TRUE)	-5423.2			NCU00334	NCU00334	1.63246
NCU00335	NCU00335	2.06901	2.82076	1.18912	1.62246	1.1	1	1.21839	0.638549	0.812453	0.425519	0.574452	0.439651	0.401061	0.453444	0.745026	0.826893	0.672542	0.669746	0.632853	0.544348	0.611823	0.447247(TRUE)	-1519.08					NCU00351	NCU00351	1	1.01298	1.33222	1.12674	0.250633	0.250875	0.270001	0.250966	0.275964	0.268709	0.310844	0.254936	0.31031(TRUE)	-2257.05			NCU00335	NCU00335	1.83156
NCU00336	NCU00336	2.14131	0	2.46128	1	2.42939	2.92663	2.28648	1.75148	0	2.05276	0.846376	1.93529	2.46003	1.86286	6.03671	0	7.06551	3.28542	7.75548	8.4191	6.84459	0.174775(TRUE)	-1018.46					NCU00352	NCU00352	1.32582	1.14383	1	1.19625	0.243141	0.231387	0.231842	0.24106	0.245623	0.27795	0.244434	0.256795	0.27998(TRUE)	-2897.85			NCU00336	NCU00336	2.9764
NCU00337	NCU00337	2.17607	0	2.35826	1	2.17755	2.77229	2.15587	1.85037	0	1.98278	0.846652	1.86941	2.37292	1.81841	8.21678	0	8.5162	5.07209	7.21245	10.0154	8.04727	0.221421(TRUE)	-939.238					NCU00353	NCU00353	2.22681	1.48674	1	0	2.14702	1.43085	0.919938	0	658.331	3149.34	926.511	0	0.197698(TRUE)	-73.0128			NCU00337	NCU00337	3.70959
NCU00338	NCU00338	1	2.38107	2.45869	2.82373	2.11811	2.53857	1.96524	0.748107	1.41483	1.29589	1.47116	1.26138	1.41477	1.14347	1.60747	2.09231	1.92679	2.25351	1.92601	2.07725	1.94593	0.428529(TRUE)	-454.639					NCU00354	NCU00354	0	1.91393	1	0	0	1.86932	0.976896	0	0	503.664	244.678	0	0.388589(TRUE)	-211.322			NCU00338	NCU00338	1.007
NCU00339	NCU00339	0	0	0	0	0	0	0	0	0	0	0	0	0	0	0	0	0	0	0	0	0	0(FALSE)	0					NCU00355	NCU00355	1.0025	1.02156	1	1.43365	0.139919	0.130975	0.143531	0.13399	0.145572	0.149878	0.137187	0.163	0.17017(TRUE)	-7320.05			NCU00339	NCU00339	0
NCU00340	NCU00340	1.93724	1	1.43185	1.78173	1.79131	1.42773	1.72587	0.306608	0.24898	0.229624	0.252168	0.308128	0.261833	0.283615	0.351617	0.300599	0.27164	0.321464	0.324465	0.282717	0.30423	0.226727(TRUE)	-6389.68					NCU00356	NCU00356	1.81314	1.518	1	1.18162	0.472183	0.407736	0.349846	0.371745	0.50072	0.502166	0.424673	0.480369	0.395596(TRUE)	-1282.8			NCU00340	NCU00340	1.84861
NCU00343	NCU00343	0	0	0	0	0	0	0	0	0	0	0	0	0	0	0	0	0	0	0	0	0	0(FALSE)	0					NCU00357	NCU00357	1.28291	1	2.65385	1.24326	0.269616	0.244692	0.35683	0.273778	0.327926	0.266779	0.325575	0.275732	0.258058(TRUE)	-3212.21			NCU00343	NCU00343	0
NCU00344	NCU00344	1.64342	2.18801	1	1.59892	1.22708	1.19857	1.06221	0.654137	0.882753	0.473623	0.63634	0.542737	0.553847	0.498695	0.800376	0.988716	0.627791	0.787084	0.715099	0.717266	0.716457	0.351151(TRUE)	-1004.62					NCU00358	NCU00358	1.24926	1	1.83715	1.57183	0.581777	0.524608	0.67575	0.642385	0.751742	0.678745	0.837994	0.799894	0.45025(TRUE)	-558.078			NCU00344	NCU00344	2.27489
NCU00345	NCU00345	1.61652	3.59187	1	1.36525	1.20877	1.20031	1.08131	0.79106	1.42568	0.597677	0.723146	0.664907	0.657838	0.637337	1.24289	1.41496	0.950428	1.11152	1.08414	1.12918	1.04913	0.320921(TRUE)	-615.831					NCU00359	NCU00359	1.16059	1	1.55518	1.36205	0.298847	0.294515	0.336155	0.317166	0.322164	0.343389	0.381795	0.370556	0.351351(TRUE)	-1931.61			NCU00345	NCU00345	2.31034
NCU00346	NCU00346	1.27062	3.26473	1.4856	1.74272	1.30767	1	1.31733	0.490903	0.805702	0.520355	0.547644	0.481572	0.400347	0.468162	0.593014	0.889383	0.579496	0.632059	0.607294	0.573856	0.614889	0.415315(TRUE)	-1768.83					NCU00360	NCU00360	1.1438	1	1.16843	1.01502	0.257423	0.24608	0.242475	0.238893	0.283984	0.26477	0.290699	0.265855	0.323323(TRUE)	-2131.33			NCU00346	NCU00346	3.97634
NCU00347	NCU00347	1.20005	2.66849	1.25049	1.85019	1.18203	1	1.48802	0.423247	0.699356	0.387967	0.490502	0.400365	0.340915	0.447998	0.50585	0.687051	0.494401	0.574873	0.486803	0.438509	0.513784	0.391391(TRUE)	-2131.87					NCU00361	NCU00361	1.21025	1	1.24256	1.11764	0.2621	0.213177	0.233644	0.221205	0.238127	0.256188	0.256018	0.270922	0.27978(TRUE)	-2883.09			NCU00347	NCU00347	1.84814
NCU00348	NCU00348	2.73662	2.5508	1.90684	1.58873	1	1.02509	1.80224	0.766273	0.813926	0.603133	0.54208	0.465433	0.429004	0.600421	0.907826	0.965291	0.804092	0.780054	0.658064	0.663145	0.748941	0.446246(TRUE)	-1571.09					NCU00362	NCU00362	1.23887	1	1.7922	1.05481	0.756992	0.652891	0.944641	0.659647	1.05664	1.08454	1.08521	1.07372	0.299299(TRUE)	-239.455			NCU00348	NCU00348	1.79377
NCU00349	NCU00349	1.44907	3.20656	1.08791	1.5732	1.06628	1	1.1998	0.718222	1.12203	0.552103	0.729109	0.561927	0.584265	0.610466	1.02256	1.26641	0.814178	0.959701	0.822463	0.79392	0.973731	0.318218(TRUE)	-761.738					NCU00363	NCU00363	1.22768	1.3279	1.41472	1	0.906809	0.956522	0.972434	0.763495	1.53759	1.43647	1.43206	1.4488	0.431632(TRUE)	-120.17			NCU00349	NCU00349	2.16849
NCU00350	NCU00350	1.28419	1.78748	1	2.88556	1.30535	1.21721	1.23531	0.303327	0.397968	0.248667	0.476185	0.302733	0.288972	0.303528	0.402612	0.454971	0.329336	0.469782	0.363758	0.314142	0.341966	0.291592(TRUE)	-4057.96					NCU00366	NCU00366	1.29823	1.23954	2.35676	1	0.121044	0.12178	0.149267	0.110376	0.134147	0.126781	0.144244	0.108999	0.324424(TRUE)	-13794.4			NCU00350	NCU00350	4.26114
NCU00351	NCU00351	2.5639	3.77436	2.1388	3.53024	1.60009	1	1.88926	1.18859	1.36701	0.98188	1.26952	0.856186	0.621521	0.923716	1.41329	1.84547	1.27954	1.66223	1.28953	1.06603	1.34096	0.15976(TRUE)	-839.402					NCU00367	NCU00367	0	0	0	0	0	0	0	0	0	0	0	0	0(FALSE)	0			NCU00351	NCU00351	2.31767
NCU00352	NCU00352	1.52651	2.12609	1	1.61083	1.32077	1.09373	1.15813	0.534834	0.66641	0.433877	0.54136	0.507063	0.452314	0.428857	0.687899	0.902809	0.57054	0.695238	0.672853	0.616914	0.573966	0.472072(TRUE)	-1399.63					NCU00370	NCU00370	2.24043	2.31154	3.75801	1	1.23624	1.25959	1.57366	0.731548	1.75275	1.74533	1.75302	1.45997	0.233534(TRUE)	-323.084			NCU00352	NCU00352	3.8053
NCU00353	NCU00353	0	0	0	0	0	0	0	0	0	0	0	0	0	0	0	0	0	0	0	0	0	0(FALSE)	0					NCU00371	NCU00371	1.45452	1.28687	3.00572	1	0.197145	0.188071	0.261021	0.166037	0.216034	0.206599	0.221254	0.183525	0.164264(TRUE)	-7100.6			NCU00353	NCU00353	0
NCU00354	NCU00354	0	0	0	0	0	0	0	0	0	0	0	0	0	0	0	0	0	0	0	0	0	0(FALSE)	0					NCU00372	NCU00372	1.07202	1.22124	2.46357	1	0.319761	0.346192	0.465945	0.300062	0.380196	0.368106	0.450375	0.384153	0.349249(TRUE)	-1776.1			NCU00354	NCU00354	1
NCU00355	NCU00355	101.798	9.6891	1.85935	1	2.3029	1.17309	2.63449	6.71686	4.22748	1.31916	0.824784	1.55959	0.881462	1.62429	4.45287	4.95005	2.37805	1.81101	2.59287	2.02576	2.69436	0.479279(TRUE)	-2172.24					NCU00373	NCU00373	1.18889	1.16304	1.11712	1	0.118318	0.122829	0.121441	0.115852	0.132511	0.117325	0.11635	0.121454	0.320621(TRUE)	-9463.88			NCU00355	NCU00355	1
NCU00356	NCU00356	1.36765	4.59826	1	2.2193	1.0429	1.40728	1.30405	0.814177	1.77314	0.651754	1.10792	0.702027	0.820096	0.77942	1.46427	1.80252	1.12423	1.49533	1.33283	1.32025	1.25831	0.405806(TRUE)	-523.52					NCU00375	NCU00375	1.6958	1.50784	1.96092	1	0.667747	0.629198	0.734198	0.539489	0.903418	0.845713	0.871663	0.702309	0.163664(TRUE)	-568.9			NCU00356	NCU00356	1
NCU00357	NCU00357	1.59474	1.5112	1.07762	1	1.08171	1.0783	1.20835	0.495916	0.542552	0.375503	0.408302	0.408698	0.413874	0.407391	0.583362	0.636162	0.460953	0.487351	0.492011	0.474473	0.519448	0.448749(TRUE)	-1559.77					NCU00376	NCU00376	1.39829	1	1.59435	1.07357	0.260374	0.229724	0.294214	0.248317	0.282667	0.261667	0.27908	0.264871	0.285886(TRUE)	-2680.47			NCU00357	NCU00357	1.89333
NCU00358	NCU00358	1.03339	1.01358	1.0511	1.15817	1	1.11901	1.05037	0.654997	0.678968	0.672367	0.699947	0.637109	0.669271	0.662048	1.09769	1.17725	1.06301	1.12402	1.05307	1.08492	1.00271	0.174975(TRUE)	-365.907					NCU00377	NCU00377	1.49803	1.20708	2.5036	1	0.262605	0.249347	0.320597	0.221208	0.310076	0.268374	0.342315	0.250001	0.241441(TRUE)	-3560.56			NCU00358	NCU00358	1.65034
NCU00359	NCU00359	2.38022	1	1.73882	1.31779	1.68231	1.13888	1.92	1.08918	0.701039	0.835251	0.760772	0.868463	0.643025	0.898068	1.42667	1.14488	1.25447	1.13513	1.17076	1.06603	1.23556	0.154755(TRUE)	-630.351					NCU00378	NCU00378	1.26651	1	2.51977	2.20743	0.142491	0.134734	0.196131	0.190771	0.168961	0.148488	0.202477	0.180666	0.27988(TRUE)	-11131.2			NCU00359	NCU00359	1.92111
NCU00360	NCU00360	1.28158	2.53817	1.20931	1.10954	1	1.13182	1.29159	0.656223	1.04832	0.585662	0.607357	0.52175	0.63045	0.692659	0.985045	1.10864	0.847181	0.907169	0.823204	0.878277	0.908479	0.160661(TRUE)	-656.265					NCU00379	NCU00379	1.31776	1	1.27869	1.17746	0.254704	0.241367	0.246658	0.22264	0.266062	0.234518	0.260699	0.232126	0.273473(TRUE)	-2980.44			NCU00360	NCU00360	1
NCU00361	NCU00361	0	0	0	0	0	0	0	0	0	0	0	0	0	0	0	0	0	0	0	0	0	0(FALSE)	0					NCU00380	NCU00380	0	0	0	0	0	0	0	0	0	0	0	0	0(FALSE)	0			NCU00361	NCU00361	9.27195
NCU00362	NCU00362	1.56172	4.93438	1.04752	2.53932	1.02278	1.26461	1	1.10972	2.17153	0.837065	1.51545	0.791188	0.928009	0.763739	1.69775	2.2302	1.8233	2.11349	1.5909	1.64846	1.59439	0.157057(TRUE)	-295.376					NCU00382	NCU00382	1	1.16097	1.94885	1.36353	0.186331	0.196808	0.230601	0.194296	0.216346	0.204862	0.244563	0.232986	0.214214(TRUE)	-4833.45			NCU00362	NCU00362	0
NCU00363	NCU00363	0	1	0	0	0	0	0	0	0.999963	0	0	0	0	0	0	3.26867	0	0	0	0	0	0.138138(FALSE)	-27.9495					NCU00384	NCU00384	0	1	1.05697	0	0	0.959297	1.0282	0	0	4107.92	3590.53	0	0.224525(TRUE)	-57.6816			NCU00363	NCU00363	0
NCU00364	NCU00364	1.20209	3.0711	1.00376	1.23602	1.07329	1.07043	1	0.622353	1.03231	0.513869	0.632402	0.574983	0.57666	0.539289	0.900604	1.21314	0.811561	0.892086	0.828347	0.843638	0.831435	0.375475(TRUE)	-706.606					NCU00385	NCU00385	1.24019	1	1.55692	1.18647	0.0466122	0.0413214	0.0508133	0.0465519	0.0445934	0.0434584	0.0499912	0.0458572	0.324124(TRUE)	-63666.5			NCU00364	NCU00364	1.8777
NCU00365	NCU00365	1.72071	3.31282	1.52928	1.29286	1	1.13549	1.31546	0.586414	0.837203	0.504782	0.537094	0.436997	0.469641	0.491296	0.734649	0.998971	0.709037	0.66051	0.606572	0.610483	0.598226	0.452052(TRUE)	-1473.42					NCU00386	NCU00386	1.1301	1	1.50684	1.01888	0.723553	0.681129	0.871237	0.704588	1.08234	1.08265	1.14763	1.09546	0.37968(TRUE)	-188.031			NCU00365	NCU00365	1.22507
NCU00366	NCU00366	2.05947	1	1.45638	1.42676	1.87224	1.62988	1.52118	0.273277	0.218855	0.187627	0.212649	0.268969	0.234022	0.211116	0.26754	0.231753	0.231315	0.233596	0.272332	0.255381	0.206472	0.185986(TRUE)	-9384.15					NCU00387	NCU00387	1.37876	1.18522	1.72973	1	0.446898	0.403917	0.451469	0.394424	0.523662	0.495779	0.534137	0.475111	0.421021(TRUE)	-1161.75			NCU00366	NCU00366	2.74945
NCU00367	NCU00367	0	0	0	0	0	0	0	0	0	0	0	0	0	0	0	0	0	0	0	0	0	0(FALSE)	0					NCU00388	NCU00388	1.27343	1.00797	1	1.16075	0.212198	0.196806	0.194476	0.199678	0.215762	0.215369	0.186409	0.216613	0.244645(TRUE)	-3612.43			NCU00367	NCU00367	0
NCU00368	NCU00368	1.20542	5.06946	1	2.09921	1.29838	1.23028	1.31434	0.874041	2.02971	0.695278	1.16726	0.889968	0.83306	0.880395	1.55679	2.23229	1.39961	1.82176	1.57227	1.6522	1.56397	0.377978(TRUE)	-396.621					NCU00389	NCU00389	1.02762	1	1.44962	1.09351	0.164614	0.159603	0.17738	0.185739	0.181923	0.191426	0.217616	0.186036	0.218418(TRUE)	-4755.88			NCU00368	NCU00368	1.27519
NCU00369	NCU00369	1	2.98688	1.04657	1.81941	1.27647	1.07228	1.09621	0.536082	1.01951	0.510194	0.714569	0.579101	0.539687	0.531185	0.812064	1.16489	0.712314	0.877436	0.761692	0.743326	0.772585	0.199099(TRUE)	-903.185					NCU00391	NCU00391	0	0	0	0	0	0	0	0	0	0	0	0	0(FALSE)	0			NCU00369	NCU00369	1.61463
NCU00370	NCU00370	0	5.95205	0	1	0	0	0	0	5.81751	0	0.97259	0	0	0	0	4976.61	0	1158.5	0	0	0	0.276577(TRUE)	-59.6902					NCU00392	NCU00392	1.69431	1	1.3052	1.17596	0.591642	0.462061	0.542266	0.46134	0.675056	0.548751	0.639262	0.621733	0.311512(TRUE)	-704.246			NCU00370	NCU00370	0
NCU00371	NCU00371	4.49825	1	2.13034	1.42532	1.76712	3.14938	2.00737	0.809348	0.427376	0.513644	0.437834	0.506995	0.724474	0.551481	0.950563	0.548744	0.712978	0.537568	0.638459	0.733413	0.624337	0.342743(TRUE)	-2831.52					NCU00395	NCU00395	1.1535	1	2.52886	1.25748	0.149744	0.144877	0.192469	0.157039	0.167742	0.14665	0.205174	0.181061	0.153453(TRUE)	-8250.68			NCU00371	NCU00371	1.97808
NCU00372	NCU00372	3.90919	1	2.58412	1.4881	3.2314	4.24073	2.77328	1.45729	0.70263	1.10445	0.816721	1.32397	1.40732	1.16907	1.89905	1.27088	1.4823	1.21249	1.65755	1.67459	1.37106	0.374975(TRUE)	-1034.64					NCU00396	NCU00396	1.3221	1.02678	1.27194	1	0.224501	0.199436	0.218384	0.185025	0.233208	0.21958	0.249672	0.240399	0.251251(TRUE)	-3466.76			NCU00372	NCU00372	3.99901
NCU00373	NCU00373	1	6.70079	2.00904	3.68683	2.38305	2.87733	2.62707	0.334368	0.867992	0.477325	0.662862	0.56079	0.56729	0.552299	0.444051	0.947846	0.531028	0.690722	0.609791	0.677332	0.58763	0.25035(TRUE)	-4807.28					NCU00397	NCU00397	1.46597	1.37279	1.39912	1	0.101609	0.102543	0.101423	0.092578	0.110726	0.115619	0.109231	0.0959727	0.284184(TRUE)	-17059.3			NCU00373	NCU00373	1.63199
NCU00375	NCU00375	0	3.46302	1.51764	2.10696	1.032	1	1.11237	0	3.10653	1.41486	1.9245	0.970293	0.924726	1.03121	0	290.043	120.765	135.756	49.7815	40.9215	54.7493	0.428428(TRUE)	-327.339					NCU00398	NCU00398	1.37408	1	1.22561	1.16837	0.356667	0.304488	0.323608	0.292822	0.348296	0.334168	0.356477	0.364281	0.371271(TRUE)	-1604.66			NCU00375	NCU00375	1.1946
NCU00376	NCU00376	2.06015	2.11913	1	1.48769	1.12086	1.04534	1.0998	0.735566	0.807847	0.467102	0.571543	0.523545	0.511775	0.491068	0.867626	0.990572	0.721469	0.808899	0.720652	0.664006	0.754805	0.158559(TRUE)	-973.327					NCU00399	NCU00399	21.9091	49.4433	1	29.3168	1.68811	2.04161	0.355876	2.14403	1.75408	2.45169	0.486092	1.94351	0.227027(TRUE)	-19205.1			NCU00376	NCU00376	2.06905
NCU00377	NCU00377	1.0839	2.89259	1	1.80198	1.19015	1.31642	1.22876	0.493854	0.826735	0.38662	0.545073	0.453767	0.508268	0.505721	0.61935	0.916031	0.639448	0.707901	0.649406	0.676278	0.650804	0.471572(TRUE)	-1362.31					NCU00400	NCU00400	1.27661	1.13031	1.31422	1	0.497244	0.467825	0.505522	0.448669	0.601958	0.57475	0.5912	0.567207	0.398298(TRUE)	-681.858			NCU00377	NCU00377	1.67758
NCU00378	NCU00378	1.03136	6.6844	1.11416	2.69328	1.70755	1	1.26016	0.254841	0.537839	0.266515	0.381665	0.345403	0.255506	0.269862	0.32452	0.687652	0.29941	0.394545	0.359485	0.315662	0.327851	0.223924(TRUE)	-5985.71					NCU00401	NCU00401	1.43523	1.10868	1.85962	1	0.377677	0.334412	0.440014	0.310009	0.402411	0.401167	0.453888	0.402916	0.373473(TRUE)	-1562.99			NCU00378	NCU00378	3.0935
NCU00379	NCU00379	1.08984	1.53291	1	1.47718	1.24806	1.29108	1.09842	0.364842	0.415902	0.349678	0.429102	0.418293	0.375932	0.365568	0.47561	0.581526	0.427087	0.463681	0.476424	0.468108	0.451052	0.415115(TRUE)	-2010					NCU00403	NCU00403	2.33891	2.86337	1	1.50227	0.590215	0.626622	0.406926	0.478481	0.65381	0.697299	0.536634	0.617521	0.368769(TRUE)	-1400.26			NCU00379	NCU00379	1.72815
NCU00380	NCU00380	0	0	0	0	0	0	0	0	0	0	0	0	0	0	0	0	0	0	0	0	0	0(FALSE)	0					NCU00404	NCU00404	1.25507	1.25789	1.56175	1	0.334651	0.313616	0.363535	0.29803	0.397835	0.390557	0.384802	0.325971	0.365866(TRUE)	-1675.67			NCU00380	NCU00380	0
NCU00382	NCU00382	1.46608	1.82902	1.01113	1.66832	1	1.46334	1.10465	0.454646	0.528505	0.351286	0.457867	0.325478	0.44777	0.343768	0.494784	0.604956	0.423716	0.48939	0.430615	0.511049	0.455135	0.4002(TRUE)	-2045.58					NCU00405	NCU00405	1.42617	1.24265	2.75081	1	0.104447	0.0997235	0.124705	0.0866886	0.108534	0.110744	0.130427	0.0995415	0.308809(TRUE)	-20856.5			NCU00382	NCU00382	2.33105
NCU00384	NCU00384	0	0	0	0	0	0	0	0	0	0	0	0	0	0	0	0	0	0	0	0	0	0(FALSE)	0					NCU00406	NCU00406	1.27931	1	1.03522	1.15619	0.145138	0.142039	0.138981	0.143794	0.17753	0.138636	0.149344	0.167357	0.173473(TRUE)	-6527.57			NCU00384	NCU00384	0
NCU00385	NCU00385	1.39988	1	1.2768	1.12714	1.3309	1.85259	1.25811	0.114048	0.107417	0.0993226	0.0991797	0.105458	0.116549	0.0976245	0.108207	0.109448	0.102301	0.105323	0.110208	0.121709	0.0990119	0.335235(TRUE)	-27662.1					NCU00407	NCU00407	1.44113	1.17522	1	1.37163	0.581383	0.541873	0.491422	0.587174	0.705122	0.682956	0.66719	0.76001	0.323323(TRUE)	-558.84			NCU00385	NCU00385	1.5229
NCU00386	NCU00386	2.32899	1.99576	0	4.16053	1	0	2.19226	2.26883	1.89746	0	4.0412	0.938037	0	2.13766	951.373	665.412	0	2181.78	419.487	0	1021.71	0.211612(TRUE)	-105.134					NCU00408	NCU00408	2.81605	2.21582	1.05026	1	0.726545	0.681141	0.45773	0.449592	0.788208	0.716907	0.673261	0.641748	0.450951(TRUE)	-954.231			NCU00386	NCU00386	1.37366
NCU00387	NCU00387	2.70833	2.0925	1.26011	1.44274	0	1.29616	1	2.58533	1.91982	1.19368	1.33932	0	1.18782	0.926439	476.689	724.506	138.34	417.057	0	189.218	232.483	0.302903(TRUE)	-138.137					NCU00409	NCU00409	2.34731	2.07297	1.7385	1	0.399318	0.402225	0.334409	0.29926	0.41252	0.388559	0.392552	0.318453	0.278378(TRUE)	-2788.47			NCU00387	NCU00387	1.28025
NCU00388	NCU00388	1.88242	2.96263	1	1.7374	1.27572	1.23676	1.17851	0.484975	0.647035	0.338406	0.496092	0.387636	0.395064	0.350951	0.542914	0.680356	0.462665	0.558836	0.450404	0.514038	0.468403	0.369269(TRUE)	-2265.19					NCU00410	NCU00410	1.0215	1.13284	1.24479	1	0.111234	0.107013	0.118102	0.118458	0.118559	0.123597	0.116634	0.115448	0.373373(TRUE)	-9947.88			NCU00388	NCU00388	1.74663
NCU00389	NCU00389	1.77517	1.07949	1.40244	1	1.14486	1.102	1.37902	0.457774	0.393389	0.406593	0.339833	0.388142	0.3811	0.43839	0.594384	0.532275	0.514779	0.447045	0.450048	0.489286	0.504175	0.415816(TRUE)	-1928.76					NCU00411	NCU00411	1.04101	1	1.6652	1.02686	0.169302	0.180531	0.18272	0.173056	0.196208	0.182503	0.210019	0.197913	0.211512(TRUE)	-4522.57			NCU00389	NCU00389	3.11802
NCU00391	NCU00391	0	0	0	0	0	0	0	0	0	0	0	0	0	0	0	0	0	0	0	0	0	0(FALSE)	0					NCU00412	NCU00412	1.24387	1.08507	1.00406	1	0.350556	0.330479	0.311817	0.306359	0.374484	0.392708	0.386058	0.37411	0.412713(TRUE)	-1268.96			NCU00391	NCU00391	0
NCU00392	NCU00392	1.74525	1.14152	1.02392	1.45871	1	1.38492	1.03156	0.691677	0.565359	0.503837	0.62713	0.480888	0.608617	0.512235	0.800671	0.803158	0.735277	0.765222	0.683487	0.759528	0.717811	0.361762(TRUE)	-904.737					NCU00413	NCU00413	1.49102	1.68814	1	1.45635	0.0325576	0.0368408	0.029791	0.0340658	0.0369117	0.0353508	0.0303136	0.0355751	0.16977(TRUE)	-142271			NCU00392	NCU00392	1
NCU00395	NCU00395	2.05252	1	1.33559	1.29203	1.38949	1.72251	1.35839	0.454587	0.338189	0.331695	0.348269	0.375548	0.377245	0.334719	0.437479	0.46785	0.402076	0.375906	0.428272	0.444951	0.433417	0.331331(TRUE)	-3042.66					NCU00414	NCU00414	1.43977	1.23332	1	1.128	0.0760342	0.0703729	0.0678825	0.0673479	0.0741011	0.0734099	0.0701971	0.0706302	0.292993(TRUE)	-28252.5			NCU00395	NCU00395	1.36126
NCU00396	NCU00396	1.67523	1	1.12939	1.12394	1.22345	1.33129	1.16486	0.420135	0.411889	0.375637	0.367629	0.398071	0.377148	0.366567	0.528744	0.462507	0.384534	0.451584	0.449981	0.470333	0.449615	0.410911(TRUE)	-2028.62					NCU00415	NCU00415	1.33967	1	1.29115	1.18586	0.365027	0.294043	0.32797	0.322193	0.386529	0.367084	0.357586	0.367491	0.36016(TRUE)	-1610.28			NCU00396	NCU00396	2.473
NCU00397	NCU00397	1	5.06957	1.55012	1.79645	1.73112	1.09832	1.60842	0.287717	0.698873	0.373825	0.378289	0.413476	0.305278	0.365705	0.37391	0.723394	0.403138	0.50141	0.434325	0.390061	0.478416	0.283383(TRUE)	-3923.62					NCU00416	NCU00416	1.24012	1	1.60922	1.24067	0.428283	0.38001	0.498289	0.394332	0.492414	0.505929	0.478418	0.528078	0.449449(TRUE)	-1047.72			NCU00397	NCU00397	1.24543
NCU00398	NCU00398	1.44113	2.25364	1	1.5994	1.20734	1.30313	1.0802	0.649663	0.904413	0.523176	0.688947	0.589582	0.608242	0.548223	0.958747	1.18227	0.780897	0.894839	0.849997	0.821623	0.789552	0.330531(TRUE)	-853.49					NCU00417	NCU00417	1.16902	1.17939	1	1.315	0.209377	0.21354	0.186858	0.196181	0.215446	0.20316	0.209157	0.218895	0.238639(TRUE)	-3943.98			NCU00398	NCU00398	1.22712
NCU00399	NCU00399	1	9.41983	4.60213	5.86374	7.03589	4.77692	3.97529	0.75425	2.78656	1.95386	2.24779	2.45967	2.04381	1.9717	1.76475	3.47731	2.74514	2.98374	3.35519	2.70962	2.75632	0.497698(TRUE)	-1016.36					NCU00418	NCU00418	1.08975	1	1.34537	1.15496	0.0462323	0.045739	0.0534811	0.0498082	0.0467704	0.050107	0.0486226	0.0491659	0.377778(TRUE)	-51650.3			NCU00399	NCU00399	1
NCU00400	NCU00400	1.21771	2.91521	1.13788	1.49539	1.27248	1.28355	1	0.83746	1.49834	0.811437	0.950677	0.884883	0.899127	0.713655	1.42786	1.88663	1.38442	1.59258	1.43407	1.52827	1.47	0.162062(TRUE)	-319.157					NCU00419	NCU00419	1.18971	1.22633	1.49098	1	0.330348	0.323051	0.360064	0.299097	0.37582	0.400587	0.390474	0.359762	0.367467(TRUE)	-1603.76			NCU00400	NCU00400	1
NCU00401	NCU00401	1	1.08013	1.80385	1.5638	1.2604	1.11273	1.92891	0.400366	0.473817	0.521702	0.498446	0.471914	0.419129	0.516024	0.536506	0.633112	0.633668	0.643975	0.548336	0.539363	0.636066	0.44975(TRUE)	-1700.46					NCU00420	NCU00420	1.33785	1	2.03127	1.27416	0.247757	0.207331	0.2772	0.230972	0.251443	0.252799	0.283151	0.247634	0.233534(TRUE)	-3859.41			NCU00401	NCU00401	1
NCU00403	NCU00403	1	3.17381	1.19986	2.51714	1.42488	1.02535	1.84306	0.718414	1.46973	0.762584	1.23922	0.853418	0.692704	1.02383	1.21901	1.87563	1.24155	1.57725	1.39684	1.24281	1.51335	0.377778(TRUE)	-480.482					NCU00421	NCU00421	1.16699	1.03522	1.17502	1	0.302344	0.280599	0.303303	0.299397	0.326083	0.334357	0.382467	0.327314	0.375876(TRUE)	-1561.82			NCU00403	NCU00403	1
NCU00404	NCU00404	3.70779	1	3.46182	2.28001	3.19327	2.73087	3.50822	1.10302	0.553117	0.932059	0.872362	1.01636	0.90175	1.01408	1.24589	0.984163	1.24	1.06328	1.29091	1.14974	1.15642	0.429129(TRUE)	-1731.58					NCU00422	NCU00422	1.00016	1	1.12422	1.18377	0.0676856	0.0653209	0.0658129	0.0675429	0.0716036	0.0743833	0.0725166	0.070642	0.264464(TRUE)	-24458.6			NCU00404	NCU00404	1.50606
NCU00405	NCU00405	11.2287	1	8.69806	5.19355	10.2416	11.2087	8.4427	1.59629	0.492457	1.23551	1.05189	1.55473	1.58102	1.39212	1.66914	0.727413	1.46084	1.26478	1.51743	1.54654	1.62155	0.199499(TRUE)	-6911.01					NCU00423	NCU00423	1.25226	1.07327	1	1.19499	0.309112	0.312236	0.285806	0.297145	0.348973	0.327691	0.304181	0.353745	0.391291(TRUE)	-1546.85			NCU00405	NCU00405	1.03857
NCU00406	NCU00406	2.10796	1	1.24995	1.39863	1.41401	1.38125	1.24813	0.383016	0.305082	0.268462	0.293125	0.334907	0.316431	0.275688	0.449975	0.373525	0.318638	0.370913	0.36463	0.375702	0.301619	0.305405(TRUE)	-3994.61					NCU00424	NCU00424	1.26223	1.03372	1.31994	1	0.258147	0.233638	0.279883	0.236815	0.304603	0.285261	0.281164	0.286154	0.303203(TRUE)	-2482.86			NCU00406	NCU00406	4.66805
NCU00407	NCU00407	2.07226	3.78986	1.18285	2.19431	1.52188	1	1.37345	1.24376	1.85432	0.838406	1.30637	1.01751	0.774065	0.951145	2.12187	2.43886	1.52083	1.97316	1.67475	1.58361	1.68946	0.395596(TRUE)	-355.709					NCU00425	NCU00425	0	0	0	0	0	0	0	0	0	0	0	0	0(FALSE)	0			NCU00407	NCU00407	2.42037
NCU00408	NCU00408	6.26204	1	2.46358	1.65307	1.16435	1.25106	2.151	1.42134	0.656624	0.868264	0.75885	0.656062	0.666642	0.900671	1.57702	0.976724	1.15176	1.09249	0.949707	0.910636	1.13632	0.379079(TRUE)	-1073.87					NCU00426	NCU00426	1.24741	1	1.12623	1.27034	0.383054	0.351062	0.365121	0.35362	0.419099	0.398251	0.443566	0.435085	0.430631(TRUE)	-1192.13			NCU00408	NCU00408	2.02134
NCU00409	NCU00409	5.64934	1	2.50285	1.22096	2.28446	2.59411	1.8247	1.83775	0.758517	1.20895	0.802514	1.24722	1.2613	1.07237	2.31517	1.61222	1.82465	1.41516	1.86278	1.83014	1.5206	0.405205(TRUE)	-609.786					NCU00427	NCU00427	1.44952	1	1.69389	1.45417	0.551852	0.440403	0.572753	0.520958	0.646883	0.588154	0.692333	0.643124	0.386086(TRUE)	-768.352			NCU00409	NCU00409	2.03381
NCU00410	NCU00410	3.10778	1	3.08573	1.90367	2.97441	2.69169	2.84658	0.486978	0.276682	0.451516	0.350976	0.450797	0.432402	0.492833	0.547481	0.372034	0.475968	0.388226	0.480139	0.447183	0.456363	0.212613(TRUE)	-6677.88					NCU00428	NCU00428	1.70038	1	1.43846	1.27302	0.562817	0.394179	0.462823	0.470373	0.619094	0.566269	0.572967	0.578279	0.491592(TRUE)	-825.879			NCU00410	NCU00410	1.81879
NCU00411	NCU00411	1.0853	1.31752	1.13077	1.22696	1	1.03351	1.11715	0.449094	0.49301	0.384099	0.412385	0.399185	0.387012	0.402943	0.515479	0.655574	0.475733	0.515992	0.491126	0.493079	0.500505	0.491892(TRUE)	-1393.71					NCU00430	NCU00430	1.78001	1.61643	1	1.81091	0.233971	0.232344	0.177779	0.246042	0.262894	0.281472	0.233103	0.261367	0.206607(TRUE)	-4988.64			NCU00411	NCU00411	1.14717
NCU00412	NCU00412	1.77379	1.22702	1.05077	1.17809	1	1.03552	1.103	0.625016	0.557793	0.439378	0.490212	0.416901	0.431084	0.45598	0.735312	0.702729	0.603862	0.629331	0.606922	0.613129	0.618584	0.31041(TRUE)	-1124.08					NCU00431	NCU00431	1.30006	1.25321	2.78062	1	0.120108	0.125322	0.156742	0.103713	0.124895	0.124235	0.150276	0.114414	0.361161(TRUE)	-14490.1			NCU00412	NCU00412	2.12027
NCU00413	NCU00413	9.94286	1	13.6203	7.17327	13.2071	16.3465	12.8897	0.407583	0.15604	0.503391	0.405279	0.586874	0.602061	0.481558	0.470235	0.197531	0.499358	0.412505	0.529073	0.531656	0.529342	0.19019(TRUE)	-74938.1					NCU00432	NCU00432	1.20283	1.01438	1.04422	1	0.282516	0.281141	0.260169	0.265578	0.317299	0.315461	0.314356	0.308523	0.352252(TRUE)	-1832.35			NCU00413	NCU00413	1.68588
NCU00414	NCU00414	2.8803	1	2.1042	1.44344	2.13632	2.46047	1.75083	0.249494	0.150961	0.207731	0.179023	0.213796	0.209422	0.18389	0.270402	0.192319	0.196516	0.190406	0.207563	0.248644	0.194456	0.43013(TRUE)	-16977.4					NCU00434	NCU00434	1.09989	1	1.00512	1.06198	0.173742	0.159778	0.156148	0.158893	0.198465	0.180617	0.186221	0.180535	0.221121(TRUE)	-4469.69			NCU00414	NCU00414	1.92284
NCU00415	NCU00415	1.74582	1	1.07297	1.24061	1.15675	1.26214	1.15175	0.550698	0.443044	0.373693	0.417771	0.397024	0.427053	0.402654	0.65672	0.544771	0.52372	0.511411	0.525918	0.526215	0.545904	0.46967(TRUE)	-1489.62					NCU00435	NCU00435	1.11835	1	1.30883	1.33499	0.213523	0.202384	0.22901	0.219013	0.231296	0.223951	0.225624	0.23946	0.241341(TRUE)	-3734.08			NCU00415	NCU00415	2.71972
NCU00416	NCU00416	1.15544	4.88132	1.1691	1.73241	1	1.07261	1.22005	0.754078	1.71347	0.736107	0.953238	0.685648	0.689012	0.763785	1.17565	1.74301	1.21928	1.45442	1.28218	1.16753	1.23174	0.337337(TRUE)	-479.841					NCU00436	NCU00436	1.18956	1.073	2.32406	1	0.204541	0.184933	0.233705	0.168306	0.217307	0.200248	0.272448	0.209249	0.202402(TRUE)	-4882.18			NCU00416	NCU00416	1.23886
NCU00417	NCU00417	2.07054	2.10555	1.52347	1.64137	1.08466	1	1.45154	0.524569	0.540636	0.431844	0.420279	0.36059	0.374168	0.430107	0.54813	0.677126	0.4796	0.588986	0.488056	0.464926	0.534613	0.387287(TRUE)	-2262.72					NCU00437	NCU00437	1.31864	1	6.91878	1.17248	0.659279	0.516933	0.995727	0.571249	0.807751	0.761715	1.09869	0.806411	0.44004(TRUE)	-972.552			NCU00417	NCU00417	1
NCU00418	NCU00418	2.15452	2.90635	3.0268	3.21345	1.69342	1	2.71951	0.229668	0.284428	0.253371	0.253113	0.199977	0.153777	0.254931	0.239648	0.297339	0.240044	0.281212	0.210514	0.172034	0.249593	0.375175(TRUE)	-18646					NCU00438	NCU00438	1.14264	1	2.1981	1.00574	0.376952	0.370831	0.533184	0.363908	0.453741	0.436286	0.504749	0.47702	0.431932(TRUE)	-1137.88			NCU00418	NCU00418	1.40674
NCU00419	NCU00419	10.279	1	4.392	3.95186	2.24824	2.88032	3.99984	2.62894	0.741312	1.59745	1.55353	1.16653	1.42302	1.4889	2.86578	1.39352	1.97663	2.05026	1.68422	1.78549	2.16408	0.486286(TRUE)	-1155.61					NCU00439	NCU00439	0	0	0	0	0	0	0	0	0	0	0	0	0(FALSE)	0			NCU00419	NCU00419	2.91784
NCU00420	NCU00420	1.62145	1.81285	1.04438	1.63253	1.22006	1	1.13424	0.395321	0.440651	0.321222	0.392886	0.353336	0.331619	0.32186	0.476299	0.519137	0.361849	0.465122	0.44485	0.346141	0.371954	0.357958(TRUE)	-2658.64					NCU00440	NCU00440	1.18872	1	1.25398	1.18308	0.116033	0.108358	0.112206	0.120548	0.116792	0.120368	0.122471	0.120938	0.375676(TRUE)	-11005.7			NCU00420	NCU00420	1.12503
NCU00421	NCU00421	1.77175	1.58381	1	1.51672	1.2798	1.21527	1.09965	0.662193	0.659121	0.442323	0.61419	0.517141	0.526257	0.471476	0.845788	0.835687	0.687822	0.684591	0.721585	0.680692	0.707591	0.381882(TRUE)	-1113.53					NCU00441	NCU00441	1.22408	1	1.06577	1.38481	0.222021	0.221999	0.196016	0.217273	0.218169	0.213129	0.227568	0.234528	0.255656(TRUE)	-3371.65			NCU00421	NCU00421	1.67555
NCU00422	NCU00422	1.49744	1.44523	1.25953	1	1.40102	1.89108	1.21922	0.184116	0.185035	0.153464	0.159587	0.155001	0.191349	0.157689	0.208298	0.220193	0.168031	0.151125	0.183061	0.165098	0.177453	0.157958(TRUE)	-12348.6					NCU00442	NCU00442	1.55557	1	1.09895	1.0933	0.299709	0.252558	0.269358	0.262121	0.340997	0.287631	0.263755	0.296787	0.317618(TRUE)	-2271.22			NCU00422	NCU00422	2.2616
NCU00423	NCU00423	1.79323	3.50734	1	1.55109	1.17336	1.21229	1.0622	0.722707	1.0698	0.512824	0.684624	0.564774	0.577252	0.527405	1.00437	1.23256	0.799348	0.932722	0.848492	0.873421	0.748296	0.155355(TRUE)	-930.702					NCU00443	NCU00443	1.24971	1	1.18186	1.22079	0.0598396	0.0563169	0.0614472	0.0573107	0.0572084	0.051551	0.0603978	0.0600702	0.31011(TRUE)	-37047.2			NCU00423	NCU00423	1.86768
NCU00424	NCU00424	2.39641	1.70564	1	1.64057	1.27508	1.30927	1.20411	0.767987	0.655895	0.44552	0.582875	0.512941	0.50066	0.499474	0.840029	0.832569	0.730635	0.746174	0.654744	0.697537	0.654838	0.487487(TRUE)	-1287.42					NCU00444	NCU00444	1.34023	1	1.01024	1.1175	0.200051	0.18639	0.196915	0.193098	0.214662	0.198716	0.207033	0.208446	0.244845(TRUE)	-3761.63			NCU00424	NCU00424	2.42572
NCU00425	NCU00425	0	0	0	0	0	0	0	0	0	0	0	0	0	0	0	0	0	0	0	0	0	0(FALSE)	0					NCU00445	NCU00445	1.33995	1.11549	1.17759	1	0.335179	0.311815	0.329057	0.303549	0.411885	0.37856	0.416511	0.409328	0.401401(TRUE)	-1379.9			NCU00425	NCU00425	0
NCU00426	NCU00426	2.44637	1.44137	1.18779	1	1.14604	1.14068	1.03309	1.07511	0.835491	0.679344	0.625135	0.662317	0.680126	0.637278	1.24821	1.25125	1.0104	0.988596	1.14316	1.07272	1.12405	0.392793(TRUE)	-494.006					NCU00446	NCU00446	1.42731	1	1.42049	1.11415	0.387414	0.326745	0.38232	0.343047	0.405645	0.406364	0.414984	0.389177	0.406106(TRUE)	-1368.36			NCU00426	NCU00426	2.7216
NCU00427	NCU00427	1.94156	1.21761	1.35627	1.00705	1	1.16623	1.12286	0.935897	0.808762	0.763973	0.629292	0.623942	0.679951	0.664319	1.24579	1.19984	1.08244	1.07268	1.03258	1.10341	0.980863	0.334034(TRUE)	-469.355					NCU00447	NCU00447	1.28652	1.06236	1	1.15815	0.139267	0.133315	0.130743	0.137782	0.158506	0.139784	0.142368	0.147221	0.177377(TRUE)	-6978.31			NCU00427	NCU00427	1.84192
NCU00428	NCU00428	1.9851	1.04297	1.04335	1.07913	1.02742	1.02975	1	0.827641	0.634838	0.541281	0.545591	0.547411	0.522043	0.569867	0.986409	0.890354	0.787469	0.791507	0.778644	0.782894	0.82217	0.386687(TRUE)	-635.698					NCU00448	NCU00448	1.60754	1.31654	1.39806	1	0.686117	0.607132	0.632842	0.53366	0.795142	0.812288	0.791707	0.733563	0.415415(TRUE)	-493.641			NCU00428	NCU00428	3.42467
NCU00430	NCU00430	1.6556	3.41131	1.04894	1.41612	1	1.08381	1.06602	0.395096	0.56147	0.297506	0.364346	0.309434	0.302678	0.294459	0.477964	0.623976	0.35472	0.41659	0.378436	0.400037	0.37183	0.321722(TRUE)	-3088.15					NCU00449	NCU00449	1	1.18916	1.04426	1.04704	0.776728	0.896368	0.832788	0.804627	1.37726	1.35809	1.36906	1.32931	0.447548(TRUE)	-101.433			NCU00430	NCU00430	1.33989
NCU00431	NCU00431	3.53013	1	2.26442	1.49577	2.11988	2.75418	2.23532	0.464842	0.307449	0.370813	0.294151	0.378967	0.395058	0.389291	0.5596	0.349691	0.398189	0.402386	0.41294	0.461192	0.42556	0.226326(TRUE)	-6283.17					NCU00450	NCU00450	1.45148	1.19693	1	1.20265	0.16816	0.163482	0.155803	0.16584	0.194229	0.156872	0.165618	0.184419	0.181982(TRUE)	-6394.33			NCU00431	NCU00431	1.27579
NCU00432	NCU00432	2.48981	1	1.29712	1.68139	1.75474	1.448	1.43593	0.727189	0.494616	0.469021	0.576903	0.616975	0.543436	0.525396	0.871218	0.701607	0.705671	0.769215	0.744577	0.671179	0.689427	0.475275(TRUE)	-1425.77					NCU00451	NCU00451	2.91298	2.30254	1	1.53295	0.499172	0.460064	0.330035	0.449584	0.560734	0.58484	0.384063	0.470229	0.333534(TRUE)	-1933.86			NCU00432	NCU00432	2.23021
NCU00434	NCU00434	1.1109	2.54277	1.03999	1.40107	1.27183	1	1.05749	0.337994	0.584474	0.348926	0.439173	0.382484	0.324864	0.324957	0.460024	0.67921	0.399199	0.507065	0.436364	0.452871	0.452458	0.38989(TRUE)	-2130.95					NCU00453	NCU00453	1.29662	1.12963	1.17974	1	0.218557	0.204834	0.212508	0.187006	0.240311	0.233106	0.217703	0.227354	0.252352(TRUE)	-3351			NCU00434	NCU00434	1.76618
NCU00435	NCU00435	2.25596	4.47057	1.78304	2.4427	1.3657	1	2.02524	0.70198	0.941699	0.598665	0.734835	0.490291	0.407457	0.564976	0.746697	0.906183	0.697768	0.743231	0.598699	0.506548	0.656782	0.358158(TRUE)	-2426.05					NCU00454	NCU00454	1.4029	1	1.05467	1.13736	0.384199	0.30758	0.323278	0.34401	0.375079	0.371112	0.361737	0.393386	0.398799(TRUE)	-1359.17			NCU00435	NCU00435	1.46058
NCU00436	NCU00436	1.57406	1.09216	1.04649	1	1.14076	1.12206	1.10388	0.412608	0.378035	0.324384	0.337917	0.393796	0.350392	0.340027	0.510344	0.499818	0.389372	0.399857	0.422735	0.415697	0.402047	0.403103(TRUE)	-2004.39					NCU00455	NCU00455	1.26546	1	1.04107	1.08477	0.232327	0.201107	0.189553	0.207863	0.235515	0.221924	0.201543	0.199595	0.256356(TRUE)	-3377.51			NCU00436	NCU00436	1.59622
NCU00437	NCU00437	1	0	0	0	0	0	0	0.993538	0	0	0	0	0	0	869.383	0	0	0	0	0	0	0.141542(FALSE)	-17.1302					NCU00456	NCU00456	1.58086	1.17782	1	1.7203	0.157949	0.141879	0.130643	0.157452	0.156786	0.163458	0.138927	0.177317	0.42993(TRUE)	-9156.54			NCU00437	NCU00437	1
NCU00438	NCU00438	1.62166	2.26769	1.01397	1.21349	1	1.08302	1.27843	0.853742	1.18391	0.580533	0.702357	0.670909	0.685842	0.774563	1.27587	1.47537	1.07676	1.13116	1.08009	1.08966	1.161	0.191692(TRUE)	-452.432					NCU00457	NCU00457	1.36019	1.17431	1.42499	1	0.132367	0.12559	0.138149	0.118972	0.146764	0.137296	0.144689	0.127965	0.311411(TRUE)	-9488.41			NCU00438	NCU00438	2.42581
NCU00439	NCU00439	0	0	0	0	0	0	0	0	0	0	0	0	0	0	0	0	0	0	0	0	0	0(FALSE)	0					NCU00458	NCU00458	1.14485	1	1.6355	1.46097	0.202836	0.175942	0.222837	0.204364	0.235138	0.199005	0.236305	0.218617	0.213213(TRUE)	-4844.44			NCU00439	NCU00439	0
NCU00440	NCU00440	3.16363	1	2.00801	2.26717	2.10219	2.0068	2.15473	0.401089	0.233236	0.297432	0.292598	0.325729	0.292555	0.335729	0.417092	0.323487	0.368942	0.374054	0.383997	0.334397	0.392837	0.199399(TRUE)	-8209.84					NCU00459	NCU00459	1.40577	1.14276	1	1.4623	0.467384	0.392064	0.351173	0.450477	0.520499	0.509194	0.48955	0.5577	0.463363(TRUE)	-998.284			NCU00440	NCU00440	1.75509
NCU00441	NCU00441	1.56239	1	1.22106	1.3639	1.21675	1.01967	1.24066	0.473142	0.375833	0.402296	0.40882	0.390361	0.376396	0.378176	0.606039	0.49075	0.491196	0.48657	0.492958	0.494438	0.46292	0.430931(TRUE)	-1773.5					NCU00461	NCU00461	1.40637	1.21197	3.22524	1	0.29523	0.268137	0.389715	0.257052	0.307416	0.275181	0.351116	0.289155	0.247047(TRUE)	-3364.26			NCU00441	NCU00441	1.01262
NCU00442	NCU00442	1.0561	4.01657	1.12978	2.33008	1.61406	1	1.33865	0.503436	0.990414	0.502194	0.762862	0.518921	0.488783	0.552853	0.696489	1.09062	0.680316	0.823173	0.753905	0.652243	0.762767	0.46977(TRUE)	-1271.82					NCU00462	NCU00462	2.15444	1	0	0	2.1411	0.987212	0	0	3771.29	3304.57	0	0	0.440541(TRUE)	-46.1806			NCU00442	NCU00442	2.00795
NCU00443	NCU00443	1.03476	1.46828	1.03997	1.13489	1.2333	1	1.00406	0.126052	0.154704	0.12579	0.133819	0.128911	0.117233	0.120728	0.128663	0.163828	0.127871	0.138699	0.136245	0.130556	0.121221	0.412412(TRUE)	-14677.5					NCU00463	NCU00463	1.1428	1	1.86613	1.02664	0.17748	0.175669	0.239244	0.163906	0.203652	0.19707	0.20976	0.20186	0.205005(TRUE)	-4682.43			NCU00443	NCU00443	2.373
NCU00444	NCU00444	2.05656	1.23224	1.23435	1.55294	1.28298	1	1.23043	0.474195	0.395491	0.331681	0.395084	0.351071	0.303917	0.333011	0.517139	0.457801	0.420886	0.418699	0.426047	0.41013	0.396187	0.35996(TRUE)	-2689.33					NCU00464	NCU00464	1.56427	1.69651	1	1.47305	0.0339244	0.0308838	0.0283036	0.0321013	0.0355805	0.0355849	0.0284387	0.029238	0.376877(TRUE)	-159457			NCU00444	NCU00444	1.67943
NCU00445	NCU00445	1.82612	4.21174	1	1.91147	1.45233	1.21867	1.28584	0.869173	1.31217	0.577025	0.847861	0.782958	0.64957	0.648971	1.13259	1.44358	0.947015	1.19357	1.02933	0.977095	0.984962	0.422122(TRUE)	-793.827					NCU00465	NCU00465	1.13935	1.15043	1.93869	1	0.129892	0.136286	0.16543	0.141072	0.157856	0.143102	0.169715	0.145035	0.152452(TRUE)	-8478.37			NCU00445	NCU00445	1.89226
NCU00446	NCU00446	1.43096	2.13269	1	1.28362	1.3117	1.53564	1.14936	0.718256	0.907648	0.541404	0.601707	0.657309	0.721059	0.592618	1.0096	1.13439	0.798354	0.935703	0.928892	0.955022	0.883208	0.358759(TRUE)	-711.044					NCU00466	NCU00466	1.17482	1	3.3522	1.38491	0.278554	0.232707	0.393288	0.31444	0.317531	0.278674	0.423761	0.354732	0.258058(TRUE)	-3189.94			NCU00446	NCU00446	1.96008
NCU00447	NCU00447	1.7346	1.28637	1.04475	1.34789	1.01896	1.18739	1	0.328747	0.320357	0.225973	0.280499	0.26029	0.236979	0.235918	0.348585	0.30949	0.270088	0.301041	0.271792	0.294504	0.26264	0.278378(TRUE)	-4280.74					NCU00467	NCU00467	1.05574	1	1.03186	1.13788	0.143102	0.150501	0.143878	0.159998	0.16271	0.159134	0.151572	0.163563	0.19019(TRUE)	-5365.97			NCU00447	NCU00447	1.59673
NCU00448	NCU00448	2.37706	2.40212	1.02388	1.57257	1.16591	1	1.00189	1.19179	1.23997	0.674368	0.907052	0.798234	0.663314	0.68685	1.69874	1.61566	1.23227	1.37535	1.31385	1.28345	1.15177	0.157558(TRUE)	-398.735					NCU00468	NCU00468	1.19478	1.22999	1.28006	1	0.246453	0.219023	0.236331	0.20929	0.244929	0.266208	0.23457	0.215303	0.24955(TRUE)	-3430.61			NCU00448	NCU00448	2.02248
NCU00449	NCU00449	0	0	5.99138	17.7743	6.31162	1	4.18119	0	0	5.64084	16.426	5.8355	0.945367	3.98295	0	0	329.107	863.966	94.791	49.784	100.31	0.323223(TRUE)	-608.469					NCU00469	NCU00469	0	0	0	0	0	0	0	0	0	0	0	0	0(FALSE)	0			NCU00449	NCU00449	0
NCU00450	NCU00450	1.0186	6.62246	1	2.16136	1.3913	1.01218	1.24363	0.383366	0.876012	0.346321	0.597847	0.461944	0.399328	0.383953	0.537513	1.06402	0.532997	0.732856	0.583398	0.456177	0.559996	0.355956(TRUE)	-2389.2					NCU00470	NCU00470	1.44235	1.38559	1.4376	1	0.259316	0.275102	0.27128	0.226543	0.295687	0.285157	0.298292	0.256255	0.273574(TRUE)	-3050.42			NCU00450	NCU00450	1
NCU00451	NCU00451	5.3121	5.99519	1.58365	1.86978	1.38017	1	1.65157	2.2593	2.42291	1.09082	1.23856	1.0195	0.785297	1.14429	2.83733	3.2465	1.89762	1.94268	1.98939	1.72105	1.9872	0.196396(TRUE)	-405.966					NCU00471	NCU00471	1.15281	1.20893	1.48137	1	0.457575	0.460762	0.523627	0.418702	0.552764	0.551744	0.571552	0.541442	0.426527(TRUE)	-773.025			NCU00451	NCU00451	1
NCU00453	NCU00453	1.15376	1.84195	1.01929	1.25892	1.09269	1	1.04832	0.376306	0.504168	0.330834	0.390949	0.38635	0.335905	0.341915	0.444349	0.598134	0.464959	0.497492	0.467805	0.404036	0.428129	0.420721(TRUE)	-1803.74					NCU00472	NCU00472	1.18504	1	1.75873	1.77709	0.198416	0.172251	0.221733	0.227908	0.218472	0.204436	0.261011	0.219221	0.197698(TRUE)	-5387.64			NCU00453	NCU00453	2.4759
NCU00454	NCU00454	1	4.2718	1.99209	3.45774	2.27706	1.68915	2.01637	0.508938	1.26435	0.746726	0.952847	0.749979	0.694728	0.74855	0.755346	1.394	0.947714	1.09396	0.97535	0.849128	0.971629	0.445045(TRUE)	-1570.22					NCU00473	NCU00473	1.26459	1.2156	1.28506	1	0.215365	0.191073	0.202893	0.185025	0.222906	0.244333	0.231141	0.21006	0.229129(TRUE)	-3976.31			NCU00454	NCU00454	2.0301
NCU00455	NCU00455	1.41044	1.36776	1.03272	1.30723	1.15225	1	1.09808	0.37675	0.428337	0.322635	0.37016	0.354965	0.309857	0.322567	0.466608	0.504713	0.423206	0.441916	0.423978	0.41153	0.40121	0.393694(TRUE)	-2106.34					NCU00474	NCU00474	0	0	0	0	0	0	0	0	0	0	0	0	0(FALSE)	0			NCU00455	NCU00455	1.38146
NCU00456	NCU00456	2.13287	3.40363	1.35611	1.98881	1.21199	1.14503	1	0.651203	0.732995	0.447947	0.570624	0.445458	0.41189	0.392122	0.698737	0.842117	0.534024	0.699693	0.587536	0.523277	0.535268	0.401301(TRUE)	-1986.17					NCU00475	NCU00475	1.20784	1.32912	1	1.32549	0.0293365	0.0310817	0.0293279	0.0310969	0.0301267	0.0317317	0.030514	0.0287657	0.241441(TRUE)	-128658			NCU00456	NCU00456	1.24127
NCU00457	NCU00457	7.06969	1	5.99107	2.93404	6.98734	8.16508	5.68693	0.86887	0.363254	0.775336	0.565499	0.797645	1.03729	0.787627	1.02777	0.472228	0.960618	0.739004	0.886423	0.997596	0.963083	0.184384(TRUE)	-8678.87					NCU00476	NCU00476	1.2281	1.10164	1.22908	1	0.111955	0.107237	0.118299	0.109938	0.122017	0.117304	0.122013	0.111577	0.473273(TRUE)	-11442.3			NCU00457	NCU00457	4.18688
NCU00458	NCU00458	2.69045	2.73322	1.48744	1.44929	1.20078	1	1.45239	0.728391	0.853573	0.500698	0.526757	0.492093	0.396503	0.537679	0.861966	0.935075	0.649347	0.708872	0.637808	0.659542	0.733577	0.435636(TRUE)	-1592.88					NCU00477	NCU00477	1.21427	1	1.75343	1.21262	0.0714705	0.0682089	0.0753397	0.0733644	0.0775321	0.0770994	0.0890605	0.0786976	0.250651(TRUE)	-27130.5			NCU00458	NCU00458	2.19892
NCU00459	NCU00459	2.55746	1.36821	1	1.50753	1.04358	1.4064	1.06622	1.28428	0.960217	0.707437	0.887474	0.705153	0.833547	0.726151	1.57351	1.48096	1.15803	1.36517	1.27993	1.45177	1.23461	0.17998(TRUE)	-387					NCU00478	NCU00478	2.84653	1.57875	1	1.50772	1.07359	0.842537	0.614738	0.752297	1.15485	1.05146	0.966121	1.15625	0.189389(TRUE)	-436.008			NCU00459	NCU00459	2.31643
NCU00461	NCU00461	1	20.1771	1.86475	10.4542	5.26774	3.11503	4.56714	0.415932	1.64077	0.561846	1.45876	1.14107	0.78959	0.939617	0.671503	2.19376	0.717965	1.43035	1.1815	1.00908	1.068	0.225425(TRUE)	-5628.03					NCU00480	NCU00480	1.31211	1.05617	1.12947	1	0.220531	0.202449	0.207708	0.206426	0.238789	0.219023	0.251276	0.234126	0.255455(TRUE)	-3209.79			NCU00461	NCU00461	1.86803
NCU00462	NCU00462	0	0	0	0	0	0	0	0	0	0	0	0	0	0	0	0	0	0	0	0	0	0(FALSE)	0					NCU00481	NCU00481	1.53255	1.17797	1	1.27528	0.247187	0.214612	0.204735	0.226905	0.249818	0.25175	0.234024	0.237071	0.247347(TRUE)	-3560.28			NCU00462	NCU00462	0
NCU00463	NCU00463	1.52241	1.19287	1.09029	1	1.05148	1.31342	1.00636	0.505073	0.448814	0.410182	0.376586	0.390621	0.405315	0.357675	0.567007	0.618745	0.516246	0.535188	0.500026	0.549998	0.501128	0.471371(TRUE)	-1446.8					NCU00483	NCU00483	1.05271	1.00588	1.33391	1	0.36439	0.350684	0.393887	0.306594	0.443353	0.426622	0.431883	0.414851	0.437538(TRUE)	-1072.13			NCU00463	NCU00463	1.64833
NCU00464	NCU00464	20.3456	1	21.0891	10.3124	13.1912	11.0009	19.0709	0.644255	0.153234	0.609145	0.418228	0.562388	0.511524	0.499231	0.783666	0.210785	0.804899	0.522139	0.521327	0.555176	0.657333	0.196797(TRUE)	-85182					NCU00484	NCU00484	1.16856	1	1.06128	1.13563	0.0783703	0.0750293	0.07464	0.081687	0.0780984	0.0778013	0.0789366	0.0829186	0.387187(TRUE)	-19044.5			NCU00464	NCU00464	1.68099
NCU00465	NCU00465	1.4146	1.19002	1.2107	1	1.18099	1.27251	1.13725	0.282883	0.303675	0.266177	0.238387	0.252311	0.251491	0.254537	0.354281	0.322562	0.290673	0.256654	0.331668	0.297706	0.278709	0.286987(TRUE)	-4170.52					NCU00485	NCU00485	1.33719	2.93753	1.34499	1	1.0128	1.59099	1.02424	0.80742	1.73269	1.79437	1.76084	1.64174	0.393994(TRUE)	-142.092			NCU00465	NCU00465	1.3533
NCU00466	NCU00466	2.07026	1.55994	1	1.04308	1.18168	1.37661	1.05242	0.742262	0.658258	0.438757	0.484042	0.494826	0.542402	0.485897	0.837043	0.855641	0.668809	0.68424	0.674413	0.711632	0.652541	0.174074(TRUE)	-1027.77					NCU00488	NCU00488	1.33739	1	1.37357	1.30942	0.137402	0.117326	0.133853	0.135643	0.147102	0.131294	0.149222	0.14697	0.463864(TRUE)	-9323.37			NCU00466	NCU00466	2.05954
NCU00467	NCU00467	2.31577	3.01963	1.45366	1.9456	1.33653	1	1.41145	0.651282	0.833937	0.47963	0.589091	0.490541	0.38483	0.486898	0.728468	0.863498	0.576289	0.72742	0.58661	0.564385	0.633948	0.4003(TRUE)	-1909.48					NCU00489	NCU00489	1.39444	1.50883	1	1.34131	0.0393115	0.036737	0.0326945	0.0368528	0.0408453	0.039795	0.0324041	0.032125	0.154054(TRUE)	-104565			NCU00467	NCU00467	1.85218
NCU00468	NCU00468	1.76355	1	1.63093	1.40224	1.48268	1.91985	1.67468	0.605792	0.465411	0.547626	0.51478	0.538323	0.61153	0.584077	0.701347	0.637139	0.587837	0.651759	0.614924	0.72992	0.726933	0.454454(TRUE)	-1623.04					NCU00490	NCU00490	2.19225	1.578	1	1.53413	0.327634	0.31178	0.219715	0.269859	0.368372	0.32008	0.275709	0.332314	0.262663(TRUE)	-2980.86			NCU00468	NCU00468	3.06801
NCU00469	NCU00469	0	0	0	0	0	0	0	0	0	0	0	0	0	0	0	0	0	0	0	0	0	0(FALSE)	0					NCU00491	NCU00491	3.77842	0	1.3261	1	3.63312	0	1.27849	0.973303	2850.4	0	612.779	363.823	0.39019(TRUE)	-102.398			NCU00469	NCU00469	1.79888
NCU00470	NCU00470	1.72551	2.04895	1.44106	1.50568	1.45191	1	1.23864	1.05332	1.21837	0.901226	0.964785	0.868208	0.688825	0.777516	1.62106	1.76383	1.3667	1.66685	1.45698	1.35376	1.43245	0.168969(TRUE)	-349.362					NCU00492	NCU00492	1.20188	1	1.12122	1.20924	0.263856	0.268938	0.289793	0.266264	0.291968	0.281017	0.304306	0.308163	0.331331(TRUE)	-2020.9			NCU00470	NCU00470	2.07896
NCU00471	NCU00471	1.98211	4.36124	1.63112	1.73642	1.40098	1	1.22375	1.30346	2.17165	1.11236	1.16685	0.987284	0.780733	0.918322	2.21937	2.7219	2.02286	1.90658	1.74286	1.63092	1.78923	0.171572(TRUE)	-316.277					NCU00493	NCU00493	1.42404	1.2726	1	1.55529	0.122771	0.124295	0.11422	0.135937	0.140268	0.140652	0.122129	0.130378	0.428428(TRUE)	-11405.4			NCU00471	NCU00471	1.67928
NCU00472	NCU00472	2.59374	1.61127	1.17466	1.18714	1.22755	1	1.10326	0.539	0.444971	0.307132	0.335494	0.386963	0.330262	0.324161	0.594372	0.533216	0.475325	0.437549	0.430269	0.396134	0.403782	0.375776(TRUE)	-2435.4					NCU00494	NCU00494	1.22284	1	1.52584	1.41037	0.413705	0.376031	0.417916	0.399207	0.43465	0.420455	0.454278	0.459877	0.422322(TRUE)	-1203.76			NCU00472	NCU00472	1.96442
NCU00473	NCU00473	1.48681	1.52851	1.3846	1.35389	1	1.08392	1.36287	0.898476	0.939063	0.82122	0.802268	0.648741	0.688472	0.807841	1.24722	1.39024	1.21069	1.20953	1.15634	1.13312	1.216	0.351351(TRUE)	-419.386					NCU00495	NCU00495	1.50999	1.46668	1	1.53698	0.361164	0.380609	0.305611	0.357119	0.452493	0.392717	0.383062	0.425932	0.359259(TRUE)	-1722.58			NCU00473	NCU00473	1
NCU00474	NCU00474	0	0	0	0	0	0	0	0	0	0	0	0	0	0	0	0	0	0	0	0	0	0(FALSE)	0					NCU00496	NCU00496	1	1.0035	1.69302	1.14346	0.588496	0.593587	0.822776	0.662585	0.892058	0.85456	0.942792	0.892815	0.426426(TRUE)	-301.238			NCU00474	NCU00474	0
NCU00475	NCU00475	9.27804	1	9.00754	5.58497	6.86373	6.15139	8.54218	0.32989	0.139193	0.298828	0.262756	0.270993	0.244372	0.304256	0.348903	0.137112	0.334757	0.269729	0.28163	0.305924	0.31536	0.197798(TRUE)	-80952.1					NCU00497	NCU00497	1.18545	1.10838	1.3799	1	0.346313	0.340828	0.389453	0.356626	0.44423	0.400211	0.443784	0.388431	0.427327(TRUE)	-1207.65			NCU00475	NCU00475	2.05997
NCU00476	NCU00476	2.13274	1.0353	1.23252	1.31075	1.09139	1	1.15646	0.699446	0.511499	0.496038	0.510867	0.477283	0.445207	0.473129	0.834505	0.716137	0.660329	0.676693	0.626043	0.596493	0.619109	0.185485(TRUE)	-1099.09					NCU00498	NCU00498	1.21298	1	2.11139	1.49957	0.310637	0.269461	0.387803	0.345128	0.373365	0.36017	0.421006	0.376955	0.321522(TRUE)	-2126.22			NCU00476	NCU00476	1.27861
NCU00477	NCU00477	1	5.21331	1.23187	2.27927	1.46138	1.18849	1.28121	0.15893	0.325842	0.150628	0.216574	0.187101	0.173901	0.170662	0.175389	0.292856	0.181315	0.246063	0.197305	0.174853	0.181008	0.395295(TRUE)	-14618.6					NCU00500	NCU00500	1.15296	1.17995	1	1.02837	0.612755	0.603655	0.560152	0.508649	0.774448	0.831203	0.765154	0.732344	0.168168(TRUE)	-367.421			NCU00477	NCU00477	1.43873
NCU00478	NCU00478	1.76822	1.73424	1.36955	2.884	1.50715	1	1.24575	0.990221	1.03788	0.800006	1.23531	0.878565	0.643552	0.762566	1.43723	1.50766	1.33286	1.5794	1.35356	1.15951	1.25968	0.386887(TRUE)	-491.411					NCU00501	NCU00501	1.07089	1.22237	2.19435	1	0.431166	0.462018	0.541081	0.384034	0.504423	0.476038	0.54104	0.454152	0.454655(TRUE)	-983.318			NCU00478	NCU00478	1
NCU00480	NCU00480	1.61264	1.57911	1	1.17483	1.34712	1.12766	1.08866	0.513353	0.532124	0.365595	0.420621	0.423001	0.373916	0.364997	0.605749	0.674098	0.465509	0.476173	0.541084	0.459691	0.469889	0.436036(TRUE)	-1750.86					NCU00502	NCU00502	1.14876	1	1.58855	1.08636	0.0503565	0.0463816	0.0503517	0.0502315	0.0528893	0.0488995	0.0585076	0.0503235	0.185485(TRUE)	-50577.6			NCU00480	NCU00480	2.47152
NCU00481	NCU00481	1.09467	1.74678	1	1.51871	1.18469	1.09666	1.02045	0.357232	0.484626	0.326065	0.418034	0.391441	0.36669	0.361215	0.48907	0.591562	0.434879	0.511455	0.453676	0.451799	0.448932	0.402803(TRUE)	-2029.62					NCU00503	NCU00503	1.33845	1	2.14791	1.15294	0.43034	0.358615	0.45021	0.368663	0.486041	0.433296	0.538051	0.452651	0.416817(TRUE)	-1307.14			NCU00481	NCU00481	2.14892
NCU00483	NCU00483	1.88132	1	1.29245	1.13344	1.0608	1.2089	1.118	0.819171	0.609017	0.629718	0.612553	0.560385	0.596657	0.573919	0.954368	0.941575	0.828804	0.921529	0.855981	0.863079	0.887908	0.161862(TRUE)	-676.101					NCU00504	NCU00504	1.10788	1.19629	1.43411	1	0.367897	0.354018	0.38607	0.330061	0.400404	0.448547	0.478758	0.426696	0.432533(TRUE)	-1193.43			NCU00483	NCU00483	2.88663
NCU00484	NCU00484	1.15948	1.20507	1.01064	1.01708	1.13485	1.0809	1	0.163709	0.188504	0.161453	0.152091	0.16038	0.154568	0.157549	0.165873	0.195132	0.151908	0.174419	0.172053	0.173959	0.16533	0.200501(TRUE)	-8407.8					NCU00505	NCU00505	1.23286	1	1.17503	1.08033	0.133778	0.119805	0.129423	0.134311	0.136348	0.126685	0.133353	0.123712	0.157558(TRUE)	-8162.93			NCU00484	NCU00484	1.32187
NCU00485	NCU00485	0	0	0	0	0	0	0	0	0	0	0	0	0	0	0	0	0	0	0	0	0	0(FALSE)	0					NCU00506	NCU00506	1.46587	1.30362	2.08626	1	0.167471	0.169544	0.19662	0.151034	0.17516	0.173867	0.194154	0.177841	0.165966(TRUE)	-7823.26			NCU00485	NCU00485	2.8698
NCU00486	NCU00486	1.47777	2.57969	1.25626	2.31224	1.78464	1	1.25871	0.47504	0.721499	0.393024	0.571567	0.473176	0.354825	0.378306	0.550957	0.737725	0.487183	0.689919	0.578569	0.450373	0.528201	0.383383(TRUE)	-2274.27					NCU00509	NCU00509	1.47546	1.08977	1.15549	1	0.70479	0.583488	0.605221	0.58371	0.81706	0.791217	0.807534	0.781085	0.413313(TRUE)	-372.55			NCU00486	NCU00486	3.12097
NCU00487	NCU00487	4.83319	1	2.34108	1.43862	2.07964	1.61194	2.32993	1.58305	0.731335	1.09734	0.864673	1.07862	0.880934	1.1374	1.89688	1.39169	1.60237	1.40582	1.47595	1.68307	1.54439	0.165165(TRUE)	-679.637					NCU00510	NCU00510	1.46398	1	3.43944	2.81359	1.13923	0.859268	1.93033	1.68668	2.00372	1.90931	2.19217	2.28891	0.435335(TRUE)	-168.014			NCU00487	NCU00487	3.08922
NCU00488	NCU00488	1.30205	1.08442	1	1.13939	1.0966	1.16433	1.02487	0.23464	0.20691	0.176993	0.181973	0.172068	0.198224	0.173145	0.22397	0.267236	0.188602	0.211559	0.204708	0.211239	0.201864	0.232733(TRUE)	-6089.35					NCU00512	NCU00512	1.33524	1.27186	1.9395	1	0.551228	0.532649	0.644528	0.48195	0.67039	0.676645	0.722562	0.650515	0.425726(TRUE)	-667.4			NCU00488	NCU00488	1.85403
NCU00489	NCU00489	9.87122	1	13.208	6.95163	13.5998	16.6869	13.1476	0.65896	0.235219	0.689531	0.582006	0.691799	0.737873	0.678333	0.66632	0.298283	0.723938	0.502602	0.853104	0.809018	0.716477	0.23984(TRUE)	-42765.4					NCU00513	NCU00513	1.23899	1	1.09098	1.00748	0.22534	0.178072	0.215271	0.189234	0.222407	0.206343	0.217464	0.201797	0.240941(TRUE)	-3679.35			NCU00489	NCU00489	2.19093
NCU00490	NCU00490	2.0456	1.17985	1.18177	1.55489	1.19593	1	1.27083	0.536258	0.449201	0.365777	0.450122	0.409965	0.352754	0.402824	0.559101	0.577927	0.471056	0.531797	0.442899	0.431139	0.450678	0.414014(TRUE)	-1905.55					NCU00515	NCU00515	1.42041	1.29674	1.02328	1	0.287343	0.272819	0.242362	0.245437	0.308259	0.30823	0.299839	0.281699	0.316617(TRUE)	-2251.23			NCU00490	NCU00490	1.16605
NCU00491	NCU00491	0	0	0	0	0	0	0	0	0	0	0	0	0	0	0	0	0	0	0	0	0	0(FALSE)	0					NCU00516	NCU00516	1.87929	1.58793	1	1.1409	1.2415	1.1362	0.815019	0.899205	1.66914	1.65391	1.62618	1.60952	0.424324(TRUE)	-119.332			NCU00491	NCU00491	0
NCU00492	NCU00492	2.83606	5.38246	1.15916	1.82812	1.24261	1	1.23921	1.03248	1.3895	0.534441	0.804145	0.625232	0.529153	0.591296	1.15274	1.70131	0.859759	1.00445	0.855951	0.827189	1.03193	0.495996(TRUE)	-1087.8					NCU00517	NCU00517	1.39228	1	1.53949	1.10616	0.37705	0.343258	0.368439	0.329314	0.456578	0.371169	0.43878	0.369366	0.390791(TRUE)	-1418.34			NCU00492	NCU00492	1.76417
NCU00493	NCU00493	1.40194	1.51622	1.0235	1	1.17483	1.14616	1.03529	0.235256	0.221517	0.188871	0.184744	0.205065	0.183903	0.184279	0.274408	0.312511	0.220165	0.227308	0.237454	0.259118	0.229216	0.232432(TRUE)	-5800.35					NCU00518	NCU00518	1.03652	1	2.40205	2.32167	0.136792	0.13219	0.192621	0.175553	0.146579	0.14191	0.181333	0.193641	0.34995(TRUE)	-11021.8			NCU00493	NCU00493	1.32783
NCU00494	NCU00494	1.68263	5.58049	1.18594	2.04265	1.5598	1	1.37402	0.872529	1.80339	0.702852	0.975178	0.849657	0.637596	0.772007	1.39535	1.87962	1.12811	1.37985	1.32145	1.09173	1.1917	0.161562(TRUE)	-667.54					NCU00519	NCU00519	1.24779	1	1.84925	1.40762	0.118273	0.0998957	0.12551	0.112519	0.108928	0.106031	0.116033	0.124353	0.337037(TRUE)	-14983			NCU00494	NCU00494	1.87947
NCU00495	NCU00495	1.5602	2.71145	1	1.48523	1.09381	1.53902	1.0765	0.709762	1.0423	0.540987	0.696117	0.565098	0.69153	0.558449	0.951297	1.23786	0.763059	0.915396	0.841778	0.912186	0.826637	0.367868(TRUE)	-778.027					NCU00520	NCU00520	1.19762	1	2.22639	1.36062	0.126577	0.112163	0.149968	0.135516	0.124224	0.118625	0.156971	0.134688	0.383183(TRUE)	-12334.7			NCU00495	NCU00495	1.41812
NCU00496	NCU00496	1.36213	3.67937	1.24981	1.37109	1.59066	1	1.23595	1.1034	2.11271	0.991111	1.04585	1.19812	0.82928	0.993761	2.02923	2.65154	2.09689	2.09171	2.23112	1.86716	2.27997	0.271071(TRUE)	-183.029					NCU00521	NCU00521	2.03046	1.68106	1	1.9975	0.25134	0.232073	0.199016	0.287202	0.275345	0.269064	0.223505	0.250801	0.189089(TRUE)	-5290.39			NCU00496	NCU00496	1.27656
NCU00497	NCU00497	1.56191	1.93277	1	1.27456	1.29381	1.18843	1.03758	0.865926	1.02029	0.625233	0.782564	0.756451	0.721482	0.664262	1.28216	1.44182	1.05619	1.18211	1.24266	1.14691	1.07827	0.418318(TRUE)	-410.931					NCU00522	NCU00522	1.27888	1	3.93335	1.36725	0.125512	0.1049	0.162153	0.123826	0.124532	0.119529	0.165448	0.125056	0.354354(TRUE)	-18005.5			NCU00497	NCU00497	1.06564
NCU00498	NCU00498	2.29709	2.54438	1.06613	1.41363	1.28535	1.02528	1	0.934453	1.07028	0.551834	0.686934	0.673477	0.559999	0.563951	1.1003	1.26804	0.942011	0.995338	0.942373	0.832348	0.829873	0.168869(TRUE)	-717.992					NCU00523	NCU00523	1.16969	1.00875	1.62456	1	0.300556	0.245184	0.306718	0.263626	0.3094	0.324343	0.333134	0.284833	0.325125(TRUE)	-2101.4			NCU00498	NCU00498	1.29457
NCU00499	NCU00499	2.08637	10.3992	1.29592	2.40787	1.59076	1	1.58526	0.385966	0.72257	0.272511	0.436187	0.311699	0.29264	0.326279	0.486741	0.833059	0.351863	0.482406	0.398429	0.291902	0.419373	0.213914(TRUE)	-6782.57					NCU00524	NCU00524	1	1.09916	1.48519	1.03292	0.77601	0.815593	0.991868	0.781366	1.34636	1.41059	1.39433	1.44428	0.172773(TRUE)	-114.23			NCU00499	NCU00499	2.08717
NCU00500	NCU00500	1.26757	1.88444	1	1.98282	0	1.25892	1.93546	1.18955	1.67099	0.924402	1.85273	0	1.20482	1.86207	295.501	499.6	104.161	264.447	0	287.863	158.7	0.384484(TRUE)	-171.231					NCU00525	NCU00525	0	0	0	0	0	0	0	0	0	0	0	0	0(FALSE)	0			NCU00500	NCU00500	0
NCU00501	NCU00501	2.61992	1	1.98021	1.48319	1.73816	2.49011	1.70579	0.946619	0.579257	0.779487	0.676991	0.723932	0.854007	0.715331	1.16064	0.916917	0.989043	0.883136	0.927668	1.04752	0.918873	0.364364(TRUE)	-1085.48					NCU00526	NCU00526	0	0	1	0	0	0	0.996031	0	0	0	6696.25	0	0.244645(TRUE)	-20.4271			NCU00501	NCU00501	3.0667
NCU00502	NCU00502	1.69894	1	1.33348	1.10979	1.44764	1.90342	1.33124	0.140844	0.121194	0.110418	0.113548	0.12907	0.146526	0.11829	0.158295	0.143415	0.130144	0.124472	0.136406	0.15078	0.132892	0.367467(TRUE)	-20731.9					NCU00527	NCU00527	1.14818	1	2.04782	1.21232	0.163226	0.150309	0.202506	0.166624	0.189873	0.174969	0.20249	0.179876	0.185285(TRUE)	-6068.69			NCU00502	NCU00502	1.78178
NCU00503	NCU00503	1.64187	1.87899	1.05656	1.44977	1.15604	1	1.14434	0.73643	0.825768	0.532274	0.628465	0.587085	0.533278	0.601946	0.970749	1.0995	0.807135	0.878406	0.837813	0.781209	0.857836	0.355455(TRUE)	-729.02					NCU00528	NCU00528	1.31172	1	1.26685	1.27284	0.301637	0.264487	0.307596	0.33015	0.33567	0.318588	0.356932	0.328794	0.341341(TRUE)	-1908.37			NCU00503	NCU00503	2.09297
NCU00504	NCU00504	2.27	1.17102	1.64765	1	1.33343	1.75401	1.54988	1.03934	0.762966	0.865247	0.619708	0.766447	0.942846	0.832632	1.42269	1.23116	1.24851	1.10271	1.19278	1.29138	1.2599	0.396296(TRUE)	-531.257					NCU00529	NCU00529	0	0	0	0	0	0	0	0	0	0	0	0	0(FALSE)	0			NCU00504	NCU00504	1.77822
NCU00505	NCU00505	1.86415	1.19116	1.85898	1.66551	1.08209	1	1.65594	0.351148	0.299529	0.30709	0.334155	0.243501	0.240945	0.329506	0.376754	0.376937	0.399989	0.322941	0.30738	0.327776	0.354291	0.276476(TRUE)	-4508.68					NCU00530	NCU00530	0	0	1	0	0	0	0.988057	0	0	0	9441.03	0	0.248949(TRUE)	-18.1907			NCU00505	NCU00505	1.92117
NCU00506	NCU00506	1.32855	3.10044	1	2.36381	1.15986	1.11671	1.30468	0.421925	0.670149	0.355701	0.58168	0.371133	0.35602	0.371864	0.553887	0.791142	0.433182	0.620647	0.492598	0.50252	0.54553	0.366967(TRUE)	-2270.14					NCU00531	NCU00531	0	0	0	0	0	0	0	0	0	0	0	0	0(FALSE)	0			NCU00506	NCU00506	1
NCU00509	NCU00509	1	3.07191	3.78674	7.33219	6.27874	1.46638	2.59675	0.727677	1.67938	1.73684	2.28902	2.04765	0.95517	1.37402	1.61121	2.36465	2.07188	2.66859	2.46251	1.62891	1.95936	0.343343(TRUE)	-895.667					NCU00532	NCU00532	0	0	0	0	0	0	0	0	0	0	0	0	0(FALSE)	0			NCU00509	NCU00509	1
NCU00510	NCU00510	0	1	0	0	0	0	0	0	0.999828	0	0	0	0	0	0	2.41526	0	0	0	0	0	0.139339(FALSE)	-61.3003					NCU00533	NCU00533	0	0	0	0	0	0	0	0	0	0	0	0	0(FALSE)	0			NCU00510	NCU00510	0
NCU00512	NCU00512	1.56888	1.70087	1.15524	1.38474	1.41008	1	1.05716	1.10921	1.14196	0.84869	0.944439	0.96127	0.781522	0.780775	1.60016	1.84813	1.54729	1.59612	1.66888	1.56039	1.44594	0.361562(TRUE)	-255.916					NCU00534	NCU00534	1.43898	0	1	0	1.42883	0	0.956267	0	10085.5	0	6077.71	0	0.263564(TRUE)	-34.4157			NCU00512	NCU00512	1.21983
NCU00513	NCU00513	1	2.63487	1.33673	2.26954	1.55282	1.21828	1.53023	0.333898	0.535834	0.3486	0.517095	0.400773	0.366657	0.403736	0.418019	0.618668	0.431923	0.496343	0.465861	0.442569	0.442201	0.326527(TRUE)	-3021.81					NCU00535	NCU00535	1	1.18109	6.00519	1.66303	0.429977	0.468836	0.857697	0.595882	0.634757	0.655094	0.835527	0.716438	0.376777(TRUE)	-1402.3			NCU00513	NCU00513	1.86649
NCU00515	NCU00515	1.02947	4.21982	1.15407	2.53164	1.8638	1	1.5991	0.583287	1.32151	0.590938	0.951075	0.853764	0.580779	0.755021	0.988768	1.51334	0.941066	1.23381	1.15191	0.963943	1.1071	0.163363(TRUE)	-862.555					NCU00536	NCU00536	1	1.05623	1.10183	1.02571	0.160476	0.158027	0.15731	0.151852	0.154093	0.167697	0.163127	0.156603	0.206507(TRUE)	-5015.53			NCU00515	NCU00515	1.30853
NCU00516	NCU00516	0	0	0	0	0	0	0	0	0	0	0	0	0	0	0	0	0	0	0	0	0	0(FALSE)	0					NCU00537	NCU00537	1.12796	1	1.69957	1.30518	0.148708	0.128705	0.157179	0.163787	0.165537	0.143467	0.203595	0.157289	0.167768(TRUE)	-7519.97			NCU00517	NCU00517	1.48022
NCU00517	NCU00517	1.5061	2.69958	1	1.63731	1.11896	1.30912	1.07365	0.64914	0.932878	0.493964	0.664688	0.528709	0.576916	0.493242	0.852888	1.07859	0.691774	0.855089	0.68669	0.809932	0.760482	0.305405(TRUE)	-994.704					NCU00538	NCU00538	1.40788	1	1.16773	1.12631	0.418212	0.341228	0.37458	0.367126	0.462295	0.402835	0.428464	0.443579	0.443744(TRUE)	-1093.79			NCU00518	NCU00518	1.03832
NCU00518	NCU00518	2.98868	3.77363	1.21826	1.36616	1.21626	1.02652	1	0.793841	0.893379	0.444402	0.524125	0.470734	0.439699	0.42868	0.930776	0.986119	0.629995	0.603964	0.645553	0.61195	0.545157	0.425826(TRUE)	-1693.12					NCU00541	NCU00541	1	1.05664	1.6836	1.06803	0.102174	0.101667	0.12176	0.103899	0.109558	0.106252	0.126193	0.108427	0.395596(TRUE)	-12244.1			NCU00519	NCU00519	1.52952
NCU00519	NCU00519	1.62962	3.0163	1.16807	1.09407	1	1.02008	1.04014	0.34791	0.468715	0.30128	0.279461	0.263242	0.271252	0.267332	0.43506	0.502691	0.329593	0.359399	0.307323	0.347542	0.31772	0.312713(TRUE)	-3499.45					NCU00542	NCU00542	1.64802	1.44303	1.15962	1	0.230121	0.21568	0.210545	0.165377	0.235507	0.20992	0.20689	0.211421	0.216416(TRUE)	-4529.75			NCU00520	NCU00520	1.67283
NCU00520	NCU00520	4.44969	1.18049	1.99156	1	1.75595	1.94767	2.13089	0.836631	0.488377	0.514564	0.385306	0.552598	0.541295	0.595308	0.817333	0.574506	0.733216	0.498555	0.656753	0.623366	0.658009	0.361261(TRUE)	-2501.89					NCU00545	NCU00545	1.26595	1.19289	1	1.24265	0.272933	0.252138	0.245372	0.253653	0.279756	0.277459	0.257508	0.260955	0.307407(TRUE)	-2443.88			NCU00521	NCU00521	1
NCU00521	NCU00521	1.75618	3.76162	1.16566	2.01537	1	1.01412	1.11773	0.417931	0.60337	0.367521	0.460872	0.305677	0.304307	0.326521	0.484247	0.660058	0.41225	0.468247	0.441982	0.398592	0.418283	0.331431(TRUE)	-2961.43					NCU00547	NCU00547	0	0	0	0	0	0	0	0	0	0	0	0	0(FALSE)	0			NCU00522	NCU00522	1.28189
NCU00522	NCU00522	3.32654	4.21173	1.00697	1	1.1587	1.36069	1.16038	0.635215	0.796526	0.368848	0.367477	0.427944	0.474295	0.424104	0.799234	0.885313	0.454604	0.518486	0.52759	0.601289	0.55875	0.378579(TRUE)	-2164.18					NCU00548	NCU00548	1	1.0444	1.07012	1.10067	0.235996	0.259987	0.255314	0.243919	0.302965	0.271289	0.269604	0.309289	0.343243(TRUE)	-1971.72			NCU00523	NCU00523	1.95801
NCU00523	NCU00523	1.86027	2.93633	1.32968	1.4669	1.07516	1	1.47446	0.82549	1.08158	0.637727	0.695789	0.589152	0.545067	0.703828	1.00512	1.28061	0.906203	0.981669	0.923604	0.850883	0.982327	0.198198(TRUE)	-791.189					NCU00549	NCU00549	1.0898	1	1.34735	1.61021	0.147876	0.141342	0.17265	0.170711	0.162278	0.160746	0.176897	0.179071	0.176677(TRUE)	-7042.1			NCU00524	NCU00524	0
NCU00524	NCU00524	0	1	0	0	0	0	0	0	0.9835	0	0	0	0	0	0	705.054	0	0	0	0	0	0.141942(FALSE)	-27.0957					NCU00550	NCU00550	1.13377	1	1.57026	1.15612	0.392483	0.352828	0.449303	0.362886	0.470648	0.451126	0.503219	0.470145	0.435135(TRUE)	-1080.45			NCU00525	NCU00525	0
NCU00525	NCU00525	0	0	0	0	0	0	0	0	0	0	0	0	0	0	0	0	0	0	0	0	0	0(FALSE)	0					NCU00551	NCU00551	1.37793	1	1.19117	1.25571	0.262969	0.220303	0.229673	0.247966	0.305684	0.271932	0.286401	0.276088	0.289289(TRUE)	-2671.97			NCU00526	NCU00526	0
NCU00526	NCU00526	0	0	0	0	0	0	0	0	0	0	0	0	0	0	0	0	0	0	0	0	0	0(FALSE)	0					NCU00552	NCU00552	1.86248	1	4.09832	1.98427	0.296574	0.223467	0.399533	0.312259	0.328298	0.265142	0.377195	0.32879	0.191592(TRUE)	-5048.55			NCU00527	NCU00527	1
NCU00527	NCU00527	1.39611	1.56204	1.5397	1.35423	1	1.35044	1.4228	0.389213	0.494437	0.413798	0.384107	0.340122	0.391933	0.397463	0.543527	0.544437	0.507393	0.490183	0.418652	0.447	0.484406	0.4001(TRUE)	-2148.75					NCU00553	NCU00553	1.37291	1	1.5424	1.54844	0.249377	0.226088	0.269118	0.263172	0.274746	0.258224	0.251964	0.280796	0.256356(TRUE)	-3405.41			NCU00528	NCU00528	1.79172
NCU00528	NCU00528	1.60301	1.52563	1	1.36506	1.231	1.13938	1.12278	0.539256	0.574276	0.36898	0.449183	0.496198	0.423869	0.433922	0.702336	0.744055	0.584016	0.559845	0.554467	0.564787	0.570666	0.468669(TRUE)	-1445					NCU00554	NCU00554	1.87968	1.63472	2.6963	1	0.136089	0.1281	0.158817	0.105138	0.147877	0.139582	0.147537	0.114497	0.394595(TRUE)	-18275.7			NCU00529	NCU00529	0
NCU00529	NCU00529	0	0	0	0	0	0	0	0	0	0	0	0	0	0	0	0	0	0	0	0	0	0(FALSE)	0					NCU00557	NCU00557	0	0	0	0	0	0	0	0	0	0	0	0	0(FALSE)	0			NCU00530	NCU00530	0
NCU00530	NCU00530	0	0	0	0	0	0	0	0	0	0	0	0	0	0	0	0	0	0	0	0	0	0(FALSE)	0					NCU00558	NCU00558	1.01786	1	1.35734	1.38938	0.634397	0.622195	0.763914	0.753389	0.972364	0.993112	0.993455	0.976776	0.405906(TRUE)	-256.684			NCU00531	NCU00531	0
NCU00531	NCU00531	0	0	0	0	0	0	0	0	0	0	0	0	0	0	0	0	0	0	0	0	0	0(FALSE)	0					NCU00559	NCU00559	1.42987	1.0679	1.31579	1	0.622591	0.560718	0.589936	0.53822	0.840008	0.738487	0.83348	0.753802	0.158959(TRUE)	-430.692			NCU00532	NCU00532	1.17845
NCU00532	NCU00532	0	0	0	0	0	0	0	0	0	0	0	0	0	0	0	0	0	0	0	0	0	0(FALSE)	0					NCU00560	NCU00560	1.01106	1.04009	1.90509	1	0.259895	0.265335	0.347785	0.26214	0.312989	0.33293	0.371949	0.324716	0.327828(TRUE)	-2055.4			NCU00533	NCU00533	0
NCU00533	NCU00533	0	0	0	0	0	0	0	0	0	0	0	0	0	0	0	0	0	0	0	0	0	0(FALSE)	0					NCU00561	NCU00561	1.62668	1.10752	1.92843	1	0.812522	0.66272	0.861702	0.573363	1.00683	0.935426	0.997269	0.918622	0.367968(TRUE)	-368.657			NCU00534	NCU00534	0
NCU00534	NCU00534	0	0	0	0	0	0	0	0	0	0	0	0	0	0	0	0	0	0	0	0	0	0(FALSE)	0					NCU00562	NCU00562	1.31932	1	1.63785	1.28536	0.206068	0.161787	0.198374	0.192091	0.217017	0.20138	0.236197	0.201758	0.201802(TRUE)	-5064.59			NCU00535	NCU00535	1.75945
NCU00535	NCU00535	1.43811	3.85734	1.3476	1.3975	1	1.1886	1.37233	0.898073	1.60862	0.841746	0.85742	0.707859	0.791128	0.812504	1.47746	1.84646	1.32735	1.37063	1.27772	1.29975	1.3178	0.151251(TRUE)	-407.125					NCU00563	NCU00563	1	1.17412	1.64106	1.04182	0.804999	0.892936	1.07199	0.800587	1.42856	1.43736	1.48057	1.30173	0.155155(TRUE)	-123.712			NCU00536	NCU00536	2.36975
NCU00536	NCU00536	2.54932	1	2.44465	1.66804	2.17576	2.43794	2.16662	0.66437	0.444592	0.664079	0.521741	0.608527	0.636898	0.552156	0.823211	0.605301	0.788664	0.699255	0.69047	0.723723	0.707296	0.379379(TRUE)	-2484.29					NCU00564	NCU00564	1.1424	1.00871	1.56715	1	0.101554	0.0976148	0.115876	0.0941419	0.114035	0.105689	0.118637	0.110504	0.422823(TRUE)	-12560.2			NCU00537	NCU00537	1.16723
NCU00537	NCU00537	1	5.84104	1.1105	1.51286	1.10778	1.10667	1.37198	0.384977	0.855022	0.377748	0.436844	0.381363	0.354657	0.417721	0.495922	0.80755	0.520843	0.529556	0.487704	0.485652	0.512369	0.357558(TRUE)	-2421.41					NCU00565	NCU00565	1.24726	1.3593	3.04858	1	0.226063	0.22371	0.267829	0.199085	0.25291	0.262233	0.29223	0.213034	0.198999(TRUE)	-5296.08			NCU00538	NCU00538	1.41649
NCU00538	NCU00538	1.95213	2.54722	1	1.63692	1.23556	1.46517	1.16236	0.87603	1.06748	0.60226	0.813582	0.711609	0.733629	0.62827	1.24163	1.44449	0.939522	1.12077	0.990184	1.02787	0.995147	0.172873(TRUE)	-635.403					NCU00566	NCU00566	1.14781	1	1.19345	1.00344	0.0925315	0.0852731	0.0894926	0.0777494	0.0918508	0.0853181	0.0862272	0.0902236	0.377077(TRUE)	-16119.4			NCU00541	NCU00541	1.3039
NCU00541	NCU00541	1.59755	2.53578	1.01108	1.0644	1	1.10958	1.14457	0.333852	0.405046	0.242051	0.262514	0.246923	0.281439	0.273587	0.353919	0.44526	0.288604	0.298913	0.280093	0.325424	0.296093	0.278278(TRUE)	-4033.46					NCU00567	NCU00567	1.33727	1.00477	1.95886	1	0.128076	0.125049	0.153739	0.11983	0.149594	0.126125	0.157474	0.127958	0.328228(TRUE)	-10170.7			NCU00542	NCU00542	2.8173
NCU00542	NCU00542	2.94551	1	1.73572	1.12705	1.83246	1.99467	1.80547	0.545088	0.353445	0.405872	0.325753	0.428046	0.450714	0.404869	0.659308	0.433668	0.499173	0.419715	0.540753	0.526644	0.542113	0.324925(TRUE)	-3317.88					NCU00568	NCU00568	1.42326	1.56392	1	1.19761	0.322036	0.326417	0.254861	0.258083	0.339	0.344313	0.337231	0.299729	0.31031(TRUE)	-2196.16			NCU00543	NCU00543	0
NCU00545	NCU00545	1.50771	1.09662	1	1.18096	1.31127	1.21924	1.04386	0.520376	0.459753	0.399565	0.477636	0.48788	0.484774	0.442585	0.599164	0.642393	0.486644	0.674668	0.580973	0.536743	0.517267	0.493293(TRUE)	-1316.58					NCU00569	NCU00569	1.01903	1	1.13105	1.02519	0.192754	0.187819	0.21082	0.17854	0.232159	0.209428	0.227185	0.192655	0.257758(TRUE)	-3353.26			NCU00545	NCU00545	1.3579
NCU00547	NCU00547	0	0	0	0	0	0	0	0	0	0	0	0	0	0	0	0	0	0	0	0	0	0(FALSE)	0					NCU00570	NCU00570	1.51379	1.30982	1.69729	1	0.251263	0.221883	0.234577	0.202324	0.273905	0.227767	0.280188	0.224971	0.231632(TRUE)	-3927.22			NCU00547	NCU00547	0
NCU00548	NCU00548	1.85766	1.67415	1	1.44296	0	0	1.26688	1.80246	1.61721	0.960115	1.40715	0	0	1.21434	493.08	785.046	469.083	81.5723	0	0	429.744	0.230931(TRUE)	-123.488					NCU00571	NCU00571	1.26947	1	1.01772	1.17583	0.154029	0.135832	0.145261	0.144403	0.165142	0.154939	0.157482	0.154891	0.182783(TRUE)	-6516.31			NCU00548	NCU00548	2.08432
NCU00549	NCU00549	1.52486	6.96988	1.03861	1.75577	1.27459	1	1.06225	0.604594	1.02634	0.444105	0.608621	0.477443	0.456611	0.454363	0.702805	1.12985	0.600587	0.773542	0.626683	0.555604	0.622649	0.417217(TRUE)	-1689.09					NCU00572	NCU00572	1.41495	1.04312	1.59643	1	0.880232	0.734876	0.9274	0.700614	1.14334	1.04688	1.19209	1.18206	0.390891(TRUE)	-189.993			NCU00549	NCU00549	1.32341
NCU00550	NCU00550	1.65902	2.0285	1	1.22861	1.37574	1.49201	1.20988	0.719867	0.851026	0.504191	0.598058	0.637064	0.65068	0.570347	0.954269	1.09381	0.758002	0.869364	0.895497	0.925717	0.801229	0.414314(TRUE)	-842.207					NCU00573	NCU00573	3.35217	2.51919	1	2.25863	0.228353	0.207746	0.142384	0.205445	0.233996	0.220911	0.166863	0.209511	0.387988(TRUE)	-12875.3			NCU00550	NCU00550	2.3248
NCU00551	NCU00551	2.68943	5.01202	1	2.30365	1.52848	1.34921	1.25395	0.899233	1.2036	0.506954	0.809961	0.701555	0.601084	0.594504	1.16674	1.34317	0.705465	0.954625	0.852644	0.876457	0.814445	0.456456(TRUE)	-1369.22					NCU00574	NCU00574	3.59881	2.69425	1	2.35933	1.26331	1.07001	0.659691	1.06874	1.31722	1.24818	1.05954	1.25871	0.19009(TRUE)	-566.022			NCU00551	NCU00551	2.34887
NCU00552	NCU00552	2.10632	40.9606	1.42468	3.99187	1.88643	1	1.92352	0.849753	2.14542	0.568789	1.16368	0.774903	0.46361	0.782895	1.17394	2.28552	0.869145	1.3571	0.856786	0.785919	0.847812	0.355255(TRUE)	-3583.17					NCU00575	NCU00575	1.32577	1.19949	1	1.13291	0.100989	0.0992294	0.092428	0.0882515	0.110611	0.100177	0.100359	0.0926341	0.319119(TRUE)	-14812.4			NCU00552	NCU00552	1
NCU00553	NCU00553	2.15471	2.28362	1	1.16171	1.12136	1.01841	1.12339	0.550284	0.604117	0.357842	0.348873	0.377499	0.366205	0.362502	0.68346	0.805731	0.459722	0.493155	0.471261	0.448866	0.476735	0.403203(TRUE)	-1882.24					NCU00576	NCU00576	1.35126	1.06818	1.06206	1	0.246225	0.246932	0.248499	0.221908	0.271713	0.273307	0.261035	0.256314	0.303604(TRUE)	-2442.28			NCU00553	NCU00553	3.59701
NCU00554	NCU00554	12.6796	1	8.79303	4.71695	9.31015	12.806	7.22286	1.77531	0.580812	1.71772	1.29906	1.72667	2.07328	1.48582	2.33191	0.907488	1.77518	1.43682	1.75124	2.19868	1.76713	0.236336(TRUE)	-4754.44					NCU00577	NCU00577	1.13306	1.07144	1.07848	1	0.293066	0.291705	0.295217	0.287012	0.33454	0.306797	0.327091	0.326382	0.381982(TRUE)	-1531.03			NCU00554	NCU00554	1.52323
NCU00556	NCU00556	1.60936	1.61231	1.11932	1.51835	1.3155	1	1.32434	0.413674	0.442244	0.323428	0.388665	0.377612	0.31471	0.360259	0.495758	0.582934	0.388451	0.429332	0.465493	0.414782	0.417788	0.381582(TRUE)	-2364.75					NCU00578	NCU00578	1	1.00522	1.4656	1.3148	0.240741	0.252466	0.292562	0.275242	0.265476	0.257226	0.295299	0.29582	0.307107(TRUE)	-2455.37			NCU00556	NCU00556	2.17727
NCU00557	NCU00557	0	0	0	0	0	0	0	0	0	0	0	0	0	0	0	0	0	0	0	0	0	0(FALSE)	0					NCU00579	NCU00579	1.06372	1	1.03843	1.02932	0.167608	0.160344	0.17025	0.167495	0.191602	0.180065	0.195555	0.166038	0.23003(TRUE)	-4082.19			NCU00557	NCU00557	2.0675
NCU00558	NCU00558	1	12.6936	1.69024	1.83393	2.1234	0	1.37742	0.909595	11.4181	1.6	1.69834	2.04068	0	1.29274	37.485	272.653	46.0747	224.554	53.4219	0	78.4662	0.185085(TRUE)	-261.304					NCU00580	NCU00580	1	1.01304	1.66827	1.0746	0.310428	0.312676	0.369509	0.335902	0.351237	0.379029	0.410747	0.354925	0.397898(TRUE)	-1452.54			NCU00558	NCU00558	1
NCU00559	NCU00559	1.7486	9.57105	1	1.81386	1.84741	1.19038	1.27342	1.28762	3.45334	0.863563	1.325	1.33472	0.983361	1.01576	2.39773	3.35201	1.84068	2.55844	2.36102	2.13226	2.34112	0.212713(TRUE)	-293.503					NCU00581	NCU00581	1.61921	1.03848	1.52421	1	0.382372	0.287337	0.360846	0.305368	0.39172	0.350662	0.3818	0.332784	0.355856(TRUE)	-1767.07			NCU00559	NCU00559	0
NCU00560	NCU00560	2.26472	2.98808	1.43208	1	1.49841	2.00464	1.40766	0.92304	1.16628	0.678799	0.541582	0.683264	0.799645	0.676625	1.10398	1.30639	0.968743	0.796137	0.990239	1.056	0.920701	0.414615(TRUE)	-911.902					NCU00582	NCU00582	1.11326	1	1.61918	1.7315	0.162943	0.155177	0.160783	0.195608	0.169328	0.189121	0.20745	0.190744	0.175275(TRUE)	-6711.63			NCU00560	NCU00560	1.32409
NCU00561	NCU00561	1	21.1924	1.72409	2.96807	1.7926	1.44238	2.03516	0.816147	3.99397	1.20709	1.76795	1.25217	1.05294	1.37585	1.92985	4.18196	2.22751	2.661	2.3259	2.27726	2.34668	0.222823(TRUE)	-593.442					NCU00583	NCU00583	1.80797	3.005	1	1.65535	1.26625	1.72057	0.850592	1.20805	1.97594	2.10803	1.76055	1.81401	0.152052(TRUE)	-150.923			NCU00561	NCU00561	1.19764
NCU00562	NCU00562	1.62816	1.5651	1.10917	1.36106	1.1678	1.3079	1	0.308427	0.341056	0.238162	0.303893	0.275123	0.291782	0.252484	0.365565	0.412688	0.296001	0.34088	0.338992	0.312812	0.344866	0.29009(TRUE)	-3895.78					NCU00584	NCU00584	1.05442	1.00192	1	1.03203	0.168631	0.159532	0.141302	0.157006	0.167414	0.174346	0.178602	0.158206	0.209009(TRUE)	-4908.63			NCU00562	NCU00562	3.15718
NCU00563	NCU00563	1	1.38831	0	0	0	0	0	0.970436	1.35816	0	0	0	0	0	1345.98	2911.03	0	0	0	0	0	0.211712(TRUE)	-34.3049					NCU00585	NCU00585	1.84806	1.58003	1	1.42457	0.134226	0.130643	0.110531	0.11772	0.148158	0.123572	0.121464	0.129987	0.431732(TRUE)	-14137.7			NCU00563	NCU00563	0
NCU00564	NCU00564	1.55046	1.62889	1.2269	1.05948	1	1.10802	1.17615	0.252068	0.303084	0.227117	0.220786	0.207372	0.205911	0.20115	0.297868	0.341581	0.25001	0.239634	0.248208	0.23727	0.248178	0.246246(TRUE)	-5442.88					NCU00586	NCU00586	1	2.42027	2.3389	2.84808	0.21021	0.303855	0.301008	0.364086	0.261089	0.348459	0.319046	0.338857	0.195996(TRUE)	-5423.62			NCU00564	NCU00564	1.51216
NCU00565	NCU00565	1.58618	2.89631	1.22279	1	1.17542	1.31339	1.2913	0.543972	0.796775	0.435143	0.420528	0.504326	0.545502	0.493511	0.713997	0.939634	0.590336	0.541513	0.602706	0.634942	0.617528	0.454254(TRUE)	-1460.6					NCU00587	NCU00587	1.05107	1	1.07619	1.12832	0.185119	0.179921	0.211449	0.183544	0.198643	0.194501	0.197884	0.199225	0.238338(TRUE)	-3664.17			NCU00565	NCU00565	1
NCU00566	NCU00566	2.5524	4.52155	2.31776	2.3885	1.63426	1	2.28315	0.426349	0.544584	0.358712	0.371496	0.318727	0.251336	0.39001	0.47416	0.602778	0.422338	0.426889	0.370868	0.295204	0.385096	0.205405(TRUE)	-6593.81					NCU00589	NCU00589	1.23287	1.19818	1.40228	1	0.149955	0.131092	0.133405	0.130126	0.149443	0.139282	0.148463	0.143283	0.157257(TRUE)	-8042.36			NCU00566	NCU00566	1.18191
NCU00567	NCU00567	24.2993	1	15.1727	9.12564	18.8311	19.8172	14.8464	3.90787	0.741282	3.1758	2.50004	3.57458	3.32503	2.95503	4.08567	1.66453	3.61224	2.67938	3.56337	3.93561	3.58416	0.220921(TRUE)	-4515.94					NCU00590	NCU00590	1.10004	1	1.81876	1.29006	0.191983	0.199994	0.256841	0.198087	0.206338	0.209634	0.274245	0.251124	0.22042(TRUE)	-4260.8			NCU00567	NCU00567	1.70541
NCU00568	NCU00568	1.88269	2.9336	1.10765	1.62578	1	1.30684	1.16963	0.81613	1.10463	0.607261	0.752254	0.577219	0.651942	0.630097	1.11663	1.29595	0.887987	1.03332	0.907515	0.968872	0.90192	0.455255(TRUE)	-720.095					NCU00591	NCU00591	1.18226	1	4.36721	1.20185	0.510388	0.440586	0.781671	0.533571	0.723918	0.668103	0.812333	0.775732	0.454354(TRUE)	-936.188			NCU00568	NCU00568	1.50168
NCU00569	NCU00569	2.50962	2.89407	2.15821	2.08683	1.47118	1	1.83149	1.06773	1.15711	0.922793	0.865363	0.744152	0.59189	0.844173	1.3092	1.55514	1.24772	1.19432	1.1626	1.00187	1.22876	0.334034(TRUE)	-825.27					NCU00592	NCU00592	1.32486	1	1.97701	1.03857	0.36187	0.328228	0.408914	0.322884	0.403571	0.381383	0.460061	0.386301	0.375475(TRUE)	-1512.86			NCU00569	NCU00569	1.19434
NCU00570	NCU00570	3.67371	2.04679	2.37426	2.43595	1.49857	1	1.943	1.20674	0.95933	0.876128	0.85968	0.725013	0.548085	0.778504	1.28763	1.28259	1.10684	1.0906	1.08103	0.922575	1.06007	0.441341(TRUE)	-1126.77					NCU00593	NCU00593	1.19054	1	1.37309	1.30254	0.240463	0.216143	0.240748	0.217441	0.273186	0.218461	0.278499	0.268029	0.263864(TRUE)	-3156.77			NCU00570	NCU00570	1.63412
NCU00571	NCU00571	1.90518	1.79457	1.14614	1.37858	1.09082	1	1.18762	0.389232	0.389693	0.278822	0.32901	0.320175	0.265563	0.295057	0.42764	0.437595	0.32441	0.341752	0.354444	0.35283	0.311712	0.31011(TRUE)	-3471.72					NCU00594	NCU00594	0	0	0	0	0	0	0	0	0	0	0	0	0(FALSE)	0			NCU00571	NCU00571	1.70201
NCU00572	NCU00572	1.29445	4.9456	1.24752	1.90028	1.06443	1	1.32262	1.02998	2.50582	0.985632	1.35391	0.893539	0.861297	1.04029	2.37894	2.73016	2.0372	2.27466	2.17121	1.97159	2.14056	0.345846(TRUE)	-207.468					NCU00595	NCU00595	2.11778	1.67487	1	1.35049	0.325779	0.325858	0.252893	0.303463	0.361991	0.316877	0.288926	0.319247	0.273073(TRUE)	-2827.11			NCU00572	NCU00572	0
NCU00573	NCU00573	1.28825	3.84777	1.39226	1.70666	1.75571	1	1.43422	0.26081	0.472112	0.287336	0.297003	0.297256	0.214902	0.259937	0.310535	0.512294	0.288285	0.317703	0.315575	0.260554	0.340441	0.211111(TRUE)	-6354.87					NCU00596	NCU00596	2.14647	2.2105	1	1.38973	0.328798	0.296125	0.235277	0.272184	0.334471	0.341351	0.29506	0.30706	0.246647(TRUE)	-3742.24			NCU00573	NCU00573	1
NCU00574	NCU00574	0	4.65787	1.71541	3.62374	1	1.20098	1.85923	0	4.29399	1.60399	3.41498	0.916167	1.14313	1.70356	0	314.564	53.07	216.557	60.5372	46.045	137.101	0.438739(TRUE)	-327.498					NCU00597	NCU00597	1.11718	1.668	2.13211	1	0.391343	0.47654	0.529861	0.395225	0.50427	0.534256	0.595271	0.439503	0.417818(TRUE)	-1186.47			NCU00574	NCU00574	1
NCU00575	NCU00575	1.33553	1.16323	1	1.17608	1.20709	1.20109	1.10479	0.213679	0.23845	0.19801	0.221823	0.206821	0.211491	0.19051	0.260809	0.244063	0.196058	0.196223	0.219956	0.234296	0.235448	0.236537(TRUE)	-5920.03					NCU00600	NCU00600	1.92015	1.69854	1	1.48348	0.163392	0.159482	0.12544	0.154647	0.169755	0.161999	0.127309	0.156246	0.325425(TRUE)	-10715.6			NCU00575	NCU00575	1.8471
NCU00576	NCU00576	2.12877	1.90427	1	1.23395	1.0572	1.1719	1.10308	0.623727	0.654285	0.41146	0.484772	0.405532	0.421228	0.441275	0.766157	0.752186	0.53718	0.615343	0.556033	0.619304	0.577536	0.466567(TRUE)	-1447.73					NCU00602	NCU00602	1.4932	1.03475	2.72313	1	0.299981	0.286861	0.400665	0.279346	0.356249	0.314951	0.408816	0.340918	0.282983(TRUE)	-2594			NCU00576	NCU00576	1.38161
NCU00577	NCU00577	1.83029	2.17986	1.2296	1.4925	1.02251	1	1.11715	0.68769	0.826072	0.570833	0.619097	0.532403	0.505798	0.529672	0.990678	1.09907	0.762954	0.871888	0.70983	0.746227	0.741785	0.192492(TRUE)	-931.26					NCU00603	NCU00603	0	0	0	0	0	0	0	0	0	0	0	0	0(FALSE)	0			NCU00577	NCU00577	1.41725
NCU00578	NCU00578	2.51267	1.78759	1.86587	1.76018	1.18548	1	1.71285	0.758943	0.735777	0.66562	0.63099	0.522803	0.477591	0.605746	0.954932	1.04383	0.793668	0.7865	0.711062	0.589671	0.82698	0.481582(TRUE)	-1311.24					NCU00604	NCU00604	2.51361	1.75568	1.39443	1	0.874193	0.725977	0.6859	0.542938	0.895303	0.887865	0.820184	0.746065	0.317217(TRUE)	-575.297			NCU00578	NCU00578	4.02432
NCU00579	NCU00579	1.54567	2.45171	1	1.36998	1.27834	1.42807	1.14182	0.44852	0.685952	0.368272	0.432008	0.405002	0.463409	0.357969	0.598388	0.643788	0.477549	0.52467	0.599836	0.536748	0.471067	0.417217(TRUE)	-1867.41					NCU00605	NCU00605	1.1593	1.04202	1.07814	1	0.333645	0.333816	0.341417	0.29627	0.386632	0.401365	0.369204	0.378327	0.421722(TRUE)	-1270.95			NCU00579	NCU00579	1.43393
NCU00580	NCU00580	1	2.80068	1.01004	2.74759	1.22035	1.10262	1.54353	0.511218	0.961	0.512265	0.911493	0.580172	0.544684	0.651567	0.765228	1.14539	0.743238	1.0513	0.833257	0.762397	0.845977	0.442242(TRUE)	-1021.68					NCU00606	NCU00606	1.33176	1	2.12742	0	1.27137	0.955166	2.00858	0	1600.88	848.276	1718.27	0	0.357858(TRUE)	-114.514			NCU00580	NCU00580	1.80262
NCU00581	NCU00581	1.93352	5.5124	1.24223	1.6773	1.37721	1	1.37491	1.08707	2.07915	0.755608	0.916985	0.880837	0.661362	0.787367	1.36993	1.93271	1.18824	1.47315	1.29614	1.22531	1.21362	0.160661(TRUE)	-546.436					NCU00607	NCU00607	1	0	0	1.79354	0.972049	0	0	1.76577	7503.03	0	0	5844.17	0.207207(TRUE)	-34.4846			NCU00581	NCU00581	1.76928
NCU00582	NCU00582	4.6221	12.3309	1.20292	2.53786	1.36502	1	1.67053	1.36186	1.58804	0.595471	0.88255	0.693382	0.541706	0.695675	1.42363	2.03491	0.787818	1.20467	0.991247	0.823761	1.12856	0.415115(TRUE)	-1687.44					NCU00608	NCU00608	1.80814	1.24332	1.67492	1	0.586084	0.488786	0.568475	0.422695	0.670554	0.623255	0.723509	0.590306	0.487487(TRUE)	-807.887			NCU00582	NCU00582	1
NCU00583	NCU00583	0	0	0	0	0	0	0	0	0	0	0	0	0	0	0	0	0	0	0	0	0	0(FALSE)	0					NCU00609	NCU00609	1.55801	1.15554	1.01468	1	0.315374	0.259805	0.249344	0.228247	0.301182	0.282906	0.317974	0.305757	0.314915(TRUE)	-2242.46			NCU00583	NCU00583	0
NCU00584	NCU00584	1.72549	2.10614	1.02684	1.00381	1	1.26095	1.18579	0.468648	0.512508	0.284348	0.323921	0.318889	0.333637	0.317686	0.498993	0.548824	0.403959	0.358137	0.442708	0.464303	0.437696	0.378879(TRUE)	-2360.1					NCU00611	NCU00611	1.18824	1.04117	1.78046	1	0.322113	0.350114	0.389844	0.317226	0.389162	0.420831	0.440147	0.375145	0.397698(TRUE)	-1401.23			NCU00584	NCU00584	1.00355
NCU00585	NCU00585	2.36867	13.7102	1.11026	1.68686	1.29899	1	1.33866	0.679225	1.11409	0.449234	0.552486	0.514932	0.425866	0.513457	0.814574	1.08652	0.582911	0.786786	0.680565	0.54163	0.678988	0.373073(TRUE)	-2619.11					NCU00614	NCU00614	1.14878	1.07892	1	1.01716	0.166876	0.154652	0.155426	0.155766	0.172063	0.182254	0.169637	0.169669	0.206807(TRUE)	-5180.59			NCU00585	NCU00585	1
NCU00586	NCU00586	0	6.80457	1.38162	2.18775	1.88776	1	2.13422	0	6.15119	1.23852	1.96862	1.69762	0.889074	1.9183	0	36.301	12.8081	13.4908	16.4509	5.85764	17.3055	0.275175(TRUE)	-935.324					NCU00616	NCU00616	2.23885	1.55965	1.3853	1	0.681222	0.597962	0.579607	0.482967	0.834152	0.737204	0.746138	0.615291	0.450751(TRUE)	-711.858			NCU00586	NCU00586	1
NCU00587	NCU00587	1.40759	2.25634	1	1.23848	1.1577	1.08094	1.10112	0.431065	0.554078	0.370947	0.393252	0.372066	0.395169	0.378029	0.549949	0.653614	0.42872	0.49952	0.504154	0.46926	0.461099	0.417317(TRUE)	-1940.31					NCU00617	NCU00617	1.08781	1.09341	1	1.44801	0.215407	0.199154	0.220336	0.213595	0.232978	0.242715	0.240366	0.247716	0.265065(TRUE)	-3352.06			NCU00587	NCU00587	1.11054
NCU00589	NCU00589	1	3.22154	1.24008	1.30981	1.17177	1.24495	1.32686	0.349784	0.578946	0.384166	0.427102	0.331987	0.382917	0.369156	0.407306	0.648918	0.461449	0.457343	0.444674	0.477669	0.456491	0.357558(TRUE)	-2614.09					NCU00618	NCU00618	1.30157	1.43911	1	1.23695	0.0287813	0.0293722	0.0274796	0.0317256	0.0327583	0.033875	0.0271187	0.0288494	0.34985(TRUE)	-132679			NCU00589	NCU00589	1.21601
NCU00590	NCU00590	1.40354	1.87089	1	1.72233	1.10689	1.20843	1.08824	0.444799	0.564297	0.360646	0.45742	0.365936	0.417097	0.368444	0.57897	0.629306	0.415482	0.590255	0.489756	0.456078	0.450965	0.411111(TRUE)	-1942.75					NCU00619	NCU00619	1.30259	1	1.89965	1.78827	0.239583	0.24811	0.295346	0.287985	0.263607	0.265212	0.29241	0.293279	0.242342(TRUE)	-3577.57			NCU00590	NCU00590	1.22728
NCU00591	NCU00591	1	59.2261	2.43841	8.94309	4.39305	2.91213	5.39855	0.723747	4.40223	1.21458	2.92655	1.8208	1.44505	1.9904	1.37848	4.76066	1.93634	3.55816	2.5168	2.13592	2.6626	0.386186(TRUE)	-2295.5					NCU00620	NCU00620	1.03766	1	1.13339	1.05308	0.381953	0.385279	0.400137	0.392326	0.468504	0.469491	0.488485	0.447948	0.457157(TRUE)	-805.06			NCU00591	NCU00591	2.34241
NCU00592	NCU00592	2.58236	2.50854	1.22883	1.58058	1	1.1854	1.33316	0.946261	1.02243	0.619623	0.708832	0.551636	0.600848	0.646557	1.12047	1.24177	0.916387	1.04249	0.864263	0.922132	0.966937	0.156757(TRUE)	-812.23					NCU00621	NCU00621	1.30755	1	1.40823	1.14109	0.289336	0.264406	0.296058	0.259933	0.282802	0.279152	0.298399	0.297209	0.32012(TRUE)	-2153.93			NCU00592	NCU00592	1.17607
NCU00593	NCU00593	2.2459	2.59479	1.41369	2.16351	1.27946	1	1.56427	0.624471	0.773564	0.451868	0.650303	0.47853	0.416191	0.517357	0.763579	0.807075	0.58884	0.724988	0.593704	0.49438	0.65726	0.409309(TRUE)	-1863.06					NCU00622	NCU00622	1.4259	1.05791	1	1.30687	0.274354	0.26115	0.234783	0.276595	0.302987	0.269704	0.277146	0.309477	0.305606(TRUE)	-2466.12			NCU00593	NCU00593	1.84874
NCU00594	NCU00594	0	0	0	0	0	0	0	0	0	0	0	0	0	0	0	0	0	0	0	0	0	0(FALSE)	0					NCU00623	NCU00623	1.24712	1	1.09178	1.02038	0.190666	0.170603	0.177111	0.174697	0.210902	0.180658	0.189189	0.181303	0.21952(TRUE)	-4272.78			NCU00594	NCU00594	0
NCU00595	NCU00595	1.74821	3.92919	1	1.3891	1.22036	1.23749	1.14287	0.552961	0.841558	0.376243	0.464396	0.437565	0.416662	0.416654	0.706534	0.819085	0.461218	0.594946	0.624129	0.579163	0.544469	0.414114(TRUE)	-1858.73					NCU00624	NCU00624	1.15644	1	1.14988	1.10677	0.180093	0.176262	0.185755	0.171442	0.190384	0.180642	0.213416	0.193413	0.216817(TRUE)	-4384.89			NCU00595	NCU00595	1.38944
NCU00596	NCU00596	6.3696	7.19321	1.07061	1.20849	1	1.00425	1.23298	1.92193	2.01553	0.705851	0.787322	0.700778	0.681944	0.743126	2.34963	2.25793	1.1727	1.23524	1.32083	1.25292	1.31954	0.187688(TRUE)	-732.492					NCU00627	NCU00627	1.34544	1.51379	1	1.62048	0.103953	0.111398	0.091704	0.109738	0.111133	0.116175	0.0966033	0.10792	0.376877(TRUE)	-17401.6			NCU00596	NCU00596	1
NCU00597	NCU00597	7.17778	1	8.11999	2.60294	6.00369	7.42238	7.185	2.59154	0.805675	2.6593	1.39313	2.40455	2.42508	2.53608	3.0749	1.83391	3.08103	2.1344	2.81787	3.05412	2.95277	0.463964(TRUE)	-1190.3					NCU00628	NCU00628	1.30478	1.05813	1.34814	1	0.271498	0.225982	0.278943	0.229719	0.297572	0.272475	0.30186	0.248771	0.305205(TRUE)	-2370.24			NCU00597	NCU00597	2.2706
NCU00598	NCU00598	1.59232	2.77589	1.62628	1.74166	1.26008	1	1.67492	0.489674	0.701298	0.513857	0.535303	0.45368	0.377303	0.500318	0.598402	0.809691	0.538777	0.637203	0.612355	0.484313	0.615299	0.411011(TRUE)	-1846.83					NCU00629	NCU00629	1	1.1435	1.06353	1.15013	0.0601162	0.0615862	0.0608166	0.0610426	0.0608918	0.062311	0.0668004	0.0687261	0.201802(TRUE)	-30624.2			NCU00598	NCU00598	1
NCU00599	NCU00599	2.64056	1	1.50399	1.28378	1.65231	1.55037	1.57844	0.997376	0.637652	0.726059	0.648795	0.83959	0.757172	0.744089	1.31459	1.18838	1.089	1.01381	1.05972	1.07388	1.06362	0.386286(TRUE)	-769.97					NCU00630	NCU00630	1.42728	1.34275	1.38651	1	0.561311	0.529421	0.545981	0.466917	0.69419	0.653905	0.653417	0.617216	0.176476(TRUE)	-656.22			NCU00599	NCU00599	2.77304
NCU00600	NCU00600	1.20302	2.68318	1.43627	2.07526	1.52273	1	1.61934	0.223627	0.38078	0.224393	0.279839	0.227144	0.209547	0.257013	0.273183	0.351695	0.265766	0.309778	0.296469	0.203004	0.282137	0.206206(TRUE)	-7407.55					NCU00631	NCU00631	2.04935	2.06936	1	1.27303	0.456367	0.445525	0.36274	0.393571	0.50699	0.517292	0.440314	0.463318	0.37017(TRUE)	-1595.28			NCU00600	NCU00600	1.10929
NCU00602	NCU00602	3.70702	1.40831	2.00699	1	1.73844	1.65203	1.3726	1.11507	0.734216	0.773399	0.533254	0.76354	0.749935	0.654313	1.21924	1.07823	1.06076	0.904105	1.06008	0.955259	0.911633	0.388789(TRUE)	-972.521					NCU00632	NCU00632	1.28774	1.10371	1	1.08893	0.279579	0.249427	0.249958	0.26422	0.283532	0.282625	0.278819	0.265184	0.316116(TRUE)	-2282.89			NCU00602	NCU00602	1.68499
NCU00603	NCU00603	0	0	0	0	0	0	0	0	0	0	0	0	0	0	0	0	0	0	0	0	0	0(FALSE)	0					NCU00633	NCU00633	1	1.44901	1.71867	1.08304	0.104523	0.12105	0.133811	0.110346	0.11374	0.122617	0.128919	0.119587	0.404605(TRUE)	-12878.3			NCU00603	NCU00603	0
NCU00604	NCU00604	1	3.20595	3.58472	3.75329	4.63337	2.19936	3.52818	0.840868	2.03768	2.03234	1.99524	2.28099	1.49211	1.95983	1.96736	3.02687	2.98763	3.04394	3.05378	2.3915	2.95318	0.384685(TRUE)	-428.996					NCU00634	NCU00634	1.34604	1.45127	1	1.39506	0.0440875	0.0436771	0.0391351	0.0431296	0.0427903	0.0470816	0.0391235	0.0435947	0.491391(TRUE)	-78908.2			NCU00604	NCU00604	1
NCU00605	NCU00605	3.60808	1	2.38325	1.52905	2.22278	2.59556	2.36261	1.3587	0.683074	1.05828	0.804596	1.00311	1.14641	1.01576	1.70024	1.19667	1.46973	1.2341	1.33622	1.47818	1.44425	0.373674(TRUE)	-858.87					NCU00635	NCU00635	1.27405	1.254	1	1.18895	0.0476365	0.0471037	0.0434349	0.0472939	0.0471848	0.0491314	0.0425832	0.0452977	0.157257(TRUE)	-55166.5			NCU00605	NCU00605	1.58881
NCU00606	NCU00606	3.09064	2.30826	2.84027	1	1.43175	4.0836	2.33804	1.8204	1.58158	1.68366	0.812535	1.05229	2.1314	1.50831	2.61188	2.48633	2.6258	1.73981	2.23615	2.90146	2.29972	0.31952(TRUE)	-358.607					NCU00636	NCU00636	1.10207	1	1.36803	1.09966	0.0654332	0.0642644	0.075073	0.0688174	0.0711087	0.0666819	0.0788822	0.0666425	0.34965(TRUE)	-26808.2			NCU00606	NCU00606	0
NCU00607	NCU00607	0	1.75927	1	3.66848	2.87018	0	5.78471	0	1.65624	0.949321	3.45735	2.62459	0	5.37327	0	495.234	60.2382	212.538	332.803	0	1054.31	0.177578(TRUE)	-260.837					NCU00638	NCU00638	2.06008	1	2.77713	1.23294	1.0386	0.698895	1.22411	0.836049	1.41572	1.19097	1.40309	1.24247	0.284384(TRUE)	-291.655			NCU00607	NCU00607	5.50012
NCU00608	NCU00608	1	14.4217	3.04583	6.16756	4.50486	3.70257	3.67755	0.758074	3.35614	1.43257	2.11677	1.9192	1.71179	1.58932	1.50381	3.88097	2.39402	2.9111	2.58271	2.45745	2.33954	0.475876(TRUE)	-1125.97					NCU00640	NCU00640	1.68227	1.59868	1.87673	1	0.363709	0.367047	0.406322	0.312569	0.406805	0.414111	0.437652	0.36947	0.326226(TRUE)	-1993.87			NCU00608	NCU00608	1.27614
NCU00609	NCU00609	1.98816	2.03159	1.34267	1.46317	1.30151	1	1.16151	0.703796	0.747619	0.557907	0.611736	0.555944	0.491944	0.518946	0.958851	0.974729	0.768881	0.769945	0.77851	0.69502	0.792708	0.327027(TRUE)	-1024.91					NCU00641	NCU00641	1.20055	1.20545	1.423	1	0.20728	0.189408	0.202321	0.175466	0.210318	0.200826	0.218077	0.171055	0.218819(TRUE)	-4317.34			NCU00609	NCU00609	1.80924
NCU00611	NCU00611	1.23333	2.3719	1.07877	1.70006	1.04504	1.31378	1	0.629145	0.947353	0.533185	0.714472	0.514143	0.605395	0.498741	0.853374	1.09353	0.750391	0.840705	0.7641	0.843398	0.772234	0.172272(TRUE)	-840.153					NCU00642	NCU00642	1.38484	1.99559	1	2.01379	0.351757	0.441363	0.294585	0.439236	0.394136	0.447059	0.34528	0.474222	0.327528(TRUE)	-2081.2			NCU00611	NCU00611	1.42739
NCU00614	NCU00614	1.3097	1.36083	1	1.0821	1.09071	1.20981	1.04394	0.383499	0.406624	0.327889	0.351001	0.32464	0.352273	0.273801	0.46051	0.527967	0.36648	0.403632	0.407024	0.407526	0.390859	0.391592(TRUE)	-2221.05					NCU00643	NCU00643	1	1.00005	1.39071	1.12325	0.345571	0.356798	0.448905	0.420012	0.504316	0.507892	0.559389	0.488408	0.485085(TRUE)	-849.441			NCU00614	NCU00614	1.42301
NCU00616	NCU00616	1.04823	3.56426	1.68073	2.34841	1.43128	1	1.47753	0.72207	1.62282	0.928473	1.18301	0.872467	0.676795	0.87843	1.21864	2.04122	1.39283	1.70349	1.40662	1.18696	1.33585	0.318118(TRUE)	-513.313					NCU00644	NCU00644	1.27785	1.0868	1.50896	1	0.0952057	0.0960073	0.105047	0.0845558	0.0965868	0.0897567	0.104735	0.0903397	0.229229(TRUE)	-17091.9			NCU00616	NCU00616	1.52617
NCU00617	NCU00617	2.39438	1	1.79575	1.81034	1.73489	1.74761	1.82472	0.534074	0.386463	0.439543	0.435419	0.430399	0.455705	0.46597	0.630356	0.510878	0.522916	0.525244	0.539573	0.541244	0.556212	0.345946(TRUE)	-2927.13					NCU00645	NCU00645	0	0	0	0	0	0	0	0	0	0	0	0	0(FALSE)	0			NCU00617	NCU00617	1.29255
NCU00618	NCU00618	3.57137	1	4.48003	2.61415	4.14842	4.89625	4.36245	0.203685	0.124276	0.2291	0.186664	0.215093	0.235465	0.208131	0.237835	0.149438	0.231334	0.191956	0.235895	0.232774	0.223487	0.245746(TRUE)	-45214.1					NCU00646	NCU00646	1.52591	1.39977	1.07242	1	0.586132	0.569064	0.461874	0.471653	0.630571	0.6469	0.616669	0.592144	0.371471(TRUE)	-608.072			NCU00618	NCU00618	1.07585
NCU00619	NCU00619	1.67705	2.49034	1.14162	1.78831	1.10027	1	1.18694	0.547432	0.783642	0.46465	0.526661	0.429913	0.41918	0.444332	0.760015	0.789072	0.588586	0.747587	0.535599	0.571393	0.556415	0.447347(TRUE)	-1554.83					NCU00648	NCU00648	1	1.06385	2.6754	1.24695	0.66238	0.669243	1.07134	0.757035	1.08546	1.05129	1.13302	1.09806	0.432332(TRUE)	-294.154			NCU00619	NCU00619	1
NCU00620	NCU00620	1.89717	3.31167	1	1.48123	1.22626	1.27763	1.22354	1.03187	1.504	0.651205	0.857428	0.749214	0.773373	0.776552	1.39631	1.94485	1.1718	1.37719	1.29386	1.25953	1.32	0.37978(TRUE)	-482					NCU00649	NCU00649	1.08717	1	1.04284	1.06297	0.147604	0.133294	0.141319	0.137497	0.145741	0.156511	0.150417	0.147916	0.201001(TRUE)	-5792.31			NCU00620	NCU00620	1.22383
NCU00621	NCU00621	1.75571	1.83422	1	1.61354	1.21351	1.33465	1.08371	0.607695	0.730648	0.433651	0.576473	0.464434	0.535641	0.468353	0.748699	0.897236	0.639682	0.707706	0.593671	0.673537	0.583473	0.498498(TRUE)	-1216.94					NCU00650	NCU00650	1.58117	1.69004	2.38663	1	0.503445	0.502895	0.611411	0.398933	0.620997	0.623694	0.630196	0.532308	0.418018(TRUE)	-1177.08			NCU00621	NCU00621	2.28552
NCU00622	NCU00622	2.81098	1.70983	1	1.68762	1.25393	1.3063	1.2154	0.776252	0.704532	0.434546	0.571689	0.492747	0.509676	0.458928	0.855628	0.904552	0.607337	0.779805	0.712608	0.687911	0.624925	0.468669(TRUE)	-1380.51					NCU00651	NCU00651	1.12554	1	1.04902	1.24403	0.229235	0.21001	0.211756	0.226877	0.239525	0.237948	0.238855	0.258989	0.273874(TRUE)	-2931.15			NCU00622	NCU00622	1.27453
NCU00623	NCU00623	2.95347	4.33027	1.68724	1.37497	1	1.30556	1.49218	0.878193	1.10328	0.690394	0.572631	0.526782	0.613439	0.621477	1.18983	1.25691	0.964752	0.908104	0.713292	0.855456	0.803781	0.473073(TRUE)	-1289.2					NCU00652	NCU00652	1.07573	1	1.85369	1.00177	0.738923	0.670686	0.950119	0.681645	1.12941	1.11472	1.18015	1.04322	0.473273(TRUE)	-204.33			NCU00623	NCU00623	1.192
NCU00624	NCU00624	1.83964	2.01951	1.19568	1.48811	1	1.14791	1.18229	0.500436	0.57248	0.358891	0.440389	0.353899	0.372656	0.369918	0.564771	0.693241	0.503128	0.524483	0.433212	0.503754	0.481813	0.412412(TRUE)	-1949.65					NCU00653	NCU00653	1.21084	1	1.37794	1.04306	0.880869	0.754682	0.929604	0.813535	1.36556	1.36628	1.46867	1.36774	0.334234(TRUE)	-115.649			NCU00624	NCU00624	1.30188
NCU00627	NCU00627	1	5.63725	1.56318	2.42794	1.72868	1.67653	1.96297	0.226485	0.451805	0.268148	0.345553	0.289343	0.290727	0.316656	0.284876	0.562193	0.306901	0.362848	0.312349	0.302707	0.309916	0.184985(TRUE)	-8309.5					NCU00654	NCU00654	1.34205	1	1.29616	1.12278	0.394717	0.332053	0.372993	0.334217	0.437672	0.405147	0.445561	0.429355	0.42002(TRUE)	-1242.97			NCU00627	NCU00627	1
NCU00628	NCU00628	2.95166	2.14964	1	1.70367	1.07349	1.87497	1.16517	1.18333	1.08043	0.61632	0.838909	0.672664	0.918879	0.694795	1.4982	1.38639	1.02259	1.30071	1.10593	1.27235	1.03528	0.397698(TRUE)	-611.799					NCU00655	NCU00655	1.08181	1	1.39491	1.43579	0.140696	0.137838	0.151905	0.150715	0.13817	0.15176	0.160002	0.165806	0.162563(TRUE)	-7544.96			NCU00628	NCU00628	1.65107
NCU00629	NCU00629	2.86272	1.72674	1.5491	1	1.63727	1.55865	1.67635	0.518389	0.450346	0.366302	0.33467	0.408273	0.397286	0.392449	0.579918	0.565388	0.508428	0.369291	0.458552	0.488209	0.505537	0.324024(TRUE)	-3208.59					NCU00656	NCU00656	1.25739	1.00828	1.61025	1	0.284939	0.252371	0.278506	0.259335	0.303584	0.299256	0.319312	0.280258	0.305205(TRUE)	-2367.57			NCU00629	NCU00629	1
NCU00630	NCU00630	1.26694	2.03688	2.08102	2.47868	2.39856	1	2.41187	0.806391	1.13518	1.02508	1.12774	1.13061	0.630353	1.11792	1.35773	1.6739	1.52528	1.54435	1.46276	1.17182	1.57426	0.462563(TRUE)	-622.238					NCU00657	NCU00657	1.62333	1.41611	1	1.32729	0.458229	0.423661	0.350328	0.436071	0.548108	0.53693	0.446246	0.499125	0.428929(TRUE)	-1153.88			NCU00630	NCU00630	1.35204
NCU00631	NCU00631	2.10484	4.45876	1.16034	1.92526	1.3442	1	1.15056	1.16472	1.66865	0.728636	1.05413	0.804163	0.678846	0.728509	1.45375	1.81403	1.09893	1.41931	1.31248	1.2103	1.26857	0.164565(TRUE)	-524.833					NCU00658	NCU00658	1	0	3.89791	0	0.944785	0	3.72462	0	7702.76	0	20245.3	0	0.337538(TRUE)	-50.3413			NCU00631	NCU00631	1.29972
NCU00632	NCU00632	1.72656	2.0835	1	1.48669	1.0582	1.06949	1.10114	0.559941	0.659378	0.41186	0.532896	0.443399	0.448572	0.40101	0.679712	0.790525	0.539277	0.643221	0.543671	0.607958	0.498896	0.463664(TRUE)	-1438.98					NCU00659	NCU00659	1.10904	1	2.21516	1.59698	0.314427	0.335963	0.47715	0.41239	0.37847	0.38212	0.447377	0.452655	0.349049(TRUE)	-1671.01			NCU00632	NCU00632	1.99407
NCU00633	NCU00633	1.15935	1	2.6016	1.63731	2.1875	1.48784	1.961	0.438361	0.406352	0.624038	0.492737	0.573361	0.485946	0.477415	0.547708	0.602274	0.623202	0.550286	0.720237	0.56626	0.635391	0.394695(TRUE)	-2258.82					NCU00660	NCU00660	1.08248	1	1.20677	1.03081	0.202921	0.202816	0.234835	0.210188	0.218957	0.224235	0.23676	0.203521	0.264364(TRUE)	-3076.95			NCU00633	NCU00633	1.78449
NCU00634	NCU00634	8.28803	1	9.03022	5.61688	8.75707	11.4415	8.80014	0.488706	0.195384	0.538798	0.382548	0.459239	0.601173	0.47473	0.508574	0.230382	0.511795	0.429459	0.571809	0.571664	0.5144	0.225125(TRUE)	-42400.4					NCU00662	NCU00662	1.14393	1	1.7186	1.0851	0.537452	0.48025	0.608824	0.49568	0.655636	0.614147	0.659029	0.620978	0.161762(TRUE)	-549.38			NCU00634	NCU00634	2.12542
NCU00635	NCU00635	6.30994	1	4.84406	2.91584	4.92127	6.04068	4.47754	0.399417	0.176136	0.29988	0.250214	0.334227	0.326287	0.289069	0.357774	0.190864	0.31815	0.261099	0.313468	0.32347	0.289442	0.252653(TRUE)	-35863.3					NCU00663	NCU00663	1.59139	1.36871	1.17125	1	0.260223	0.268836	0.261889	0.230825	0.304878	0.271717	0.264375	0.249948	0.282583(TRUE)	-2821.17			NCU00635	NCU00635	1.60331
NCU00636	NCU00636	1.83787	1	1.31321	1.14344	1.41142	1.76424	1.32547	0.197895	0.151153	0.174046	0.15438	0.163471	0.181126	0.150408	0.178922	0.199064	0.165733	0.174261	0.197138	0.230371	0.182425	0.168068(TRUE)	-11782.8					NCU00664	NCU00664	1.40595	1	1.33981	1.22746	0.470022	0.409687	0.443549	0.45522	0.532999	0.464046	0.639251	0.552909	0.486787(TRUE)	-849.01			NCU00636	NCU00636	1
NCU00638	NCU00638	1	1.48674	5.54038	3.94755	3.13954	2.08205	5.6528	0.835185	1.18026	2.3646	2.05879	1.73152	1.41011	2.33558	2.04352	2.39252	2.99632	2.74168	2.44216	2.28254	2.94524	0.446547(TRUE)	-509.371					NCU00665	NCU00665	1.29603	1.01078	1.74901	1	0.171532	0.149075	0.181404	0.143254	0.162839	0.162978	0.186244	0.1611	0.176076(TRUE)	-6609.87			NCU00638	NCU00638	1.11245
NCU00640	NCU00640	1.90686	2.9657	1.30282	1.3486	1	1.08012	1.06976	0.846094	1.2582	0.671983	0.69646	0.580846	0.631349	0.607156	1.15437	1.28914	1.00105	0.929932	0.874778	0.8866	0.928023	0.168669(TRUE)	-693.038					NCU00666	NCU00666	1.58246	1	1.20005	1.06327	0.706359	0.550277	0.608565	0.561203	0.822793	0.766292	0.833098	0.789592	0.361762(TRUE)	-382.02			NCU00640	NCU00640	1.50738
NCU00641	NCU00641	1.37967	1.93436	1.38266	1.7521	1	1.10625	1.61951	0.65	0.833134	0.62821	0.718242	0.520978	0.5647	0.679586	0.8727	1.05201	0.793148	0.897808	0.811957	0.795622	0.928548	0.405205(TRUE)	-879.471					NCU00667	NCU00667	1.07592	1.00833	1	1.103	0.10574	0.104371	0.104925	0.104266	0.111214	0.110528	0.106715	0.109509	0.372773(TRUE)	-10146.3			NCU00641	NCU00641	1.22922
NCU00642	NCU00642	1	6.82467	10.8021	29.3856	17.6385	8.91849	25.5414	0.734827	2.9196	2.91252	4.74457	3.69188	2.81481	4.18992	1.4537	3.48308	3.3	5.3314	4.42766	3.52638	5.18211	0.285485(TRUE)	-3192.25					NCU00668	NCU00668	1.27177	1	1.13553	1.18775	0.215766	0.191553	0.202851	0.211115	0.234171	0.238079	0.238872	0.227308	0.262462(TRUE)	-3283.03			NCU00642	NCU00642	1.05115
NCU00643	NCU00643	1	6.04046	31.7059	54.8818	53.9757	37.1725	56.2168	0.766719	2.70487	5.47449	7.36504	6.73113	5.91591	8.46431	1.84524	3.79588	6.55737	7.90904	7.81485	7.14384	8.06004	0.185185(TRUE)	-6455.37					NCU00669	NCU00669	1.64843	1.4054	1	1.82592	0.190537	0.198082	0.196266	0.228218	0.222091	0.21458	0.188053	0.239548	0.192392(TRUE)	-5721.77			NCU00643	NCU00643	1.86099
NCU00644	NCU00644	4.06391	1	3.01323	2.32297	2.84836	3.91444	3.01348	0.509769	0.280749	0.392573	0.365401	0.37111	0.412984	0.42007	0.461425	0.335674	0.415438	0.444546	0.445256	0.513847	0.422788	0.182182(TRUE)	-9600.66					NCU00670	NCU00670	1.12077	1	1.07159	1.11688	0.0724059	0.0699739	0.0645246	0.0717463	0.071327	0.0707921	0.0733569	0.0724528	0.367367(TRUE)	-25301.2			NCU00644	NCU00644	2.22465
NCU00645	NCU00645	0	0	0	0	0	0	0	0	0	0	0	0	0	0	0	0	0	0	0	0	0	0(FALSE)	0					NCU00671	NCU00671	1.27169	1	1.09128	1.25566	0.284789	0.248653	0.253474	0.276301	0.302061	0.279022	0.294296	0.308976	0.313413(TRUE)	-2165.37			NCU00645	NCU00645	0
NCU00646	NCU00646	1.24363	1.51119	1.2141	1.17602	1	1.00793	1.37792	0.765154	0.902604	0.723233	0.785735	0.717483	0.704505	0.77328	1.39182	1.45987	1.10825	1.17099	1.14722	1.08865	1.3315	0.159059(TRUE)	-341.268					NCU00673	NCU00673	1.36397	1	1.62598	1.13854	0.073813	0.0652499	0.0801425	0.0683177	0.0797723	0.0633892	0.072845	0.0679564	0.283984(TRUE)	-31634			NCU00646	NCU00646	1.65963
NCU00648	NCU00648	1.69173	4.28577	0	1.60292	1.09044	0	1	1.61329	4.1255	0	1.5736	1.03931	0	0.9681	523.743	3241.96	0	858.429	446.429	0	410.398	0.272272(TRUE)	-108.274					NCU00674	NCU00674	1.14478	1	1.18074	1.27628	0.775901	0.702364	0.757705	0.835907	1.08471	1.11577	1.16924	1.16579	0.416617(TRUE)	-178.988			NCU00648	NCU00648	0
NCU00649	NCU00649	1.4597	1.04581	1.16556	1	1.16402	1.21719	1.02357	0.384722	0.322275	0.307312	0.316054	0.329057	0.348902	0.298278	0.414199	0.450419	0.408172	0.356606	0.373794	0.448893	0.380888	0.396997(TRUE)	-2282.55					NCU00675	NCU00675	1.38051	1.05823	1.27208	1	0.534118	0.434395	0.52263	0.452491	0.606896	0.548252	0.627278	0.56585	0.352653(TRUE)	-638.619			NCU00649	NCU00649	2.4224
NCU00650	NCU00650	7.90519	1	7.92454	4.08901	7.79709	11.6111	7.22027	2.73887	0.813114	2.40506	1.70914	2.75174	2.98261	2.33498	3.07942	1.70863	3.08719	2.58328	3.22864	3.56012	3.03087	0.423423(TRUE)	-1586.66					NCU00676	NCU00676	1.277	1.11713	3.11677	1	0.322395	0.301333	0.441982	0.298885	0.36097	0.340615	0.435661	0.331487	0.301001(TRUE)	-2396.57			NCU00650	NCU00650	3.97566
NCU00651	NCU00651	1	1.41865	1.24649	1.88763	1.12919	1.2597	1.38779	0.362348	0.534684	0.383269	0.498454	0.379622	0.416326	0.419215	0.543033	0.642257	0.526746	0.658251	0.494599	0.547955	0.54238	0.42973(TRUE)	-1836.87					NCU00677	NCU00677	1.51924	1.34134	2.64253	1	0.706994	0.679109	0.846844	0.558909	0.941217	0.857434	1.02384	0.8052	0.397598(TRUE)	-530.505			NCU00651	NCU00651	1.68555
NCU00652	NCU00652	1.68388	4.63062	0	1.87791	1	0	1.23399	1.6567	4.2608	0	1.77009	0.977647	0	1.22102	656.462	2740.86	0	808.169	554.665	0	351.67	0.437237(TRUE)	-140.701					NCU00678	NCU00678	1	1.13697	1.02938	1.72497	0.345724	0.350528	0.32315	0.4037	0.383333	0.402485	0.396169	0.4239	0.396396(TRUE)	-1354.29			NCU00652	NCU00652	0
NCU00653	NCU00653	0	3.34616	0	1.57641	1	0	0	0	3.28336	0	1.52285	0.944075	0	0	0	3213.8	0	2009.14	1513.59	0	0	0.304805(TRUE)	-71.5633					NCU00679	NCU00679	1.61953	1	2.69767	0	1.56601	0.931023	2.5961	0	3425.85	2578.59	3288.93	0	0.368368(TRUE)	-71.0017			NCU00653	NCU00653	0
NCU00654	NCU00654	1.3853	1.61685	1.41744	1.87611	1.13271	1	1.65207	0.546293	0.636821	0.550102	0.645753	0.45776	0.468475	0.569313	0.752615	0.79536	0.739578	0.754256	0.582022	0.70624	0.733904	0.49019(TRUE)	-1271.33					NCU00680	NCU00680	1.20969	1	1.80766	1.05352	0.140651	0.129331	0.15467	0.146341	0.136069	0.14198	0.154464	0.141321	0.152653(TRUE)	-8543.25			NCU00654	NCU00654	1
NCU00655	NCU00655	2.36038	3.72933	1	1.45597	1.1028	1.17722	1.17846	0.563148	0.680317	0.349016	0.449152	0.37599	0.399865	0.383888	0.649218	0.792091	0.43475	0.589408	0.516895	0.490558	0.489943	0.373674(TRUE)	-2266.3					NCU00681	NCU00681	1.46947	1.17753	1	1.2525	0.3572	0.353133	0.317274	0.371438	0.445438	0.40335	0.418393	0.420287	0.405405(TRUE)	-1290.75			NCU00655	NCU00655	1.59373
NCU00656	NCU00656	1.37986	2.37614	1	1.44874	1.22589	1.04347	1.07424	0.567452	0.807833	0.459926	0.587367	0.535259	0.47324	0.478683	0.793826	0.924102	0.683615	0.775306	0.687364	0.687611	0.652177	0.395495(TRUE)	-1017.38					NCU00682	NCU00682	1.23602	1.18558	1.06934	1	0.141429	0.137145	0.134336	0.146657	0.155866	0.152639	0.13366	0.124325	0.171972(TRUE)	-7204.21			NCU00656	NCU00656	1.50599
NCU00657	NCU00657	1.99255	1	1.1571	1.21277	1.08063	1.02609	1.14775	0.671527	0.491856	0.514855	0.532047	0.460601	0.469155	0.516587	0.803099	0.755754	0.702294	0.702149	0.654671	0.62132	0.688831	0.153153(TRUE)	-984.649					NCU00684	NCU00684	3.27377	2.9482	1	2.72985	0.430767	0.400231	0.256691	0.400837	0.396197	0.462429	0.296743	0.448915	0.201502(TRUE)	-4605.18			NCU00657	NCU00657	3.67469
NCU00658	NCU00658	0	1	0	0	0	0	0	0	0.99646	0	0	0	0	0	0	863.054	0	0	0	0	0	0.136737(TRUE)	-13.9884					NCU00685	NCU00685	1.1501	1.01068	1	1.09801	0.0790069	0.076853	0.0760723	0.0820435	0.0783997	0.0785978	0.0788204	0.0787033	0.317317(TRUE)	-19977.7			NCU00658	NCU00658	0
NCU00659	NCU00659	0	3.48075	1.06567	1.58608	1	1.10849	1.75394	0	2.97907	0.951431	1.38223	0.88577	1.02222	1.50781	0	52.5911	14.5377	51.6334	21.5424	15.5766	23.9685	0.17968(TRUE)	-454.111					NCU00687	NCU00687	1.21288	1	1.0418	1.03585	0.16377	0.133261	0.153108	0.154562	0.175585	0.178117	0.172238	0.172842	0.209009(TRUE)	-5073.8			NCU00659	NCU00659	1
NCU00660	NCU00660	1.8159	2.45198	1.10834	1.24268	1	1.21465	1.20153	0.599463	0.728432	0.455107	0.487166	0.411478	0.452291	0.453089	0.734618	0.83458	0.587809	0.60286	0.57501	0.631938	0.575965	0.477377(TRUE)	-1328.64					NCU00688	NCU00688	2.56788	2.07474	1	1.55586	1.31163	1.18546	0.73089	0.960755	1.58471	1.52934	1.30695	1.4231	0.4997(TRUE)	-256.577			NCU00660	NCU00660	1.13162
NCU00662	NCU00662	1.82307	1.47941	1.21377	1.31327	1	1.01983	1.04563	1.05028	0.998475	0.767165	0.849782	0.676	0.693708	0.717628	1.50931	1.4791	1.29782	1.30399	1.19635	1.23874	1.27615	0.382482(TRUE)	-340.048					NCU00689	NCU00689	1.24124	1.03258	1.22379	1	0.407936	0.339961	0.408539	0.357647	0.462877	0.463945	0.47909	0.461838	0.47017(TRUE)	-929.458			NCU00662	NCU00662	1.75266
NCU00663	NCU00663	4.42708	8.36198	1.81423	3.23608	1.5116	1	1.72692	1.39514	1.78446	0.751119	1.12084	0.733184	0.567892	0.793981	1.58674	1.94782	1.16527	1.41685	1.0084	0.919044	1.14023	0.431331(TRUE)	-1416.08					NCU00690	NCU00690	1.21059	1.10833	1.73378	1	0.379029	0.368869	0.429515	0.348952	0.434412	0.437699	0.481937	0.43486	0.428529(TRUE)	-1216.5			NCU00663	NCU00663	1.57564
NCU00664	NCU00664	1.64229	2.47873	1	1.18188	1.00732	1.01048	1.09679	0.893129	1.31974	0.673919	0.794331	0.701586	0.665675	0.699757	1.43505	1.69767	1.11456	1.20606	1.29549	1.23229	1.19404	0.316416(TRUE)	-342.642					NCU00691	NCU00691	1.40636	1.21006	1.09858	1	0.489049	0.464394	0.43468	0.421799	0.588713	0.564362	0.555566	0.526674	0.406707(TRUE)	-742.432			NCU00664	NCU00664	1.31964
NCU00665	NCU00665	0	0	0	0	0	0	0	0	0	0	0	0	0	0	0	0	0	0	0	0	0	0(FALSE)	0					NCU00692	NCU00692	1.26385	1.29593	1.74458	1	0.189916	0.179021	0.218666	0.164437	0.229713	0.215989	0.234285	0.19106	0.200901(TRUE)	-5226.85			NCU00665	NCU00665	0
NCU00666	NCU00666	1	5.10349	2.61378	5.61869	2.5114	2.70999	2.74196	0.771277	2.16443	1.35285	2.12192	1.31753	1.45508	1.47022	1.56343	2.79797	2.04686	2.58347	2.12333	2.18527	2.06506	0.41001(TRUE)	-660.04					NCU00693	NCU00693	1.06913	1	1.44053	1.19832	0.281658	0.262574	0.30827	0.290149	0.35079	0.309406	0.323858	0.350092	0.35005(TRUE)	-1889.56			NCU00666	NCU00666	1.00785
NCU00667	NCU00667	1.87868	4.74633	1.35702	1.84189	1.0739	1	1.6955	0.456921	0.708841	0.38008	0.438112	0.341388	0.336298	0.391667	0.560001	0.744122	0.498913	0.56852	0.405856	0.414738	0.526235	0.311812(TRUE)	-3229.49					NCU00694	NCU00694	1.35763	1.09928	1	1.01978	0.231325	0.190473	0.202719	0.201515	0.238358	0.226113	0.231445	0.207764	0.254054(TRUE)	-3494.66			NCU00667	NCU00667	1.31749
NCU00668	NCU00668	1.70766	1.75553	1	1.46887	1.17146	1.08414	1.16456	0.482321	0.554755	0.368826	0.439928	0.399466	0.390269	0.361723	0.566621	0.653111	0.518876	0.5237	0.51053	0.510425	0.491341	0.41041(TRUE)	-1925.57					NCU00695	NCU00695	1	0	154.079	15.6683	0.867521	0	152.046	4.79133	91957.6	0	2238720	860085	0.201602(TRUE)	-2.71533e-09			NCU00668	NCU00668	1.20059
NCU00669	NCU00669	2.13211	1	1.7872	1.90198	2.19946	2.38377	2.03606	0.369756	0.302508	0.319951	0.37127	0.394203	0.385743	0.365872	0.421663	0.363941	0.378658	0.387381	0.434612	0.431767	0.397527	0.24965(TRUE)	-5356.6					NCU00696	NCU00696	1.22126	1.07296	1	1.40792	0.15614	0.145537	0.128135	0.16255	0.156143	0.163606	0.15232	0.159353	0.175075(TRUE)	-6805.19			NCU00669	NCU00669	1.63621
NCU00670	NCU00670	1.7261	3.78507	1.48139	1.8584	1.22449	1	1.58846	0.306205	0.335483	0.225861	0.247544	0.23085	0.199742	0.230316	0.278124	0.410535	0.242475	0.256418	0.21682	0.224171	0.250466	0.181481(TRUE)	-9411.72					NCU00697	NCU00697	4.24221	1	0	1.84438	4.09298	0.977386	0	1.81623	532.816	2127.11	0	2245.9	0.151051(TRUE)	-76.765			NCU00670	NCU00670	1.93428
NCU00671	NCU00671	2.30547	2.06861	1	1.86343	1.27806	1.30927	1.10496	0.843783	0.872946	0.514935	0.744704	0.580235	0.588108	0.547984	1.10703	1.09252	0.751469	0.949608	0.851952	0.852672	0.770244	0.380981(TRUE)	-954.151					NCU00698	NCU00698	1.13508	1	1.62066	0	1.06018	0.950327	1.49689	0	2913.56	1693.54	3342.47	0	0.479379(TRUE)	-68.5081			NCU00671	NCU00671	2.22188
NCU00673	NCU00673	1	6.52473	1.39833	3.33097	2.11853	1.7534	1.55559	0.124623	0.253581	0.129659	0.199573	0.169541	0.152466	0.143815	0.123632	0.27902	0.150605	0.197923	0.175316	0.165783	0.144497	0.27968(TRUE)	-28096.3					NCU00699	NCU00699	2.22315	1.61073	1.19692	1	0.80953	0.743587	0.625649	0.565682	0.954583	0.930338	0.86115	0.862266	0.166066(TRUE)	-479.906			NCU00673	NCU00673	1.37202
NCU00674	NCU00674	1	2.62132	0	0	0	0	0	0.995186	2.59307	0	0	0	0	0	6445.15	11794.5	0	0	0	0	0	0.29049(TRUE)	-34.7066					NCU00700	NCU00700	1.05499	1	1.72676	1.22551	0.518988	0.491817	0.65885	0.566466	0.689652	0.68663	0.728778	0.681756	0.326827(TRUE)	-519.989			NCU00674	NCU00674	0
NCU00675	NCU00675	1.66746	1.20287	1	1.61476	1.02881	1.20287	1.13633	0.901179	0.765264	0.592981	0.801235	0.60956	0.698154	0.634596	1.21344	1.07943	0.970758	1.09112	1.02247	1.05808	0.993357	0.406707(TRUE)	-496.066					NCU00701	NCU00701	1.72166	2.61261	1.61742	1	0.528354	0.623527	0.511642	0.397956	0.712258	0.762442	0.675049	0.53533	0.418318(TRUE)	-1163.12			NCU00675	NCU00675	1.34745
NCU00676	NCU00676	3.03846	1	2.02535	1.2625	1.82814	2.8034	1.73553	1.0053	0.596936	0.768258	0.629441	0.740343	0.951459	0.730769	1.18727	0.994226	1.05545	0.973347	1.08542	1.11685	0.982158	0.173974(TRUE)	-1121.55					NCU00704	NCU00704	0	0	0	0	0	0	0	0	0	0	0	0	0(FALSE)	0			NCU00676	NCU00676	2.64013
NCU00677	NCU00677	1	7.55904	1.47147	4.4117	2.82188	1.91613	2.60247	0.671724	2.00306	0.794941	1.57562	1.18132	0.941095	1.08048	1.29648	2.38636	1.29336	1.85421	1.60643	1.53403	1.59122	0.367668(TRUE)	-1018.29					NCU00705	NCU00705	2.49249	1.76396	2.8336	1	1.42515	1.18879	1.62249	0.815902	2.07832	1.77925	1.88451	1.66035	0.379179(TRUE)	-186.118			NCU00677	NCU00677	1.28086
NCU00678	NCU00678	0	8.67509	1.14944	1.60833	1.04563	1.30985	1	0	8.2199	1.09813	1.52888	0.986938	1.2508	0.953777	0	618.023	88.4572	148.573	159.606	141.343	179.679	0.364765(TRUE)	-230.662					NCU00706	NCU00706	1.19814	1.36771	1	1.31914	0.0267943	0.0295253	0.0263391	0.0281083	0.0301851	0.0307128	0.0255882	0.0311938	0.352252(TRUE)	-140293			NCU00678	NCU00678	1
NCU00679	NCU00679	0	0	0	0	0	0	0	0	0	0	0	0	0	0	0	0	0	0	0	0	0	0(FALSE)	0					NCU00707	NCU00707	1.45644	1.76479	2.88506	1	0.363341	0.402701	0.487026	0.290774	0.405355	0.411343	0.466693	0.386856	0.302402(TRUE)	-2280.43			NCU00679	NCU00679	0
NCU00680	NCU00680	1.55023	1	1.49653	1.81029	1.75253	2.30487	1.6275	0.237851	0.208555	0.225207	0.222796	0.240203	0.261356	0.223292	0.287984	0.253732	0.245175	0.26289	0.271247	0.318914	0.250339	0.193493(TRUE)	-8475.97					NCU00708	NCU00708	0	0	0	0	0	0	0	0	0	0	0	0	0(FALSE)	0			NCU00680	NCU00680	3.20368
NCU00681	NCU00681	2.23083	4.41985	1	1.9745	1.28595	1.7096	1.32413	1.11366	1.71728	0.668555	1.04842	0.774607	0.925727	0.76648	1.57103	1.87433	1.1862	1.50114	1.28886	1.31968	1.26586	0.195696(TRUE)	-603.821					NCU00709	NCU00709	0	0	1	0	0	0	0.976872	0	0	0	2448.44	0	0.248749(TRUE)	-37.1325			NCU00681	NCU00681	1.39514
NCU00682	NCU00682	2.46394	6.0109	1	1.52888	1.32811	1.27416	1.16111	0.667855	0.984057	0.382054	0.524992	0.510663	0.440745	0.449764	0.770637	0.970978	0.530659	0.643353	0.654023	0.638102	0.582325	0.38038(TRUE)	-2071.55					NCU00710	NCU00710	1.36899	1	2.21387	1.42387	0.814106	0.652245	1.03897	0.842695	1.19927	1.09858	1.26139	1.16524	0.168569(TRUE)	-283.308			NCU00682	NCU00682	1.51798
NCU00684	NCU00684	1.20923	2.82945	1.10173	1.41985	1.08965	1	1.17842	0.554959	0.895487	0.498453	0.560664	0.495082	0.500636	0.500268	0.734017	0.963309	0.646984	0.768009	0.696078	0.677937	0.701139	0.355355(TRUE)	-1034.39					NCU00711	NCU00711	1.84013	1.28119	3.33929	1	1.03118	0.769976	1.23215	0.668455	1.29943	1.14454	1.34033	1.12014	0.274074(TRUE)	-348.715			NCU00684	NCU00684	1
NCU00685	NCU00685	1	2.1295	1.1961	1.4542	1.32619	1.14568	1.30723	0.150262	0.253833	0.167934	0.183104	0.205974	0.174548	0.176966	0.178907	0.265609	0.17919	0.20428	0.181209	0.175399	0.188702	0.16997(TRUE)	-10307.3					NCU00712	NCU00712	1.37463	1.20807	1.06977	1	0.137898	0.127298	0.130985	0.121849	0.151757	0.149481	0.132384	0.130852	0.367467(TRUE)	-8624.2			NCU00685	NCU00685	1.0817
NCU00687	NCU00687	1.7783	1.21399	1.04984	1.22151	1.25925	1	1.16118	0.320548	0.280123	0.237428	0.257087	0.267271	0.232108	0.258223	0.323517	0.272891	0.262157	0.276736	0.276551	0.243316	0.278529	0.269069(TRUE)	-4526.4					NCU00713	NCU00713	1.38769	1.42684	1.15754	1	0.268807	0.263006	0.250047	0.225215	0.314858	0.295598	0.29971	0.26757	0.29009(TRUE)	-2667.67			NCU00687	NCU00687	1.28258
NCU00688	NCU00688	2.13237	2.40741	1.08656	1.05598	1.01565	1.02653	1	1.50079	1.75515	0.883226	0.86454	0.858189	0.870976	0.847761	2.33503	2.47367	1.88787	1.93545	1.99947	1.90095	1.87164	0.425726(TRUE)	-153.392					NCU00714	NCU00714	1.38069	1	1.7758	1.57457	0.184076	0.17458	0.20248	0.199088	0.217502	0.183678	0.216059	0.196847	0.184484(TRUE)	-6010.78			NCU00688	NCU00688	1
NCU00689	NCU00689	1.14265	2.13518	1.01853	1.5373	1.18996	1	1.10926	0.545445	0.860494	0.525567	0.670636	0.608807	0.558261	0.527264	0.78953	1.05347	0.715624	0.818187	0.822558	0.758658	0.792569	0.196196(TRUE)	-765.908					NCU00715	NCU00715	1.63632	1	1.94592	1.89259	0.427491	0.344032	0.448318	0.438413	0.469772	0.406697	0.494267	0.464319	0.34975(TRUE)	-1778.3			NCU00689	NCU00689	1.50043
NCU00690	NCU00690	1.98702	1.37482	1	1.35776	1.02334	1.41641	1.19832	0.90186	0.765873	0.584663	0.720153	0.602289	0.754551	0.649989	1.15879	1.06696	0.904838	0.992059	0.973606	1.13961	0.927128	0.177377(TRUE)	-573.234					NCU00716	NCU00716	4.91172	23.7014	1	46.2569	1.28193	2.43765	0.499338	2.82356	1.46083	2.53188	0.757246	2.68135	0.364965(TRUE)	-7436.97			NCU00690	NCU00690	1.53093
NCU00691	NCU00691	1.84061	3.48775	1	2.33175	1.20324	1.15659	1.42781	1.1347	1.74705	0.757431	1.29067	0.849702	0.839235	0.981905	1.89156	2.38523	1.57649	1.89382	1.62917	1.54731	1.7915	0.415415(TRUE)	-334.399					NCU00717	NCU00717	1.64265	2.79139	1	2.14209	0.635533	0.806538	0.476815	0.766824	0.868789	0.90285	0.72862	0.810693	0.495095(TRUE)	-796.086			NCU00691	NCU00691	1
NCU00692	NCU00692	12.9831	1	9.36007	4.2941	9.56528	13.2414	8.71016	1.87755	0.543958	1.60175	1.16991	1.90147	1.99564	1.64761	2.20567	0.932898	1.7464	1.3267	2.01635	2.19061	1.81118	0.225826(TRUE)	-5309.15					NCU00718	NCU00718	1	1.34549	0	2.45405	0.972615	1.28743	0	2.31877	152.494	561.486	0	1472.61	0.25996(TRUE)	-96.8234			NCU00692	NCU00692	3.68685
NCU00693	NCU00693	1.95165	1.4119	1.48099	1	1.12196	1.37796	1.11705	0.745205	0.620515	0.578417	0.506389	0.527542	0.579085	0.510186	0.849019	0.864426	0.764224	0.756809	0.812536	0.755907	0.698149	0.162963(TRUE)	-974.455					NCU00719	NCU00719	1.91289	1.46811	1.00526	1	0.866563	0.76435	0.595438	0.573989	0.977371	0.977628	0.86807	0.859846	0.366967(TRUE)	-346.343			NCU00693	NCU00693	2.43128
NCU00694	NCU00694	1	1.86482	1.16078	1.89377	1.33043	1.13575	1.14099	0.315394	0.506431	0.352803	0.482771	0.365585	0.349646	0.360185	0.429419	0.608719	0.414	0.531386	0.467721	0.434292	0.462953	0.386787(TRUE)	-2268.78					NCU00720	NCU00720	1.17946	1.1756	1.74996	1	0.198639	0.180001	0.206712	0.174906	0.218713	0.230043	0.237074	0.205489	0.221121(TRUE)	-4609.85			NCU00694	NCU00694	1.38242
NCU00695	NCU00695	0	0	0	0	0	0	0	0	0	0	0	0	0	0	0	0	0	0	0	0	0	0(FALSE)	0					NCU00721	NCU00721	1.48271	1.23381	2.69325	1	0.62059	0.576579	0.812429	0.50998	0.784043	0.782417	0.864362	0.712499	0.153453(TRUE)	-639.759			NCU00695	NCU00695	0
NCU00696	NCU00696	1.14409	2.54376	1.04214	1.49559	1.02338	1	1.00557	0.361183	0.56578	0.368379	0.451949	0.351547	0.354405	0.341134	0.527341	0.641692	0.454812	0.535508	0.49505	0.486849	0.458667	0.408108(TRUE)	-1873.93					NCU00722	NCU00722	1.30874	1	2.27854	1.05619	0.584175	0.512277	0.789475	0.547839	0.770549	0.701394	0.812708	0.756727	0.358258(TRUE)	-546.916			NCU00696	NCU00696	1.1625
NCU00697	NCU00697	0	0	0	0	0	0	0	0	0	0	0	0	0	0	0	0	0	0	0	0	0	0(FALSE)	0					NCU00723	NCU00723	1	1.01628	1.21668	1.28358	0.391229	0.405549	0.425202	0.428379	0.547821	0.49117	0.487964	0.514408	0.157958(TRUE)	-773.78			NCU00697	NCU00697	1.10139
NCU00698	NCU00698	0	1	0	0	0	0	0	0	0.998314	0	0	0	0	0	0	501.853	0	0	0	0	0	0.13954(FALSE)	-15.3453					NCU00724	NCU00724	0	0	1	0	0	0	0.983965	0	0	0	3158.28	0	0.248348(TRUE)	-27.2053			NCU00698	NCU00698	0
NCU00699	NCU00699	0	1	0	0	0	0	0	0	0.991695	0	0	0	0	0	0	13.1495	0	0	0	0	0	0.142743(FALSE)	-254.551					NCU00725	NCU00725	1.17596	1.01735	1.03113	1	0.158023	0.139592	0.132685	0.136051	0.160709	0.163657	0.168298	0.156291	0.19009(TRUE)	-5747.02			NCU00699	NCU00699	1.51667
NCU00700	NCU00700	1.492	5.51569	1	2.03768	1.69846	0	1.47785	1.35875	5.11358	0.979516	1.89071	1.61824	0	1.38407	108.208	220.011	79.4522	262.552	69.3513	0	93.3862	0.176977(TRUE)	-201.222					NCU00726	NCU00726	1.06995	1	1.32597	1.40745	0.024903	0.0207186	0.0238823	0.0238299	0.0215638	0.0240984	0.0244357	0.025171	0.357057(TRUE)	-188175			NCU00700	NCU00700	0
NCU00701	NCU00701	1	1.62209	1.42737	1.09552	2.06132	1.23866	2.03017	0.60003	0.81436	0.711278	0.603116	0.858974	0.654608	0.921751	0.960029	1.28712	1.11507	0.987544	1.1067	0.882881	1.0982	0.161161(TRUE)	-680.013					NCU00727	NCU00727	1.17575	1	1.39372	1.18443	0.406128	0.391329	0.455552	0.422099	0.501392	0.462751	0.544467	0.515581	0.465165(TRUE)	-954.722			NCU00701	NCU00701	1
NCU00704	NCU00704	0	0	0	0	0	0	0	0	0	0	0	0	0	0	0	0	0	0	0	0	0	0(FALSE)	0					NCU00728	NCU00728	1.31512	1	1.69208	1.09165	0.712084	0.632343	0.82719	0.650838	1.01758	0.946186	0.982469	0.938578	0.393794(TRUE)	-302.65			NCU00704	NCU00704	0
NCU00705	NCU00705	0	5.23714	0	1	0	0	0	0	5.03499	0	0.983699	0	0	0	0	2784.84	0	582.616	0	0	0	0.254855(TRUE)	-96.7944					NCU00729	NCU00729	1.36766	1.22508	1	2.25776	0.0880746	0.0864012	0.0768732	0.104901	0.0880046	0.0907959	0.0861473	0.103491	0.299099(TRUE)	-24804.4			NCU00705	NCU00705	0
NCU00706	NCU00706	3.75282	1	4.84261	2.79789	2.9477	2.68918	4.35534	0.196392	0.120005	0.185383	0.171196	0.157297	0.15568	0.199269	0.200128	0.131089	0.230271	0.15927	0.173477	0.164256	0.219202	0.258859(TRUE)	-51254.1					NCU00730	NCU00730	1	1.04554	2.78193	2.00887	0.674878	0.688267	1.20542	1.06725	1.17196	1.16625	1.32128	1.31077	0.311612(TRUE)	-310.332			NCU00706	NCU00706	1.17557
NCU00707	NCU00707	9.89669	1	7.134	2.86184	6.01129	10.7841	5.86949	2.77327	0.762577	2.20469	1.36339	2.1472	2.72884	1.80607	3.16048	1.48812	2.4482	1.90739	2.37257	3.12901	2.51884	0.404605(TRUE)	-1746.36					NCU00732	NCU00732	0	0	1	1.00556	0	0	0.962529	0.974278	0	0	45.1948	41.6402	0.385285(TRUE)	-593.895			NCU00707	NCU00707	3.37852
NCU00708	NCU00708	0	0	0	0	0	0	0	0	0	0	0	0	0	0	0	0	0	0	0	0	0	0(FALSE)	0					NCU00733	NCU00733	1.11687	1.26521	1.4297	1	0.701318	0.733101	0.833358	0.639024	0.977694	1.0535	0.993577	0.913181	0.207508(TRUE)	-241.859			NCU00708	NCU00708	0
NCU00709	NCU00709	0	0	5.30134	13.7265	10.1046	1	6.91796	0	0	4.79775	12.1715	8.98052	0.914013	6.15359	0	0	60.1207	140.68	73.8538	8.14891	109.812	0.307107(TRUE)	-1280.19					NCU00734	NCU00734	1.18681	1.00235	1.07759	1	0.186418	0.18318	0.198573	0.199574	0.223219	0.210974	0.210473	0.194456	0.248148(TRUE)	-3487.1			NCU00709	NCU00709	0
NCU00710	NCU00710	1.15125	1	32.5205	67.9053	40.6241	46.7555	41.2838	0.955466	0.834507	5.24385	7.45057	6.63247	6.98681	6.62521	1.94603	2.42477	6.92922	9.14957	7.68178	8.04202	6.74857	0.179379(TRUE)	-5615.13					NCU00735	NCU00735	1.00682	1.75644	3.6277	1	0.451434	0.636211	0.819426	0.466852	0.699323	0.744563	0.806234	0.632252	0.454454(TRUE)	-937.907			NCU00710	NCU00710	4.06166
NCU00711	NCU00711	1	2.07642	3.5488	4.53341	3.86344	2.94982	3.93187	0.713519	1.32459	1.49067	1.70614	1.59286	1.45179	1.51829	1.37799	1.82561	1.92431	2.21871	1.94705	1.70336	1.89307	0.151652(TRUE)	-858.457					NCU00736	NCU00736	1	1.13218	1.05146	1.16888	0.610471	0.692255	0.665267	0.742867	1.00653	0.993651	1.00627	1.03691	0.193894(TRUE)	-217.098			NCU00711	NCU00711	1.419
NCU00712	NCU00712	4.00974	1	2.56385	1.98335	2.8182	3.38269	2.30054	0.614175	0.377826	0.48954	0.421462	0.495549	0.57384	0.437114	0.678883	0.442367	0.591294	0.496187	0.637181	0.622404	0.534725	0.266366(TRUE)	-5006.29					NCU00737	NCU00737	1.13696	1	1.52314	1.26783	0.146803	0.176856	0.19395	0.167738	0.184949	0.158823	0.18288	0.173026	0.187888(TRUE)	-5657.94			NCU00712	NCU00712	4.50842
NCU00713	NCU00713	1.55999	2.90492	1.25555	1	1.45514	1.18324	1.0564	0.778078	1.20864	0.673042	0.575503	0.707942	0.655913	0.58998	1.02593	1.27016	0.959119	0.927243	0.979595	0.974023	0.856016	0.387187(TRUE)	-662.973					NCU00738	NCU00738	1.10558	1	1.20652	1.06377	0.317585	0.300067	0.340432	0.315877	0.365568	0.377224	0.376838	0.345369	0.4003(TRUE)	-1414.79			NCU00713	NCU00713	1.20616
NCU00714	NCU00714	2.69428	1	1.69749	1.28246	1.80721	1.57353	1.58341	0.364554	0.255327	0.295761	0.269015	0.302016	0.288029	0.296744	0.401085	0.362061	0.351501	0.290539	0.392738	0.336795	0.356936	0.25045(TRUE)	-5310.16					NCU00739	NCU00739	0	0	0	0	0	0	0	0	0	0	0	0	0(FALSE)	0			NCU00714	NCU00714	1.50247
NCU00715	NCU00715	3.63367	2.58425	1.52483	2.09244	1.53082	1	1.23094	1.43745	1.25642	0.833706	1.02987	0.93902	0.685602	0.782295	1.69602	1.75871	1.3255	1.45832	1.34925	1.26375	1.28185	0.218218(TRUE)	-578.663					NCU00740	NCU00740	1.3351	1.08951	2.41698	1	0.847428	0.724563	1.15608	0.708854	1.30176	1.19914	1.29296	1.30005	0.152052(TRUE)	-224.877			NCU00715	NCU00715	2.24203
NCU00716	NCU00716	0	4.62887	1	1.96743	1.13453	1.03198	5.11032	0	4.18801	0.868027	1.75491	0.982446	0.913198	4.45482	0	64.4032	22.8329	29.7175	26.527	18.2135	71.4481	0.182783(TRUE)	-460.533					NCU00741	NCU00741	1.02536	1	1.22659	1.02559	0.276741	0.256514	0.278249	0.259244	0.315449	0.30019	0.335167	0.31162	0.371171(TRUE)	-1646.35			NCU00716	NCU00716	1.3322
NCU00717	NCU00717	1	1.79759	0	0	0	0	0	0.982725	1.69894	0	0	0	0	0	4763.69	4662.12	0	0	0	0	0	0.263664(TRUE)	-34.8253					NCU00742	NCU00742	1.11028	1	2.04431	1.93432	0.190047	0.163213	0.203455	0.2166	0.189757	0.171792	0.238948	0.233932	0.183584(TRUE)	-6073.35			NCU00717	NCU00717	1
NCU00718	NCU00718	0	0	0	0	0	0	0	0	0	0	0	0	0	0	0	0	0	0	0	0	0	0(FALSE)	0					NCU00743	NCU00743	1.47979	1.36051	1	1.56451	0.131837	0.126791	0.111066	0.129677	0.131529	0.133976	0.119824	0.132636	0.445245(TRUE)	-12337.5			NCU00718	NCU00718	1.14358
NCU00719	NCU00719	1.42986	5.73635	1	0	0	0	0	1.4109	5.40223	0.979385	0	0	0	0	1287.96	3608.71	722.54	0	0	0	0	0.344244(TRUE)	-76.2194					NCU00744	NCU00744	1.48319	1	1.27167	1.07299	0.207846	0.166189	0.180109	0.18091	0.204141	0.186018	0.21361	0.183214	0.21021(TRUE)	-4968.22			NCU00719	NCU00719	0
NCU00720	NCU00720	2.58199	6.77892	1.54954	1.87181	1.41945	1	1.55523	0.788624	1.27389	0.573799	0.733545	0.551033	0.477262	0.607287	0.936679	1.29017	0.785952	0.841115	0.785747	0.718886	0.773549	0.431431(TRUE)	-1651.33					NCU00745	NCU00745	0	0	0	0	0	0	0	0	0	0	0	0	0(FALSE)	0			NCU00720	NCU00720	2.23079
NCU00721	NCU00721	1	5.18524	1.10658	2.47393	1.66839	1.39517	1.62272	0.516125	1.09283	0.507672	0.845885	0.621773	0.579645	0.599359	0.641946	1.25542	0.674808	0.81598	0.803317	0.84962	0.824074	0.442442(TRUE)	-1510.08					NCU00746	NCU00746	0	0	0	0	0	0	0	0	0	0	0	0	0(FALSE)	0			NCU00721	NCU00721	2.41654
NCU00722	NCU00722	1.01706	1.82406	1	1.98586	1.54783	1.22397	1.3623	0.709189	1.04725	0.679412	1.07812	0.886349	0.785594	0.832363	1.20042	1.6625	1.22791	1.43069	1.29926	1.3278	1.29774	0.406106(TRUE)	-381.986					NCU00747	NCU00747	0	0	2.72141	1	0	0	2.66823	0.973762	0	0	5306.17	3639.62	0.222222(TRUE)	-51.8586			NCU00722	NCU00722	1.63484
NCU00723	NCU00723	1.56788	6.36175	1.11195	2.98187	1.43188	1	1.59901	1.14126	2.94022	0.871018	1.73914	1.09218	0.820941	1.16255	2.33774	3.05867	1.96822	2.56135	2.01086	1.95241	2.15471	0.397497(TRUE)	-302.465					NCU00748	NCU00748	1.10231	1	1.42766	1.48612	0.151607	0.13948	0.156464	0.157282	0.143326	0.150958	0.18112	0.172208	0.169169(TRUE)	-7346.18			NCU00723	NCU00723	1.57012
NCU00724	NCU00724	0	0	0	0	0	0	0	0	0	0	0	0	0	0	0	0	0	0	0	0	0	0(FALSE)	0					NCU00749	NCU00749	1.01128	1.20323	1.0722	1	0.198098	0.212302	0.238308	0.211644	0.234735	0.25131	0.228806	0.220394	0.278779(TRUE)	-2933.01			NCU00724	NCU00724	0
NCU00725	NCU00725	1.30586	1.84241	1	1.25032	1.20852	1.22862	1.17155	0.330565	0.393606	0.282154	0.304655	0.300312	0.301522	0.284083	0.382893	0.49584	0.330916	0.401723	0.330347	0.385331	0.349394	0.326226(TRUE)	-3098.17					NCU00751	NCU00751	2.16013	1.7712	1.73137	1	0.934496	0.870018	0.833928	0.642621	1.19438	1.04642	1.08128	0.957966	0.163263(TRUE)	-401.989			NCU00725	NCU00725	1.51965
NCU00726	NCU00726	1.54712	1	1.36928	1.29201	1.44179	1.51402	1.27715	0.0564484	0.0622441	0.051021	0.0570567	0.0564074	0.0538175	0.052376	0.0588116	0.0563447	0.0542587	0.0474417	0.0588669	0.065401	0.0570466	0.167968(TRUE)	-86801.1					NCU00752	NCU00752	1.40361	1.13371	1.85344	1	0.312572	0.286233	0.370686	0.265639	0.343911	0.336387	0.357714	0.322823	0.307407(TRUE)	-2240.13			NCU00726	NCU00726	1.25314
NCU00727	NCU00727	1.72003	1.0767	1.5113	1.13561	1.2304	1	1.3931	0.699502	0.590891	0.60987	0.53722	0.547335	0.513136	0.564706	0.874692	0.847795	0.805574	0.783589	0.752142	0.710603	0.803423	0.355355(TRUE)	-861.179					NCU00753	NCU00753	1.53657	1.44884	1.47308	1	0.290938	0.29944	0.272237	0.232429	0.295893	0.288039	0.302295	0.284449	0.265465(TRUE)	-3125.73			NCU00727	NCU00727	2.15633
NCU00728	NCU00728	1.4568	1.91551	1	1.99727	0	1.13387	1.04725	1.37767	1.84791	0.944114	1.90064	0	1.09256	0.98972	192.656	322.32	335.523	297.849	0	225.626	207.548	0.309409(TRUE)	-153.735					NCU00754	NCU00754	2.31782	1.64622	1	1.50583	0.311358	0.28438	0.218884	0.250749	0.308539	0.270481	0.252206	0.261425	0.222823(TRUE)	-3968.85			NCU00728	NCU00728	1.15659
NCU00729	NCU00729	5.6393	1	5.27453	4.39826	5.34448	3.32224	6.53912	0.506215	0.254018	0.447856	0.446709	0.465787	0.389379	0.488438	0.537877	0.271415	0.476961	0.476631	0.481284	0.424787	0.537018	0.44014(TRUE)	-17492.9					NCU00755	NCU00755	3.19759	1.45134	1	1.02434	1.25972	0.848562	0.703512	0.667254	1.35498	1.31742	1.1477	1.22092	0.170871(TRUE)	-292.794			NCU00729	NCU00729	1.25159
NCU00730	NCU00730	1.69221	1.8657	1	3.3055	0	1.28789	1.68651	1.5716	1.70903	0.922874	3.12489	0	1.20664	1.56864	129.267	402.964	147.947	617.936	0	184.092	620.879	0.321522(TRUE)	-159.893					NCU00756	NCU00756	0	0	1	0	0	0	0.973535	0	0	0	7603.14	0	0.174374(TRUE)	-36.4823			NCU00730	NCU00730	0
NCU00732	NCU00732	0	0	0	0	0	0	0	0	0	0	0	0	0	0	0	0	0	0	0	0	0	0(FALSE)	0					NCU00757	NCU00757	1.20533	1.26375	0	1	1.1751	1.23189	0	0.978287	1304.92	896.83	0	544.453	0.396897(TRUE)	-93.9022			NCU00732	NCU00732	0
NCU00733	NCU00733	0	1	0	0	0	0	0	0	0.999892	0	0	0	0	0	0	32.9471	0	0	0	0	0	0.148649(FALSE)	-14.4295					NCU00758	NCU00758	1.1205	1	1.85645	1.03291	0.621734	0.587601	0.842251	0.602592	0.872497	0.910252	0.950156	0.891433	0.181882(TRUE)	-318.332			NCU00733	NCU00733	0
NCU00734	NCU00734	1.69877	2.89315	1.10448	1.39593	1.13506	1	1.13714	0.579035	0.732779	0.434023	0.501503	0.415801	0.378452	0.451972	0.715697	0.813421	0.544931	0.624476	0.597696	0.531327	0.602891	0.453053(TRUE)	-1466.09					NCU00759	NCU00759	1.14734	1.13895	1	1.23393	0.315986	0.28801	0.290199	0.297512	0.313984	0.321794	0.299442	0.377798	0.379479(TRUE)	-1564.34			NCU00734	NCU00734	1.07979
NCU00735	NCU00735	1.58899	1	3.25361	1.42295	1.97744	2.02912	2.22813	0.890906	0.724936	1.33508	0.849831	1.01669	0.985798	1.11632	1.33685	1.34434	1.51382	1.22729	1.45531	1.3025	1.39397	0.415616(TRUE)	-619.014					NCU00760	NCU00760	0	0	0	0	0	0	0	0	0	0	0	0	0(FALSE)	0			NCU00735	NCU00735	2.44592
NCU00736	NCU00736	1.23246	1.00744	1.13466	1.06223	1.12527	1.22349	1	0.859124	0.81644	0.818798	0.749775	0.849985	0.841231	0.739244	1.62477	1.54295	1.45226	1.56304	1.5743	1.49522	1.40455	0.157658(TRUE)	-219.458					NCU00761	NCU00761	2.40719	3.35934	1	2.34603	1.52762	1.72001	0.827115	1.5027	2.08505	2.1685	1.81632	2.10707	0.373574(TRUE)	-200.235			NCU00736	NCU00736	1.09729
NCU00737	NCU00737	1.52653	1.36295	1.12909	1	1.05504	1.26696	1.12176	0.437535	0.454139	0.400494	0.371577	0.378571	0.414276	0.361799	0.520996	0.563798	0.460501	0.421161	0.430783	0.49585	0.489146	0.434334(TRUE)	-1762.3					NCU00762	NCU00762	2.86678	1.81529	2.86532	1	1.40616	1.1334	1.46207	0.773121	1.89044	1.63089	1.88311	1.51782	0.470871(TRUE)	-256.432			NCU00737	NCU00737	1.70328
NCU00738	NCU00738	1.43005	1.83572	1.02039	1.56585	1	1.22485	1.04355	0.602519	0.731081	0.477973	0.616566	0.482482	0.532336	0.47725	0.755153	0.939495	0.637369	0.797845	0.69406	0.707805	0.71191	0.170771(TRUE)	-934.476					NCU00763	NCU00763	0	0	0	0	0	0	0	0	0	0	0	0	0(FALSE)	0			NCU00738	NCU00738	2.52888
NCU00739	NCU00739	0	0	0	0	0	0	0	0	0	0	0	0	0	0	0	0	0	0	0	0	0	0(FALSE)	0					NCU00764	NCU00764	0	0	0	0	0	0	0	0	0	0	0	0	0(FALSE)	0			NCU00739	NCU00739	0
NCU00740	NCU00740	1.60333	2.46951	0	4.29897	0	1	1.27237	1.45273	2.32198	0	4.15279	0	0.901946	1.212	1064.17	1811.8	0	1705.2	0	130.879	176.919	0.282182(TRUE)	-142.142					NCU00765	NCU00765	0	1	0	0	0	0.982612	0	0	0	4608.51	0	0	0.247147(TRUE)	-21.6108			NCU00740	NCU00740	0
NCU00741	NCU00741	1.31709	1.54273	1	1.59518	1.29272	1.43012	1.12581	0.616661	0.701468	0.510575	0.665977	0.58243	0.592833	0.545693	0.867352	0.968084	0.697003	0.842076	0.858845	0.819245	0.752218	0.179279(TRUE)	-864.199					NCU00766	NCU00766	1.27434	1	1.54621	1.89568	0.231467	0.189631	0.228243	0.24481	0.22932	0.216944	0.273047	0.281537	0.225826(TRUE)	-4479.84			NCU00741	NCU00741	1.29806
NCU00742	NCU00742	1.35809	1.41912	1.10395	1.23713	1	1.10847	1.15146	0.947504	1.09669	0.773969	0.900544	0.771151	0.825798	0.861329	1.58923	1.73104	1.60342	1.54522	1.54972	1.525	1.47151	0.198298(TRUE)	-207.227					NCU00768	NCU00768	1.70927	1.50474	1.69364	1	0.175873	0.160721	0.160615	0.131197	0.166254	0.160981	0.172981	0.146494	0.366667(TRUE)	-9663.11			NCU00742	NCU00742	2.58182
NCU00743	NCU00743	1.12986	1.50112	1.07302	1.26459	1.23609	1	1.13206	0.266933	0.309074	0.240636	0.259326	0.281287	0.241874	0.245701	0.316337	0.36551	0.252046	0.291122	0.283872	0.290463	0.311391	0.287688(TRUE)	-4068.91					NCU00770	NCU00770	1.27726	1	2.06822	1.30701	0.280169	0.275335	0.322771	0.305678	0.330268	0.289899	0.380548	0.337413	0.2996(TRUE)	-2391.52			NCU00743	NCU00743	1.64192
NCU00744	NCU00744	1.11534	4.32352	1	1.88514	1.09683	1.09588	1.23726	0.267734	0.512352	0.235177	0.316669	0.260826	0.257975	0.261043	0.318916	0.491624	0.309663	0.41908	0.297176	0.319951	0.336859	0.252352(TRUE)	-4703.2					NCU00771	NCU00771	1.24717	1	1.27283	1.05043	0.255505	0.241597	0.267467	0.228718	0.267963	0.260239	0.261628	0.278192	0.302402(TRUE)	-2471.58			NCU00744	NCU00744	1.20918
NCU00745	NCU00745	0	0	0	0	0	0	0	0	0	0	0	0	0	0	0	0	0	0	0	0	0	0(FALSE)	0					NCU00772	NCU00772	1.27395	1	1.41995	1.16258	0.378661	0.338733	0.36267	0.32929	0.425577	0.392624	0.402005	0.387591	0.392693(TRUE)	-1432.07			NCU00745	NCU00745	0
NCU00746	NCU00746	0	0	0	0	0	0	0	0	0	0	0	0	0	0	0	0	0	0	0	0	0	0(FALSE)	0					NCU00773	NCU00773	2.15857	1.13511	1	1.29189	1.09356	0.818616	0.74397	0.882024	1.37003	1.34069	1.24316	1.31151	0.170771(TRUE)	-193.637			NCU00746	NCU00746	0
NCU00747	NCU00747	0	0	0	0	0	0	0	0	0	0	0	0	0	0	0	0	0	0	0	0	0	0(FALSE)	0					NCU00774	NCU00774	4.86566	3.64968	1	3.09846	0.778125	0.691423	0.373627	0.716969	0.758788	0.732031	0.529936	0.722521	0.270771(TRUE)	-2584.01			NCU00747	NCU00747	0
NCU00748	NCU00748	11.7008	27.2819	1.10003	1.51314	1	1.08692	1.2367	3.58271	4.38172	0.790325	1.01783	0.773046	0.852124	0.901564	4.13025	4.13619	1.706	2.14022	1.60028	1.88652	1.7264	0.49029(TRUE)	-900.101					NCU00775	NCU00775	1	1.00271	1.1114	1.14532	0.0802828	0.0847935	0.0848014	0.0898001	0.0883689	0.0923723	0.0870645	0.0899664	0.36997(TRUE)	-15405			NCU00748	NCU00748	1
NCU00749	NCU00749	3.04336	9.43919	1.23492	1.3217	1.29023	1	1.19114	1.3464	2.11793	0.737922	0.763049	0.749509	0.652128	0.6982	1.6577	2.11444	1.27863	1.16517	1.29987	1.15292	1.17264	0.156456(TRUE)	-789.378					NCU00776	NCU00776	0	0	0	0	0	0	0	0	0	0	0	0	0(FALSE)	0			NCU00749	NCU00749	1.52339
NCU00751	NCU00751	0	18.0131	0	1	0	0	0	0	17.6099	0	0.973097	0	0	0	0	3927.69	0	284.309	0	0	0	0.253253(TRUE)	-145.439					NCU00777	NCU00777	1.34497	1.17385	2.18275	1	0.605258	0.572432	0.759023	0.512377	0.77837	0.72569	0.812648	0.720718	0.309009(TRUE)	-536.149			NCU00751	NCU00751	1.62449
NCU00752	NCU00752	2.1676	3.16618	1.02304	1.65032	1.50333	1	1.13476	0.823364	1.09809	0.532882	0.745552	0.682779	0.533784	0.571323	1.07566	1.26306	0.841899	0.966701	0.894268	0.807035	0.85021	0.405405(TRUE)	-911.494					NCU00778	NCU00778	1.07035	1	1.1003	1.2469	0.338113	0.337062	0.350953	0.377496	0.402338	0.399896	0.415306	0.399192	0.445546(TRUE)	-1105.37			NCU00752	NCU00752	1.51424
NCU00753	NCU00753	1.324	1.19234	1.17102	1	1.35776	1.38876	1.19387	0.404456	0.450581	0.365584	0.333595	0.423035	0.354847	0.347991	0.436611	0.495919	0.393728	0.403923	0.444313	0.522858	0.406535	0.407107(TRUE)	-2134.13					NCU00779	NCU00779	1.17038	1	1.69109	1.41802	0.458208	0.393586	0.519099	0.469967	0.553217	0.520953	0.564673	0.54109	0.488188(TRUE)	-881.654			NCU00753	NCU00753	1.32128
NCU00754	NCU00754	0	2.2882	0	1.25658	1	0	1.17674	0	2.17693	0	1.23045	0.971402	0	1.11754	0	2619.87	0	1903.07	1641.38	0	2908.29	0.292192(TRUE)	-75.0825					NCU00780	NCU00780	1.9056	1.05002	1.33125	1	1.14791	0.780232	0.928695	0.756904	1.54029	1.35913	1.32519	1.32006	0.15005(TRUE)	-156.211			NCU00754	NCU00754	1.8266
NCU00755	NCU00755	0	11.169	0	1	0	0	0	0	10.9031	0	0.869223	0	0	0	0	8203.49	0	848.955	0	0	0	0.215816(TRUE)	-80.6865					NCU00781	NCU00781	1	0	0	0	0.989041	0	0	0	6256.9	0	0	0	0.241942(TRUE)	-20.8141			NCU00755	NCU00755	1.03363
NCU00756	NCU00756	0	0	0	0	0	0	0	0	0	0	0	0	0	0	0	0	0	0	0	0	0	0(FALSE)	0					NCU00782	NCU00782	1	0	2.93111	0	0.977401	0	2.89985	0	2318.21	0	6473.07	0	0.415115(TRUE)	-46.6423			NCU00756	NCU00756	0
NCU00757	NCU00757	0	0	0	0	0	0	0	0	0	0	0	0	0	0	0	0	0	0	0	0	0	0(FALSE)	0					NCU00783	NCU00783	2.82892	1	3.35533	1.92292	1.50789	0.7909	1.57641	1.19108	1.98421	1.61066	1.95068	1.79392	0.383884(TRUE)	-265.35			NCU00757	NCU00757	2.47336
NCU00758	NCU00758	1	2.79811	0	2.844	1.67958	1.53653	1.44704	0.9448	2.55953	0	2.59103	1.5763	1.42141	1.36923	138.346	809.928	0	341.249	294.588	254.999	411.417	0.4002(TRUE)	-200.591					NCU00784	NCU00784	1.38507	1.17606	2.46433	1	0.309728	0.291923	0.379061	0.253148	0.33649	0.310536	0.378126	0.29886	0.283984(TRUE)	-2594.67			NCU00758	NCU00758	0
NCU00759	NCU00759	1.50407	3.94993	1	1.50188	1.21347	1.11705	1.2005	0.847023	1.45948	0.627247	0.848915	0.715463	0.687046	0.69843	1.23187	1.48874	1.01795	1.21088	1.09968	1.06142	1.10922	0.496096(TRUE)	-580.032					NCU00786	NCU00786	0	0	1	0	0	0	0.993226	0	0	0	1836.67	0	0.245345(TRUE)	-35.4985			NCU00759	NCU00759	1
NCU00760	NCU00760	0	0	0	0	0	0	0	0	0	0	0	0	0	0	0	0	0	0	0	0	0	0(FALSE)	0					NCU00787	NCU00787	1.7094	1.64247	1	1.00486	1.0543	1.05069	0.724011	0.734587	1.29302	1.31676	1.2652	1.30964	0.401201(TRUE)	-174.581			NCU00760	NCU00760	0
NCU00761	NCU00761	0	1	0	0	0	0	0	0	0.995557	0	0	0	0	0	0	510.66	0	0	0	0	0	0.141241(FALSE)	-18.2116					NCU00788	NCU00788	1.13008	1.0039	1.23537	1	0.585305	0.547028	0.583111	0.541791	0.717295	0.708403	0.737126	0.753563	0.469169(TRUE)	-368.944			NCU00761	NCU00761	1
NCU00762	NCU00762	0	1	210.969	720.059	361.22	429.975	381.178	0	0.91712	42.4241	133.837	68.3582	82.7808	70.3119	0	2.48817	32.5617	98.6936	55.025	62.8942	56.6352	0.273173(TRUE)	-28928.4					NCU00789	NCU00789	1.30798	1.12964	1.37143	1	0.176442	0.180746	0.198515	0.163702	0.199769	0.177922	0.207795	0.168744	0.203604(TRUE)	-5331.05			NCU00762	NCU00762	0
NCU00763	NCU00763	0	0	0	1.78942	1	2.55765	1.84721	0	0	0	1.65649	0.887266	2.43237	1.7169	0	0	0	8060.3	88.106	91.9939	463.856	0.16046(TRUE)	-81.5699					NCU00792	NCU00792	2.30187	2.22752	1.82691	1	0.179153	0.181917	0.151308	0.123546	0.184888	0.166173	0.181752	0.132073	0.332332(TRUE)	-13904.9			NCU00763	NCU00763	0
NCU00764	NCU00764	0	0	0	0	0	0	0	0	0	0	0	0	0	0	0	0	0	0	0	0	0	0(FALSE)	0					NCU00793	NCU00793	2.89977	2.55163	1	2.60437	0.249513	0.250158	0.163585	0.259504	0.262992	0.236516	0.202566	0.242096	0.386887(TRUE)	-10111.3			NCU00764	NCU00764	0
NCU00765	NCU00765	0	0	0	0	0	0	0	0	0	0	0	0	0	0	0	0	0	0	0	0	0	0(FALSE)	0					NCU00794	NCU00794	1.44847	1.6368	2.45029	1	0.59006	0.574126	0.759755	0.494751	0.66883	0.730981	0.750732	0.577286	0.475375(TRUE)	-858.516			NCU00765	NCU00765	0
NCU00766	NCU00766	1	16.9207	5.18413	10.6892	5.6362	5.29919	7.05421	0.716698	3.65555	1.84475	2.855	1.98758	1.99033	2.01534	1.44324	3.86489	2.5707	3.07026	2.82343	2.45593	2.97722	0.375776(TRUE)	-1803.47					NCU00795	NCU00795	1.11932	1.0268	1.16612	1	0.82059	0.723772	0.812749	0.742437	1.26088	1.3532	1.2436	1.16264	0.166266(TRUE)	-138.629			NCU00766	NCU00766	1
NCU00768	NCU00768	3.46483	1	2.9631	2.03772	3.27345	4.55371	2.89017	0.562248	0.333098	0.470012	0.41394	0.53626	0.546459	0.477791	0.564688	0.42004	0.580045	0.437115	0.585193	0.706019	0.510997	0.224424(TRUE)	-6522.51					NCU00796	NCU00796	1.17784	1.22847	3.62291	1	0.422482	0.423787	0.684026	0.40007	0.547126	0.573526	0.636031	0.523686	0.392993(TRUE)	-1324.06			NCU00768	NCU00768	2.93313
NCU00770	NCU00770	2.27025	3.46129	1	1.43902	1.31673	1.49149	1.01328	0.899029	1.13713	0.538989	0.664167	0.63198	0.664858	0.53848	1.09689	1.29524	0.74807	0.944064	0.883477	0.926701	0.845969	0.468669(TRUE)	-919.202					NCU00799	NCU00799	4.9484	2.09167	1	1.55019	0.638648	0.453654	0.317627	0.384787	0.578618	0.547473	0.437309	0.433231	0.263864(TRUE)	-2778.51			NCU00770	NCU00770	2.61147
NCU00771	NCU00771	1.36258	1.01844	1	1.09568	1.26732	1.22607	1.02062	0.456605	0.415186	0.365918	0.393894	0.435392	0.414493	0.366118	0.553723	0.537846	0.535072	0.489489	0.547257	0.519288	0.486121	0.474374(TRUE)	-1510.94					NCU00800	NCU00800	0	0	0	0	0	0	0	0	0	0	0	0	0(FALSE)	0			NCU00771	NCU00771	1.12238
NCU00772	NCU00772	1.63061	1.45736	1	1.74353	1.19345	1.02762	1.17334	0.598574	0.627985	0.43708	0.638798	0.528042	0.43558	0.520747	0.79502	0.854997	0.640376	0.776449	0.679113	0.642015	0.652435	0.356957(TRUE)	-1074.09					NCU00801	NCU00801	1.75805	1.15902	1.55694	1	0.729413	0.567417	0.643303	0.538398	0.847792	0.798303	0.839077	0.75331	0.411912(TRUE)	-476.873			NCU00772	NCU00772	2.21028
NCU00773	NCU00773	0	8.99165	0	1	0	0	0	0	8.92276	0	0.989954	0	0	0	0	4194.8	0	1001.43	0	0	0	0.285886(TRUE)	-56.0094					NCU00802	NCU00802	1.34966	1.15447	2.4082	1	0.426235	0.398709	0.527318	0.336628	0.500432	0.453751	0.528039	0.439363	0.391892(TRUE)	-1368.65			NCU00773	NCU00773	1.30382
NCU00774	NCU00774	1	12.735	2.7667	4.45923	2.81952	1.08243	2.84403	0.625669	2.15321	1.05431	1.33415	1.01363	0.610684	1.10444	1.06135	2.08062	1.38048	1.59227	1.35545	0.865125	1.34919	0.418018(TRUE)	-1598.57					NCU00803	NCU00803	1.47498	1.31349	2.01473	1	0.629156	0.60358	0.758555	0.576082	0.851134	0.881511	0.883697	0.688978	0.170971(TRUE)	-502.663			NCU00774	NCU00774	1.19251
NCU00775	NCU00775	1.83726	1.26549	1.33463	1	1.28137	1.98074	1.34818	0.180312	0.193432	0.15419	0.154321	0.141975	0.202262	0.179639	0.234018	0.231024	0.183202	0.16685	0.189848	0.19662	0.176162	0.163764(TRUE)	-12337.6					NCU00804	NCU00804	0	0	1	0	0	0	0.988459	0	0	0	844.133	0	0.169169(TRUE)	-64.7175			NCU00775	NCU00775	1.82184
NCU00776	NCU00776	0	0	0	0	0	0	0	0	0	0	0	0	0	0	0	0	0	0	0	0	0	0(FALSE)	0					NCU00805	NCU00805	1.21463	1.05873	1.52355	1	0.175325	0.171887	0.202887	0.14881	0.20565	0.183961	0.204853	0.200234	0.207608(TRUE)	-5261.27			NCU00776	NCU00776	0
NCU00777	NCU00777	2.66081	1	3.05606	1.7635	2.57866	2.31682	2.57135	1.55718	0.824391	1.66658	1.15624	1.51583	1.39073	1.50066	2.3196	1.96863	2.60322	2.01508	2.43191	2.3112	2.23194	0.203303(TRUE)	-378.832					NCU00806	NCU00806	0	0	0	0	0	0	0	0	0	0	0	0	0(FALSE)	0			NCU00777	NCU00777	3.03351
NCU00778	NCU00778	1.73144	1	1.22014	1.28837	1.34322	1.1733	1.36436	0.754779	0.58225	0.590805	0.616238	0.594581	0.596633	0.648298	1.0015	0.909296	0.838219	0.835552	0.844102	0.848929	0.806218	0.344144(TRUE)	-740.357					NCU00807	NCU00807	0	0	0	0	0	0	0	0	0	0	0	0	0(FALSE)	0			NCU00778	NCU00778	2.78777
NCU00779	NCU00779	0	0	0	0	0	0	0	0	0	0	0	0	0	0	0	0	0	0	0	0	0	0(FALSE)	0					NCU00810	NCU00810	1.0982	1	2.24288	1.12999	0.232589	0.242466	0.287511	0.251089	0.290989	0.25368	0.315702	0.285898	0.267167(TRUE)	-2929.58			NCU00779	NCU00779	0
NCU00780	NCU00780	0	8.19855	0	1.46943	0	0	1	0	7.92767	0	1.4008	0	0	0.985369	0	5528.38	0	2354.19	0	0	1595.47	0.254254(TRUE)	-82.4668					NCU00811	NCU00811	1.40018	1.63647	1	1.25936	0.0479958	0.0455791	0.0412723	0.0473868	0.0455982	0.0491694	0.0456145	0.048105	0.164464(TRUE)	-67516			NCU00780	NCU00780	1
NCU00781	NCU00781	0	0	0	0	0	0	0	0	0	0	0	0	0	0	0	0	0	0	0	0	0	0(FALSE)	0					NCU00812	NCU00812	1.07226	1.08637	1.11303	1	0.238906	0.24845	0.249125	0.241521	0.270774	0.250439	0.272191	0.265243	0.319219(TRUE)	-2178.78			NCU00781	NCU00781	0
NCU00782	NCU00782	0	13.6279	1.29288	5.90911	3.50085	1	2.6089	0	11.7446	1.14168	5.20795	3.11724	0.933506	2.3393	0	103.989	16.1022	46.8557	32.0242	12.1889	22.677	0.186286(TRUE)	-616.804					NCU00813	NCU00813	2.08958	2.12978	1	1.58046	0.239173	0.22889	0.181969	0.214303	0.241336	0.237582	0.186523	0.23369	0.163063(TRUE)	-6611.56			NCU00782	NCU00782	0
NCU00783	NCU00783	0	1.66402	0	2.27171	1	1.75348	2.49963	0	1.64195	0	2.20091	0.962272	1.71209	2.42336	0	850.948	0	968.883	270.458	821.27	1405.97	0.248348(TRUE)	-120.43					NCU00814	NCU00814	1.06952	1	1.37803	1.2534	0.212464	0.220236	0.233215	0.243744	0.252161	0.256542	0.283679	0.248592	0.272673(TRUE)	-2996.2			NCU00783	NCU00783	0
NCU00784	NCU00784	1.86097	3.05573	1	1.71575	1.53801	1.5536	1.19507	0.831801	1.09834	0.543531	0.752182	0.700437	0.720134	0.592647	1.05524	1.24684	0.832631	1.00122	1.01425	0.986803	0.811654	0.34965(TRUE)	-862.973					NCU00817	NCU00817	0	0	0	0	0	0	0	0	0	0	0	0	0(FALSE)	0			NCU00784	NCU00784	1.53473
NCU00786	NCU00786	0	1	0	0	0	0	0	0	0.989885	0	0	0	0	0	0	2916.62	0	0	0	0	0	0.140741(FALSE)	-14.6145					NCU00818	NCU00818	1	2.2222	11.8376	1.23016	0.638587	1.17142	1.95923	0.786328	1.19669	1.56557	1.72141	1.3416	0.451051(TRUE)	-828.871			NCU00786	NCU00786	0
NCU00787	NCU00787	0	4.93712	0	3.42071	1.64612	0	1	0	4.73505	0	3.34594	1.60288	0	0.958294	0	2343.43	0	812.781	616.514	0	248.963	0.195596(TRUE)	-168.124					NCU00819	NCU00819	0	1	1.10309	0	0	0.979762	1.07266	0	0	2546.07	4166.73	0	0.178078(TRUE)	-54.7442			NCU00787	NCU00787	0
NCU00788	NCU00788	0	4.24434	0	1	0	0	0	0	4.20768	0	0.982295	0	0	0	0	3770.11	0	1888.52	0	0	0	0.278278(TRUE)	-69.781					NCU00821	NCU00821	1.12691	1.58874	6.12534	1	0.201713	0.260436	0.351222	0.191787	0.232314	0.25598	0.340111	0.213595	0.161161(TRUE)	-7939.44			NCU00788	NCU00788	1
NCU00789	NCU00789	1.52177	3.04785	1	1.58176	1.19761	1.29051	1.18138	0.456698	0.668036	0.320492	0.407594	0.388644	0.413073	0.353944	0.514618	0.731537	0.441168	0.515827	0.429436	0.501256	0.457336	0.363363(TRUE)	-2471.61					NCU00822	NCU00822	0	0	0	0	0	0	0	0	0	0	0	0	0(FALSE)	0			NCU00789	NCU00789	1.9013
NCU00790	NCU00790	8.6243	9.58007	1.00493	2.39087	1.13283	1	1.00797	3.07708	2.86467	0.769846	1.39217	0.862947	0.748586	0.773558	3.02662	3.36359	1.68999	2.20317	1.64498	1.74919	1.7681	0.198799(TRUE)	-562.546					NCU00823	NCU00823	1.06808	1	1.27034	1.08936	0.120846	0.121048	0.122296	0.119129	0.12282	0.121034	0.12452	0.119509	0.374474(TRUE)	-9286.82			NCU00790	NCU00790	4.52258
NCU00792	NCU00792	10.3314	1	5.55449	3.43249	5.74254	7.81048	4.60758	1.58925	0.502324	1.12386	0.922801	1.23406	1.41853	1.06525	1.81078	0.804744	1.35048	1.13686	1.45904	1.56225	1.15588	0.259059(TRUE)	-4316.32					NCU00824	NCU00824	1.74498	1	1.77645	1.72615	0.671155	0.485665	0.640916	0.676246	0.791603	0.707949	0.832222	0.734779	0.163463(TRUE)	-669.663			NCU00792	NCU00792	2.34662
NCU00793	NCU00793	1.82533	4.11671	1	1.20958	1.3662	1.09938	1.15638	0.438255	0.56091	0.274637	0.321711	0.317566	0.304785	0.29756	0.440823	0.578328	0.34349	0.394876	0.419135	0.36992	0.352766	0.294494(TRUE)	-3603.94					NCU00825	NCU00825	1.6027	1.26362	2.53596	1	1.06104	0.901998	1.33689	0.748175	1.38289	1.42123	1.46732	1.31536	0.155556(TRUE)	-193.467			NCU00793	NCU00793	1.42343
NCU00794	NCU00794	3.75398	1	3.90085	1.85881	3.5308	4.43042	3.56784	1.5699	0.668156	1.44108	1.01825	1.35838	1.66421	1.33911	1.80982	1.32493	1.81816	1.49095	1.83776	1.97975	1.79627	0.156857(TRUE)	-993.418					NCU00826	NCU00826	1.42029	1	1.10915	1.15163	1.05638	0.785945	0.895311	0.916367	1.52769	1.47018	1.43866	1.41777	0.167367(TRUE)	-95.8895			NCU00794	NCU00794	2.04748
NCU00795	NCU00795	0	1	0	0	0	0	0	0	0.990948	0	0	0	0	0	0	836.528	0	0	0	0	0	0.13984(FALSE)	-23.5776					NCU00827	NCU00827	1.14195	1.08491	1.81871	1	0.314822	0.285757	0.337847	0.268089	0.352912	0.394114	0.401714	0.306727	0.34955(TRUE)	-1850.91			NCU00795	NCU00795	0
NCU00796	NCU00796	1.41069	3.47934	1.03271	1.37193	1.39153	1.04345	1	0.971059	1.82618	0.796525	0.981634	0.963439	0.798036	0.778025	1.74551	2.15971	1.6393	1.71717	1.60815	1.56518	1.50349	0.413714(TRUE)	-256.833					NCU00828	NCU00828	1.35686	1.08317	1.42007	1	0.280377	0.239854	0.265526	0.227715	0.280045	0.283355	0.280007	0.270815	0.296697(TRUE)	-2687.45			NCU00796	NCU00796	1
NCU00797	NCU00797	0	0	0	0	0	0	0	0	0	0	0	0	0	0	0	0	0	0	0	0	0	0(FALSE)	0					NCU00829	NCU00829	2.11148	1.68622	1	1.94266	0.425834	0.384522	0.31043	0.417469	0.446027	0.428308	0.371016	0.460198	0.317217(TRUE)	-2218.38			NCU00797	NCU00797	1.95352
NCU00798	NCU00798	0	0	0	0	0	0	0	0	0	0	0	0	0	0	0	0	0	0	0	0	0	0(FALSE)	0					NCU00830	NCU00830	3.12509	3.40698	1	3.0978	0.531028	0.612388	0.301511	0.548705	0.621303	0.595287	0.415012	0.604441	0.258258(TRUE)	-2923.9			NCU00798	NCU00798	1.9416
NCU00799	NCU00799	1.96148	1	1.94228	1.19688	1.77206	1.67445	1.59062	1.37502	0.859863	1.23219	0.946737	1.23059	1.14044	1.08939	2.17556	1.85612	2.09238	1.94001	2.01295	2.08258	2.01457	0.43043(TRUE)	-239.122					NCU00831	NCU00831	2.01647	1.75131	2.46415	1	0.281327	0.278943	0.32493	0.209258	0.32836	0.310142	0.334381	0.262062	0.211111(TRUE)	-4679.24			NCU00799	NCU00799	1.84325
NCU00800	NCU00800	0	0	0	0	0	0	0	0	0	0	0	0	0	0	0	0	0	0	0	0	0	0(FALSE)	0					NCU00832	NCU00832	7.19071	2.96722	1.08119	1	1.44361	1.08581	0.65515	0.61636	1.44948	1.35101	1.11817	1.04542	0.467968(TRUE)	-714.773			NCU00800	NCU00800	0
NCU00801	NCU00801	1	8.11877	37.1304	75.1412	52.2063	42.7666	47.4733	0.581313	1.95009	3.56802	4.63457	4.71338	3.86133	3.81648	0.903026	2.35914	3.85937	4.77528	4.44748	4.12752	4.3587	0.317518(TRUE)	-17304.4					NCU00833	NCU00833	1.3158	1	1.27216	1.10954	0.375941	0.331766	0.346085	0.302916	0.419729	0.405021	0.433478	0.367427	0.3998(TRUE)	-1323.38			NCU00801	NCU00801	2.02386
NCU00802	NCU00802	1	4.44782	1.89291	2.6186	1.94097	2.44025	1.9003	0.629953	1.60794	0.892248	1.1015	0.970447	1.0949	0.942755	1.29924	2.00303	1.44087	1.40826	1.43403	1.54854	1.34989	0.159059(TRUE)	-793.815					NCU00834	NCU00834	1.79392	1.1524	1	1.34717	0.80318	0.671514	0.604069	0.720085	0.991504	0.893451	0.908336	0.885211	0.15035(TRUE)	-324.644			NCU00802	NCU00802	1.51114
NCU00803	NCU00803	1.17953	5.42873	1.31241	1.39597	1	1.20042	1.07963	0.874805	1.98054	0.906479	0.915728	0.716256	0.857282	0.758688	1.63595	2.30143	1.6317	1.58687	1.43315	1.61273	1.42875	0.219319(TRUE)	-360.239					NCU00835	NCU00835	1.98838	1.54347	1	1.86291	0.741542	0.695821	0.521157	0.739023	0.89099	0.846354	0.824157	0.892835	0.397397(TRUE)	-572.436			NCU00803	NCU00803	1.93783
NCU00804	NCU00804	0	1	0	1.25453	0	0	0	0	0.99451	0	1.25094	0	0	0	0	2983.47	0	1583.66	0	0	0	0.271271(TRUE)	-35.8753					NCU00836	NCU00836	1	1.0994	1.96853	0	0.953258	1.07155	1.86915	0	1056.37	194.215	2686.54	0	0.356056(TRUE)	-104.843			NCU00804	NCU00804	1.30351
NCU00805	NCU00805	1.38827	2.56152	1.20015	1.40775	1.1842	1	1.19984	0.364423	0.460367	0.317576	0.296834	0.287248	0.282827	0.288916	0.41969	0.481692	0.312951	0.392347	0.354718	0.315997	0.354729	0.307007(TRUE)	-3492.78					NCU00837	NCU00837	1	1.14839	2.1747	1.15874	0.452697	0.488461	0.632044	0.473646	0.623357	0.587672	0.700324	0.607636	0.150951(TRUE)	-758.633			NCU00805	NCU00805	2.31122
NCU00806	NCU00806	0	0	0	0	0	0	0	0	0	0	0	0	0	0	0	0	0	0	0	0	0	0(FALSE)	0					NCU00838	NCU00838	1	1.0235	1.06968	2.84108	0.26692	0.241767	0.237484	0.335588	0.28126	0.278326	0.267299	0.331663	0.274875(TRUE)	-2980.49			NCU00806	NCU00806	1
NCU00807	NCU00807	0	0	0	0	0	0	0	0	0	0	0	0	0	0	0	0	0	0	0	0	0	0(FALSE)	0					NCU00839	NCU00839	0	0	1	2.12746	0	0	0.949445	2.07273	0	0	4497.62	8374.71	0.205205(TRUE)	-48.1845			NCU00807	NCU00807	0
NCU00808	NCU00808	1	4.59194	1.48291	4.23575	2.61492	1.68325	2.2721	0.797383	2.21175	1.01129	1.88576	1.43082	1.04507	1.31696	1.69375	2.66328	1.679	2.29433	2.1397	1.93848	2.11026	0.471071(TRUE)	-498.799					NCU00840	NCU00840	0	0	0	0	0	0	0	0	0	0	0	0	0(FALSE)	0			NCU00808	NCU00808	1
NCU00809	NCU00809	1	1.4752	2.55051	8.72835	6.52721	2.97221	7.13672	0.625034	0.875541	1.034	1.74797	1.6485	1.10596	1.52523	1.00842	1.37229	1.40816	2.10325	1.86388	1.44909	1.95065	0.399399(TRUE)	-1905.68					NCU00841	NCU00841	0	0	0	0	0	0	0	0	0	0	0	0	0(FALSE)	0			NCU00809	NCU00809	1.42807
NCU00810	NCU00810	1	2.86349	3.33119	8.24327	7.79413	3.17984	6.54103	0.477367	0.964187	0.89328	1.38588	1.39229	0.854684	1.18077	0.693475	1.22314	1.07892	1.63372	1.4797	1.1566	1.33418	0.296697(TRUE)	-3618.8					NCU00842	NCU00842	1.28349	0	1	0	1.26161	0	0.97688	0	3435.29	0	2094.18	0	0.363864(TRUE)	-72.8347			NCU00810	NCU00810	2.06956
NCU00811	NCU00811	26.786	1	22.358	13.822	18.0826	19.6214	18.7551	1.55775	0.352864	1.44312	1.20245	1.28494	1.33881	1.29589	1.71961	0.50086	1.47599	1.27561	1.52213	1.4577	1.353	0.337337(TRUE)	-28110.7					NCU00843	NCU00843	1.26879	1.21774	1.38151	1	0.139293	0.141173	0.146442	0.139774	0.135619	0.144831	0.151877	0.143686	0.156557(TRUE)	-8118.6			NCU00811	NCU00811	2.5801
NCU00812	NCU00812	1	1.29108	1.17575	1.15569	1.30447	1.03011	1.21346	0.390966	0.528468	0.444008	0.453588	0.457275	0.404856	0.442382	0.535411	0.643085	0.522636	0.565013	0.578163	0.543148	0.560263	0.488488(TRUE)	-1322.6					NCU00844	NCU00844	0	0	0	0	0	0	0	0	0	0	0	0	0(FALSE)	0			NCU00812	NCU00812	2.44542
NCU00813	NCU00813	1	1.94711	1.658	3.05329	2.78754	2.30138	2.00824	0.402416	0.578228	0.523872	0.679094	0.653149	0.598579	0.473822	0.491826	0.765497	0.598	0.704873	0.751507	0.711309	0.598648	0.35025(TRUE)	-2754.5					NCU00845	NCU00845	1	0	3.01971	0	0.993302	0	2.96294	0	2494.9	0	2721.6	0	0.347447(TRUE)	-72.4234			NCU00813	NCU00813	1.15585
NCU00814	NCU00814	1.32931	1.89185	1	1.46976	1.31548	1.31858	1.06781	0.455241	0.616682	0.374121	0.464462	0.423872	0.444235	0.397571	0.573232	0.679528	0.51128	0.592565	0.576844	0.545087	0.49556	0.45015(TRUE)	-1570.51					NCU00846	NCU00846	1.21748	1	2.56452	1.6663	0.637051	0.591747	0.959847	0.738798	0.916198	0.839928	0.951084	0.962233	0.162963(TRUE)	-476.249			NCU00814	NCU00814	1.76658
NCU00817	NCU00817	0	0	0	0	0	0	0	0	0	0	0	0	0	0	0	0	0	0	0	0	0	0(FALSE)	0					NCU00847	NCU00847	1	1.06038	1.13952	1.00595	0.138166	0.145051	0.164523	0.148856	0.156843	0.16031	0.168409	0.158371	0.195495(TRUE)	-5772.02			NCU00817	NCU00817	0
NCU00818	NCU00818	0	8.70378	0	1	0	0	1.05141	0	8.38281	0	0.957373	0	0	1.01094	0	4607.92	0	802.989	0	0	600.264	0.401001(TRUE)	-104.558					NCU00848	NCU00848	2.35061	2.82833	1.35243	1	0.92492	1.04199	0.691127	0.599407	1.16872	1.11362	1.01306	0.864187	0.155455(TRUE)	-538.827			NCU00818	NCU00818	0
NCU00819	NCU00819	0	1	0	1.68881	0	0	0	0	0.992557	0	1.61417	0	0	0	0	1836.58	0	2168.48	0	0	0	0.283984(TRUE)	-39.6511					NCU00849	NCU00849	1.77592	1.75412	0	1	1.66899	1.66468	0	0.945683	281.4	287.902	0	140.867	0.476176(TRUE)	-309.706			NCU00819	NCU00819	0
NCU00821	NCU00821	1	6.2762	1.85211	4.35461	3.62167	1.82754	3.7915	0.282758	0.73857	0.362565	0.558182	0.510613	0.341853	0.454667	0.328722	0.821844	0.416767	0.509437	0.566806	0.449999	0.57005	0.19019(TRUE)	-7994.13					NCU00850	NCU00850	0	0	0	0	0	0	0	0	0	0	0	0	0(FALSE)	0			NCU00821	NCU00821	5.70998
NCU00822	NCU00822	0	0	0	0	0	0	0	0	0	0	0	0	0	0	0	0	0	0	0	0	0	0(FALSE)	0					NCU00851	NCU00851	1.23036	0	0	1	1.20419	0	0	0.974262	4139.42	0	0	4729.22	0.378879(TRUE)	-45.1474			NCU00822	NCU00822	0
NCU00823	NCU00823	1.73722	1	1.16569	1.24118	1.25467	1.15954	1.09168	0.263026	0.24968	0.226809	0.225828	0.235591	0.222491	0.216269	0.29058	0.275786	0.233432	0.276886	0.266492	0.262632	0.240998	0.250651(TRUE)	-5344.72					NCU00852	NCU00852	0	0	0	0	0	0	0	0	0	0	0	0	0(FALSE)	0			NCU00823	NCU00823	1.88179
NCU00824	NCU00824	2.42893	1.60964	1	1.47523	1.17066	1.52055	1.16965	1.15756	0.983416	0.638062	0.758276	0.703205	0.837753	0.726919	1.50165	1.35121	1.06401	1.36551	1.14778	1.25724	1.14353	0.160761(TRUE)	-491.427					NCU00853	NCU00853	1.28464	1.22775	1	1.17788	0.545901	0.527657	0.475084	0.523888	0.641681	0.650235	0.626739	0.653327	0.401702(TRUE)	-546.69			NCU00824	NCU00824	2.49132
NCU00825	NCU00825	0	6.96505	1.21528	2.33266	1.11601	0	1	0	6.68461	1.17553	2.21023	1.07953	0	0.966802	0	631.459	41.3559	177.6	82.0362	0	71.0345	0.332332(TRUE)	-378.287					NCU00854	NCU00854	1.95423	1.58845	1	1.53918	0.890681	0.804081	0.623628	0.784861	1.08255	0.96017	0.909924	1.0122	0.34975(TRUE)	-386.163			NCU00825	NCU00825	0
NCU00826	NCU00826	0	0	0	0	0	0	0	0	0	0	0	0	0	0	0	0	0	0	0	0	0	0(FALSE)	0					NCU00855	NCU00855	2.51203	1	1.92189	2.90157	0.717471	0.445767	0.626251	0.766766	0.819173	0.606155	0.709741	0.806463	0.432232(TRUE)	-1091.32			NCU00826	NCU00826	0
NCU00827	NCU00827	1.28754	1.24638	1	1.43964	1.03383	1.11821	1.12914	0.574492	0.605214	0.477487	0.587896	0.487343	0.539278	0.52454	0.763524	0.853438	0.638046	0.753837	0.712226	0.70601	0.713443	0.331231(TRUE)	-844.056					NCU00857	NCU00857	1.22422	1	1.74302	1.3501	0.412254	0.360611	0.451778	0.423128	0.548731	0.485376	0.530476	0.497243	0.433834(TRUE)	-1131.11			NCU00827	NCU00827	1.33768
NCU00828	NCU00828	1.13545	2.2513	1.13354	1.75376	1.19087	1	1.56932	0.471956	0.704526	0.435899	0.517298	0.505709	0.417492	0.516375	0.57272	0.874591	0.547186	0.713107	0.623887	0.592835	0.66676	0.467668(TRUE)	-1399.03					NCU00859	NCU00859	1.23555	1.11404	1.42729	1	0.57136	0.537132	0.608027	0.539125	0.732032	0.710805	0.721502	0.701251	0.155455(TRUE)	-464.928			NCU00828	NCU00828	1.06889
NCU00829	NCU00829	1.12579	2.1135	1	1.56232	1.43909	1.21973	1.56086	0.761832	1.15326	0.662908	0.892619	0.890635	0.756577	0.86212	1.24779	1.59194	1.11411	1.40218	1.34663	1.31377	1.4278	0.376076(TRUE)	-384.776					NCU00860	NCU00860	2.03071	1.81778	1	1.56307	0.446259	0.42664	0.336212	0.423779	0.505593	0.465464	0.403545	0.44296	0.354154(TRUE)	-1770.76			NCU00829	NCU00829	2.97826
NCU00830	NCU00830	1.3552	1.01167	1.17714	1.66804	1.46218	1	1.43631	0.802463	0.708168	0.691032	0.91315	0.857171	0.683135	0.81909	1.20435	1.29839	1.09841	1.21481	1.2885	1.09958	1.23827	0.401201(TRUE)	-417.004					NCU00861	NCU00861	0	0	0	0	0	0	0	0	0	0	0	0	0(FALSE)	0			NCU00830	NCU00830	3.09765
NCU00831	NCU00831	1	6.00091	4.37332	5.718	4.80197	5.37323	5.60852	0.359879	0.956001	0.748701	0.726701	0.759748	0.75749	0.831746	0.472919	0.999475	0.81436	0.878119	0.873196	0.927693	0.923784	0.196697(TRUE)	-7315.71					NCU00862	NCU00862	1.45245	1	2.11093	1.22682	0.931799	0.715153	1.18972	0.832469	1.40295	1.29139	1.47963	1.3347	0.322523(TRUE)	-201.892			NCU00831	NCU00831	2.19285
NCU00832	NCU00832	1	9.27018	1.77625	3.70377	2.55163	0	2.11968	0.947652	8.28435	1.58763	3.4916	2.30433	0	1.96287	44.3908	199.96	39.5062	92.5684	68.0018	0	100.512	0.194895(TRUE)	-340.906					NCU00863	NCU00863	1.25676	1	1.67391	1.2928	0.30448	0.269458	0.381482	0.344684	0.411288	0.362668	0.376888	0.384374	0.365265(TRUE)	-1682.26			NCU00832	NCU00832	2.10369
NCU00833	NCU00833	1.94321	1.81169	1	1.52428	1.23658	1.26406	1.1357	0.916844	0.948757	0.598882	0.774174	0.66358	0.674804	0.640351	1.17664	1.25257	0.931756	0.974471	0.996164	1.06856	1.0015	0.404805(TRUE)	-608.09					NCU00864	NCU00864	1.4487	1.25339	1	2.19441	0.146409	0.13519	0.118015	0.16283	0.15594	0.162799	0.144308	0.161259	0.4(TRUE)	-10555.2			NCU00833	NCU00833	1.85243
NCU00834	NCU00834	1.08814	2.74398	1.07647	2.01168	1.79831	1	1.34316	0.84753	1.62189	0.801356	1.22726	1.12376	0.774483	0.987438	1.67496	2.04358	1.6668	1.94304	1.81383	1.54251	1.66837	0.386286(TRUE)	-275.956					NCU00865	NCU00865	1.76843	1.22428	1.09509	1	0.285769	0.24807	0.218725	0.219676	0.294903	0.274942	0.259231	0.25338	0.279179(TRUE)	-2877.92			NCU00834	NCU00834	1.82156
NCU00835	NCU00835	1	8.20755	2.13175	4.33423	3.04301	1.17086	2.37542	0.660279	2.06321	1.00018	1.4776	1.28679	0.727637	1.16552	1.08661	2.13647	1.45011	1.69874	1.58615	1.25643	1.53051	0.205005(TRUE)	-1029.94					NCU00866	NCU00866	0	0	0	0	0	0	0	0	0	0	0	0	0(FALSE)	0			NCU00835	NCU00835	2.70548
NCU00836	NCU00836	0	1	216.229	415.399	313.697	151.254	161.03	0	0.884061	35.6158	61.661	51.8071	26.4193	26.5212	0	3.12146	37.5876	62.6606	56.2881	27.1115	27.4682	0.151151(TRUE)	-21983.9					NCU00867	NCU00867	1.31341	1.186	1	1.05398	0.0893464	0.0744843	0.074294	0.0765812	0.0936506	0.0887569	0.0785648	0.0844927	0.385786(TRUE)	-19471.5			NCU00836	NCU00836	0
NCU00837	NCU00837	1.04584	3.15572	1.20917	1.65325	1.18153	1	1.12858	0.722866	1.45735	0.727615	0.946247	0.744873	0.660641	0.715219	1.22872	1.74471	1.23951	1.35235	1.32668	1.15704	1.17934	0.144745(TRUE)	-402.58					NCU00868	NCU00868	1	1.02921	1.42974	1.35828	0.171656	0.189814	0.214529	0.202751	0.198721	0.190169	0.213409	0.217848	0.22032(TRUE)	-4514.87			NCU00837	NCU00837	1
NCU00838	NCU00838	1.09168	15.4279	1.55049	2.87604	1.79278	1	1.87553	0.830156	2.78563	1.01926	1.51713	1.10813	0.771237	1.1298	1.62559	3.09289	1.85179	2.31798	1.93182	1.52336	1.91004	0.351251(TRUE)	-614.471					NCU00869	NCU00869	1.10022	1.07594	1.25244	1	0.372886	0.348807	0.38133	0.33127	0.426545	0.439851	0.435964	0.435882	0.453554(TRUE)	-1044.71			NCU00838	NCU00838	1
NCU00839	NCU00839	0	0	0	0	0	0	0	0	0	0	0	0	0	0	0	0	0	0	0	0	0	0(FALSE)	0					NCU00870	NCU00870	1.38716	1	1.70631	1.05891	0.39945	0.310104	0.409306	0.370356	0.458005	0.408849	0.443146	0.411566	0.401902(TRUE)	-1321.63			NCU00839	NCU00839	0
NCU00840	NCU00840	0	0	0	0	0	0	0	0	0	0	0	0	0	0	0	0	0	0	0	0	0	0(FALSE)	0					NCU00871	NCU00871	0	0	0	0	0	0	0	0	0	0	0	0	0(FALSE)	0			NCU00840	NCU00840	0
NCU00841	NCU00841	0	0	0	0	0	0	0	0	0	0	0	0	0	0	0	0	0	0	0	0	0	0(FALSE)	0					NCU00872	NCU00872	1.27086	1.06575	2.27056	1	0.699519	0.640389	0.900797	0.620213	1.00022	0.907652	1.02655	0.946379	0.184585(TRUE)	-336.555			NCU00841	NCU00841	0
NCU00842	NCU00842	0	0	0	0	0	0	0	0	0	0	0	0	0	0	0	0	0	0	0	0	0	0(FALSE)	0					NCU00873	NCU00873	3.18913	1.81987	1.75232	1	1.26179	0.981721	0.881262	0.657969	1.41458	1.23355	1.2448	1.1389	0.186086(TRUE)	-403.15			NCU00842	NCU00842	0
NCU00843	NCU00843	4.67276	1.35501	1.78243	1	1.51959	1.65075	1.55655	0.7369	0.453869	0.465884	0.356392	0.469428	0.464902	0.431307	0.821943	0.573235	0.5685	0.444986	0.595833	0.59935	0.4934	0.355355(TRUE)	-2675.91					NCU00874	NCU00874	1.86066	1.5363	1.41859	1	0.896214	0.787683	0.740267	0.609966	1.02346	1.02312	1.00913	1.02749	0.391592(TRUE)	-364.5			NCU00843	NCU00843	1.52553
NCU00844	NCU00844	0	0	0	0	0	0	0	0	0	0	0	0	0	0	0	0	0	0	0	0	0	0(FALSE)	0					NCU00875	NCU00875	1.17077	1.04927	1.42961	1	0.809682	0.755225	0.922557	0.735325	1.29505	1.19759	1.3401	1.24631	0.287487(TRUE)	-137.972			NCU00844	NCU00844	0
NCU00845	NCU00845	0	0	0	0	0	0	0	0	0	0	0	0	0	0	0	0	0	0	0	0	0	0(FALSE)	0					NCU00876	NCU00876	2.95693	1.77667	1.80746	1	1.38097	1.05463	1.09243	0.738342	1.61215	1.53918	1.56085	1.31407	0.461662(TRUE)	-259.984			NCU00845	NCU00845	0
NCU00846	NCU00846	1.92086	1	1.13563	1.5127	1.50014	1.29137	1.26806	1.14487	0.800675	0.799092	1.0565	1.02097	0.88971	0.914675	1.73928	1.66429	1.50077	1.59968	1.66116	1.69199	1.56474	0.378879(TRUE)	-263.664					NCU00877	NCU00877	1	1.24054	2.75024	4.91415	0.278395	0.312551	0.44594	0.578342	0.33788	0.359666	0.548542	0.523008	0.223023(TRUE)	-3904.06			NCU00846	NCU00846	0
NCU00847	NCU00847	1.55264	2.39983	1.03469	1.08505	1.05739	1	1.05085	0.521958	0.66326	0.385882	0.440792	0.417877	0.413015	0.451816	0.656178	0.799516	0.551407	0.58641	0.54229	0.523235	0.498676	0.469469(TRUE)	-1385.17					NCU00878	NCU00878	1	1.8802	1.66959	1.59815	0.0516208	0.0607324	0.0637887	0.0629011	0.0520495	0.0640515	0.0625806	0.0630496	0.195596(TRUE)	-57309.4			NCU00847	NCU00847	1.98268
NCU00848	NCU00848	6.28745	1.60732	1.22405	1.1411	0	3.74776	1	5.75414	1.47183	1.17925	1.0278	0	3.42656	0.902389	750.972	111.675	141.303	82.3714	0	166.989	69.5221	0.185185(TRUE)	-209.728					NCU00879	NCU00879	1.11621	1	1.14892	1.01025	0.150263	0.129045	0.142317	0.153781	0.149066	0.148319	0.152383	0.149506	0.184184(TRUE)	-6296.86			NCU00848	NCU00848	2.48959
NCU00849	NCU00849	0	1	0	0	0	0	0	0	0.995688	0	0	0	0	0	0	1115.07	0	0	0	0	0	0.141341(FALSE)	-15.3799					NCU00880	NCU00880	1.14653	1	1.08889	1.12636	0.164886	0.174256	0.18283	0.161695	0.171466	0.167646	0.180409	0.185112	0.21952(TRUE)	-4746.72			NCU00849	NCU00849	1.16524
NCU00850	NCU00850	0	0	0	0	0	0	0	0	0	0	0	0	0	0	0	0	0	0	0	0	0	0(FALSE)	0					NCU00881	NCU00881	1.72866	1.53284	1.36696	1	0.134497	0.12146	0.127036	0.109129	0.14198	0.131401	0.131204	0.109235	0.421622(TRUE)	-13486.8			NCU00850	NCU00850	1.391
NCU00851	NCU00851	0	0	0	0	0	0	0	0	0	0	0	0	0	0	0	0	0	0	0	0	0	0(FALSE)	0					NCU00882	NCU00882	1.4254	1.55741	2.41024	1	0.780793	0.811758	1.0434	0.610992	1.08326	1.11929	1.15612	1.01499	0.451451(TRUE)	-365.686			NCU00851	NCU00851	0
NCU00852	NCU00852	0	0	0	0	0	0	0	0	0	0	0	0	0	0	0	0	0	0	0	0	0	0(FALSE)	0					NCU00883	NCU00883	1.20727	1	1.47858	1.26191	0.387425	0.329264	0.42689	0.401657	0.475385	0.472081	0.50087	0.450837	0.444044(TRUE)	-1125.11			NCU00852	NCU00852	0
NCU00853	NCU00853	1.64055	4.67053	1.39239	2.27786	1	1.39073	1.31923	1.18524	2.2701	1.0089	1.5619	0.805884	1.03679	1.01845	2.29853	2.99775	2.09752	2.26262	1.88924	2.34376	1.98951	0.183483(TRUE)	-243.314					NCU00884	NCU00884	1	1.34035	1.81324	4.0738	0.0922896	0.112268	0.122359	0.147323	0.0947967	0.110642	0.12111	0.144692	0.269269(TRUE)	-27266.6			NCU00853	NCU00853	2.03714
NCU00854	NCU00854	1.59159	3.26299	1.11886	2.02803	1	1.33155	1.34714	1.19515	2.01281	0.879048	1.3551	0.832041	1.0149	1.04762	2.20315	2.65401	1.96479	2.29955	1.97539	2.10963	1.91757	0.363964(TRUE)	-205.98					NCU00885	NCU00885	0	0	0	0	0	0	0	0	0	0	0	0	0(FALSE)	0			NCU00854	NCU00854	0
NCU00855	NCU00855	1	3.12641	4.17231	9.34791	5.08142	1.07712	3.39598	0.730825	1.56931	1.66256	2.28572	1.74874	0.743865	1.46959	1.27613	2.29454	2.2414	2.57636	2.10616	1.38417	2.16545	0.496797(TRUE)	-1013.77					NCU00886	NCU00886	1.38196	1	1.0644	1.51222	0.508118	0.378078	0.40727	0.496686	0.572881	0.48022	0.516627	0.592868	0.481582(TRUE)	-881.267			NCU00855	NCU00855	2.07084
NCU00856	NCU00856	1.51918	1.45995	1.12228	1.44717	1.23049	1	1.13746	0.648227	0.707305	0.558611	0.616698	0.574248	0.524116	0.531681	0.854425	0.960979	0.760566	0.888779	0.735644	0.755408	0.733765	0.168168(TRUE)	-808.396					NCU00887	NCU00887	1.24906	1.19581	1.80356	1	0.535133	0.534626	0.622585	0.48841	0.668888	0.731122	0.810965	0.628166	0.165666(TRUE)	-583.063			NCU00856	NCU00856	1.78721
NCU00857	NCU00857	1.82107	4.63554	1	2.27891	1.02811	1.11988	1.05582	1.17562	2.00498	0.735157	1.29752	0.76409	0.806071	0.738606	1.698	2.24967	1.42308	2.02051	1.4885	1.54743	1.46206	0.153453(TRUE)	-346.934					NCU00889	NCU00889	1.23616	1	1.743	1.16281	0.311525	0.27669	0.368462	0.297424	0.370413	0.345599	0.381922	0.372819	0.34995(TRUE)	-1778.67			NCU00857	NCU00857	1.39984
NCU00859	NCU00859	1	12.2176	4.25543	3.76683	3.61478	1.31673	2.90941	0.767812	2.80813	1.90744	1.68689	1.60076	0.840742	1.43621	1.47884	3.1956	2.34402	2.09717	2.0923	1.53703	2.05693	0.177578(TRUE)	-877.385					NCU00890	NCU00890	1.7274	1	1.22052	1.29752	1.16904	0.793036	0.946272	0.983944	1.69332	1.57399	1.57607	1.68531	0.411812(TRUE)	-108.383			NCU00859	NCU00859	0
NCU00860	NCU00860	1.27952	1.37306	1.09158	1.41481	1.13063	1.34529	1	0.573702	0.659589	0.501983	0.565853	0.526739	0.583951	0.46871	0.771085	0.765764	0.708785	0.805312	0.743336	0.750734	0.717324	0.159459(TRUE)	-856.92					NCU00891	NCU00891	1.63355	1	1.02397	1.27027	0.42209	0.306908	0.323227	0.356136	0.480256	0.395169	0.3728	0.401323	0.398198(TRUE)	-1366.12			NCU00860	NCU00860	1.77462
NCU00861	NCU00861	0	0	0	0	0	0	0	0	0	0	0	0	0	0	0	0	0	0	0	0	0	0(FALSE)	0					NCU00892	NCU00892	1.30032	1	2.35422	1.14052	0.311873	0.269974	0.349466	0.291535	0.35084	0.31661	0.365882	0.328793	0.282282(TRUE)	-2613.78			NCU00861	NCU00861	0
NCU00862	NCU00862	0	1	0	0	0	0	0	0	0.999909	0	0	0	0	0	0	6.87158	0	0	0	0	0	0.149449(FALSE)	-20.3136					NCU00895	NCU00895	1.33458	1.18221	1	1.42138	0.111058	0.103266	0.111457	0.119072	0.116603	0.112455	0.103747	0.1245	0.328328(TRUE)	-13221.4			NCU00862	NCU00862	1.4255
NCU00863	NCU00863	1.3373	10.5062	1	1.97442	1.15916	1.27003	1.18661	1.0609	3.08367	0.802751	1.39167	0.946406	1.05155	0.976553	2.20086	2.87962	2.05658	2.31998	2.04521	2.30694	2.00561	0.19029(TRUE)	-297.816					NCU00896	NCU00896	1.20873	1.00392	1	1.35036	0.232758	0.220785	0.205811	0.235347	0.240411	0.244168	0.220614	0.262879	0.268869(TRUE)	-3122.74			NCU00863	NCU00863	1.5782
NCU00864	NCU00864	1.34574	16.1335	1	1.87463	1.10806	1.03992	1.18831	0.578235	1.52443	0.476656	0.652347	0.494657	0.48005	0.50597	0.715707	1.48145	0.628007	0.945453	0.692041	0.725214	0.719461	0.416016(TRUE)	-2084.02					NCU00897	NCU00897	1.21924	1.17839	1	1.47069	0.382685	0.400859	0.370759	0.436368	0.532921	0.488179	0.481266	0.521528	0.463063(TRUE)	-975.483			NCU00864	NCU00864	1.14566
NCU00865	NCU00865	1	5.96791	3.72203	6.64654	4.46044	4.00354	4.071	0.625443	1.79896	1.19707	1.64241	1.25514	1.31674	1.2583	1.02377	1.93618	1.55055	1.78268	1.54702	1.55718	1.471	0.38969(TRUE)	-1948.45					NCU00898	NCU00898	1.19019	1	1.23608	1.00793	0.243663	0.246863	0.257658	0.224609	0.263019	0.263501	0.288863	0.261445	0.314214(TRUE)	-2333.51			NCU00865	NCU00865	1.40885
NCU00866	NCU00866	0	0	0	0	0	0	0	0	0	0	0	0	0	0	0	0	0	0	0	0	0	0(FALSE)	0					NCU00899	NCU00899	2.82186	2.30675	1	1.95349	0.34155	0.332334	0.231156	0.303047	0.366806	0.381228	0.259259	0.345713	0.200501(TRUE)	-4798.18			NCU00866	NCU00866	0
NCU00867	NCU00867	1.88643	1.14339	1.82929	2.06958	1.92308	1	2.67094	0.515109	0.401078	0.4542	0.481373	0.437349	0.327748	0.548781	0.542351	0.527701	0.547345	0.570316	0.559123	0.415022	0.60688	0.322222(TRUE)	-3047.47					NCU00900	NCU00900	1.27894	1.11263	1	1.10322	0.228223	0.219876	0.226849	0.245449	0.272571	0.274418	0.257388	0.247563	0.294494(TRUE)	-2525			NCU00867	NCU00867	1
NCU00868	NCU00868	1	3.84062	1.53022	1.82021	1.89958	1.64822	2.15455	0.598485	1.27578	0.73308	0.788561	0.893714	0.758416	0.850989	0.890937	1.29909	1.11169	1.09682	1.13102	1.08093	1.12317	0.153754(TRUE)	-926.434					NCU00901	NCU00901	1.56217	1	1.47138	1.18981	0.427122	0.385583	0.444342	0.390758	0.535466	0.452759	0.502556	0.460313	0.428028(TRUE)	-1168.81			NCU00868	NCU00868	1
NCU00869	NCU00869	1	3.54163	2.60221	4.52979	3.20108	1.88925	2.47772	0.756106	1.74496	1.35369	1.9924	1.54986	1.14989	1.31584	1.48563	2.47554	1.87874	2.33104	2.21546	1.76113	1.81364	0.298999(TRUE)	-636.31					NCU00902	NCU00902	1.27848	1	1.35731	1.13457	0.248026	0.211732	0.25916	0.220183	0.25984	0.2509	0.272116	0.249332	0.276677(TRUE)	-2984.05			NCU00869	NCU00869	1.07662
NCU00870	NCU00870	1	2.59963	12.5021	41.3019	19.7077	22.7219	18.0722	0.53999	1.14566	2.15828	3.08942	2.5363	2.40963	2.47696	0.838559	1.29592	2.3642	3.61969	2.89515	2.91152	2.74471	0.158659(TRUE)	-9029.46					NCU00903	NCU00903	1.21481	1.02059	1	1.43611	0.0721206	0.0644581	0.0743139	0.0748271	0.076594	0.0706969	0.0673302	0.0854869	0.297998(TRUE)	-26196.1			NCU00870	NCU00870	1.55701
NCU00871	NCU00871	0	0	1	2.07937	0	1.34646	1.10098	0	0	0.946369	1.99772	0	1.27945	1.076	0	0	552.979	2877.45	0	1557.8	44.1671	0.176777(TRUE)	-86.7288					NCU00904	NCU00904	1.44341	1.19267	1.2679	1	0.23856	0.203706	0.226605	0.193324	0.237661	0.230808	0.222392	0.214985	0.244044(TRUE)	-3618.18			NCU00871	NCU00871	0
NCU00872	NCU00872	0	4.21237	1.79482	3.82345	2.60905	1	1.98786	0	3.84014	1.70949	3.54186	2.47657	0.952096	1.86146	0	966.048	297.755	284.712	443.692	105.718	249.237	0.362863(TRUE)	-253.76					NCU00905	NCU00905	2.59759	2.3139	1	1.20383	0.318577	0.280226	0.215652	0.254753	0.328686	0.312454	0.252535	0.257244	0.218819(TRUE)	-4461.47			NCU00872	NCU00872	0
NCU00873	NCU00873	0	10.3238	2.64511	7.74041	4.55461	1	3.20788	0	8.59024	2.12006	5.95486	3.53672	0.848987	2.5967	0	29.8506	9.11441	24.2824	14.1468	4.02098	9.6859	0.195996(TRUE)	-1253.82					NCU00906	NCU00906	1.73839	1	2.44483	1.26051	0.879217	0.594056	1.01547	0.724061	1.12769	0.968871	1.13343	0.973436	0.191792(TRUE)	-396.015			NCU00873	NCU00873	1
NCU00874	NCU00874	0	5.92398	2.06384	4.3843	2.65889	1	1.9568	0	5.65544	1.98862	4.15936	2.45942	0.949259	1.8131	0	272.94	73.3335	102.866	69.19	37.2828	148.483	0.188288(TRUE)	-279.459					NCU00907	NCU00907	1	0	0	0	0.997808	0	0	0	8305.98	0	0	0	0.247447(TRUE)	-20.0388			NCU00874	NCU00874	0
NCU00875	NCU00875	0	3.89882	0	2.48684	1	0	0	0	3.5223	0	2.42429	0.980619	0	0	0	6097.9	0	1675.54	851.295	0	0	0.256356(TRUE)	-102.376					NCU00911	NCU00911	3.01536	1.8445	1	3.04108	0.203416	0.163003	0.139875	0.21335	0.215791	0.178001	0.14697	0.206392	0.415616(TRUE)	-14804.4			NCU00875	NCU00875	0
NCU00876	NCU00876	0	1.27409	1	1.22524	1.40375	1.16313	1.11731	0	1.16729	0.943519	1.15705	1.28217	1.09547	1.03657	0	90.5567	75.216	194.738	176.761	97.7285	71.6343	0.385586(TRUE)	-257.573					NCU00912	NCU00912	1.63942	1	1.22202	1.47769	0.604026	0.447617	0.509681	0.549898	0.665451	0.623114	0.656215	0.649884	0.408408(TRUE)	-677.628			NCU00876	NCU00876	1.07014
NCU00877	NCU00877	1.67681	8.78613	1.7728	3.22708	1.20545	1	1.76603	1.112	2.87634	1.10176	1.5	0.826932	0.78174	1.08471	1.78557	2.50331	1.70901	2.35254	1.75692	1.46377	1.85351	0.157157(TRUE)	-532.643					NCU00913	NCU00913	1.31094	1.05431	1.31074	1	0.211546	0.200851	0.221905	0.181891	0.222076	0.221611	0.216209	0.208193	0.255255(TRUE)	-3631.88			NCU00877	NCU00877	1.25245
NCU00878	NCU00878	0	3.01664	3.76791	1.61512	2.69564	1	11.4892	0	2.72192	3.31399	1.49716	2.41532	0.916401	10.0149	0	55.8374	56.2927	44.2237	48.571	21.2324	172.795	0.175676(TRUE)	-396.242					NCU00914	NCU00914	1.45005	1.10923	1	1.18895	0.275393	0.264603	0.242215	0.268802	0.338691	0.287256	0.294213	0.309412	0.315816(TRUE)	-2315.34			NCU00878	NCU00878	1
NCU00879	NCU00879	1.36811	1.7774	1.00277	1.29814	1.13905	1.07245	1	0.373864	0.433098	0.304588	0.360901	0.34823	0.306958	0.277273	0.436558	0.522399	0.359064	0.394995	0.423806	0.360123	0.365147	0.357858(TRUE)	-2591.59					NCU00915	NCU00915	1.10931	1.11538	1	1.25364	0.055539	0.0556	0.0507343	0.0605275	0.0602114	0.0589804	0.0573911	0.061436	0.207307(TRUE)	-38223.8			NCU00879	NCU00879	1
NCU00880	NCU00880	1.38689	1.93131	1	1.34256	1.31371	1.0588	1.07526	0.393773	0.55841	0.342589	0.416783	0.393736	0.354526	0.302414	0.530965	0.549462	0.384798	0.460762	0.443421	0.38519	0.399574	0.392693(TRUE)	-2242.78					NCU00916	NCU00916	2.18844	2.48294	1	2.22058	0.319107	0.364124	0.247411	0.348049	0.371405	0.357356	0.268283	0.35227	0.203203(TRUE)	-4689.89			NCU00880	NCU00880	1.55635
NCU00881	NCU00881	1.44076	1.10502	1.35068	1.47338	1.3238	1	1.38496	0.230303	0.205296	0.191632	0.22208	0.207792	0.180149	0.205581	0.245038	0.263483	0.227981	0.271691	0.231234	0.226201	0.264429	0.21021(TRUE)	-6963.96					NCU00917	NCU00917	1.28839	1	1.64061	1.13221	0.429471	0.420568	0.491957	0.435341	0.513018	0.430725	0.538022	0.490439	0.476677(TRUE)	-869.873			NCU00881	NCU00881	2.10604
NCU00882	NCU00882	1.88053	1	1.41564	1.28819	1.24389	1.24006	1.36155	1.23374	0.81696	0.951486	0.889727	0.924415	0.900239	0.930514	1.84018	1.83347	1.64042	1.72169	1.59622	1.63977	1.60103	0.418819(TRUE)	-245.111					NCU00918	NCU00918	1.21335	1.09728	1	1.09717	0.15967	0.148359	0.146993	0.143526	0.158381	0.15762	0.157882	0.149193	0.192192(TRUE)	-5912.2			NCU00882	NCU00882	0
NCU00883	NCU00883	4.11918	1	5.27184	4.85206	3.53079	3.26031	4.94128	1.37608	0.625806	1.43789	1.5543	1.11178	1.20075	1.45979	1.64383	1.06769	1.74473	1.6265	1.4997	1.4666	1.56298	0.415115(TRUE)	-1753					NCU00921	NCU00921	1.1773	1	1.17781	1.05934	0.400467	0.379933	0.391132	0.366895	0.491038	0.472787	0.492048	0.469766	0.483483(TRUE)	-885.874			NCU00883	NCU00883	1.98457
NCU00884	NCU00884	1.29618	9.29884	1.25211	1.59359	1	1.02753	1.08164	0.396454	0.939623	0.387819	0.442316	0.35277	0.354791	0.336288	0.549663	0.736228	0.454268	0.563998	0.463272	0.477385	0.405452	0.327728(TRUE)	-3135.43					NCU00922	NCU00922	0	0	0	0	0	0	0	0	0	0	0	0	0(FALSE)	0			NCU00884	NCU00884	1.75611
NCU00885	NCU00885	0	0	0	0	0	0	0	0	0	0	0	0	0	0	0	0	0	0	0	0	0	0(FALSE)	0					NCU00923	NCU00923	1.12202	1	1.26125	1.0064	0.222815	0.19254	0.213041	0.213397	0.21111	0.21928	0.223407	0.207111	0.263363(TRUE)	-3169.38			NCU00885	NCU00885	0
NCU00886	NCU00886	2.22986	1	3.87232	5.18675	3.63661	3.08679	4.53135	1.08231	0.698236	1.46508	1.83994	1.30604	1.29278	1.49005	1.48121	1.32222	1.71719	1.88323	1.88492	1.70938	1.78381	0.153754(TRUE)	-1141.94					NCU00924	NCU00924	1.40456	1.02754	1.34862	1	0.284514	0.234095	0.261325	0.242941	0.281277	0.259159	0.293036	0.260005	0.285586(TRUE)	-2621.54			NCU00886	NCU00886	4.66091
NCU00887	NCU00887	2.37394	0	1.22244	1.01523	1	0	1.10934	2.28041	0	1.15184	0.932288	0.947731	0	1.07403	176.079	0	523.034	611.081	562.713	0	460.918	0.166967(TRUE)	-114.891					NCU00925	NCU00925	1.41564	1.51092	2.23074	1	0.317256	0.320343	0.361429	0.25972	0.343802	0.321073	0.39669	0.313378	0.292693(TRUE)	-2561.01			NCU00887	NCU00887	0
NCU00889	NCU00889	1.91726	2.23621	1.27787	2.13402	1.47157	1	1.62875	0.791783	1.00531	0.647689	0.883815	0.70133	0.521854	0.760181	1.11456	1.16419	0.932611	1.11442	0.940767	0.872935	0.99863	0.312112(TRUE)	-849.608					NCU00926	NCU00926	1.14122	1	1.4025	1.0034	0.518576	0.473595	0.547209	0.46794	0.64725	0.61865	0.674998	0.630743	0.339039(TRUE)	-518.818			NCU00889	NCU00889	1.78864
NCU00890	NCU00890	0	1	4.26549	16.7792	12.1114	18.1066	17.6343	0	0.87426	3.38517	13.0739	9.49216	14.3705	14.0405	0	5.16836	12.1778	40.2568	32.6153	41.6361	42.5157	0.253654(TRUE)	-1628.49					NCU00927	NCU00927	1.3769	1	1.0135	1.19587	0.375775	0.343255	0.336878	0.390345	0.460776	0.416056	0.387764	0.424032	0.423524(TRUE)	-1171.53			NCU00890	NCU00890	0
NCU00891	NCU00891	1	2.57581	21.0702	33.5577	25.0345	16.4132	32.539	0.649268	1.30963	3.35655	3.97172	3.32253	2.61697	3.48019	1.14688	1.88234	3.65246	3.83295	4.22368	3.19977	4.20799	0.183784(TRUE)	-6930.57					NCU00928	NCU00928	1.6998	1	1.85726	1.40056	0.551912	0.375892	0.520875	0.472746	0.639071	0.508787	0.599538	0.513336	0.445946(TRUE)	-1022.14			NCU00891	NCU00891	1.90493
NCU00892	NCU00892	4.30675	1	2.12186	2.55848	1.73665	2.39623	2.51922	1.42473	0.69523	0.95207	1.08392	0.827639	1.01499	1.06965	1.72867	1.13689	1.31836	1.4417	1.23095	1.42946	1.38938	0.387888(TRUE)	-960.144					NCU00929	NCU00929	1.48779	1	1.0355	1.34102	0.488942	0.409441	0.412825	0.471646	0.60372	0.514964	0.509167	0.551796	0.498699(TRUE)	-804.252			NCU00892	NCU00892	1.12428
NCU00893	NCU00893	1.65343	0	0	0	0	1	0	1.5824	0	0	0	0	0.970606	0	4373.93	0	0	0	0	1687.15	0	0.245546(TRUE)	-40.1459					NCU00930	NCU00930	1.08129	1.03896	1.62919	1	0.104874	0.1013	0.122345	0.0971628	0.111942	0.114627	0.124238	0.108798	0.432633(TRUE)	-11757.8			NCU00893	NCU00893	3.32567
NCU00894	NCU00894	3.71344	1	2.2728	1.55815	2.39675	3.41155	2.38594	0.456055	0.288157	0.377681	0.312115	0.40553	0.432068	0.394621	0.521525	0.36445	0.400665	0.344179	0.426221	0.532839	0.425941	0.210711(TRUE)	-7101.68					NCU00931	NCU00931	1.7471	1.59137	4.68003	1	0.52468	0.477561	0.666277	0.350159	0.536817	0.513204	0.716633	0.503981	0.337938(TRUE)	-1856.8			NCU00894	NCU00894	2.33547
NCU00895	NCU00895	1.08536	2.47974	1.01944	1.26064	1.13623	1	1.13631	0.237356	0.320974	0.210678	0.246983	0.23617	0.200156	0.219155	0.276788	0.354868	0.240862	0.250645	0.261703	0.243489	0.231648	0.238038(TRUE)	-5305.73					NCU00932	NCU00932	0	0	0	0	0	0	0	0	0	0	0	0	0(FALSE)	0			NCU00895	NCU00895	1
NCU00896	NCU00896	1.30449	1.22449	1.0092	1.1241	1	1.19567	1.08498	0.359559	0.386148	0.278308	0.328155	0.284609	0.304959	0.301687	0.419777	0.432985	0.381197	0.33885	0.360422	0.406125	0.382907	0.383684(TRUE)	-2391.07					NCU00934	NCU00934	1.31848	0	1.33274	1	1.22841	0	1.26024	0.930232	1573.86	0	883.904	524.473	0.207508(TRUE)	-114.343			NCU00896	NCU00896	1.12582
NCU00897	NCU00897	1.64035	3.48409	1.04464	1.25614	1	1.00573	1.07432	0.896615	1.37772	0.648821	0.690112	0.642079	0.643606	0.655586	1.21375	1.51996	1.06493	1.03559	1.10688	1.09544	1.03676	0.326326(TRUE)	-496.586					NCU00935	NCU00935	1.22097	1	1.64617	1.48159	0.13088	0.122912	0.136462	0.128181	0.136447	0.12514	0.151589	0.145082	0.41982(TRUE)	-11177.8			NCU00897	NCU00897	1.25515
NCU00898	NCU00898	1.42808	3.00351	1	1.6272	1.19891	1.07636	1.12517	0.652308	0.941412	0.499548	0.708606	0.597431	0.542091	0.545097	0.927594	1.11333	0.74944	0.900034	0.789654	0.799198	0.783884	0.407007(TRUE)	-892.052					NCU00936	NCU00936	1.22506	1	2.23885	2.34578	0.198448	0.15387	0.235816	0.2172	0.194136	0.177237	0.230644	0.2246	0.153353(TRUE)	-7800.23			NCU00898	NCU00898	1.25123
NCU00899	NCU00899	1	2.56685	1.14328	2.07088	1.18802	1.08905	1.28464	0.366916	0.529895	0.365097	0.506387	0.387284	0.354184	0.384485	0.428013	0.692883	0.446734	0.545212	0.461631	0.483089	0.464404	0.38048(TRUE)	-2226.85					NCU00937	NCU00937	1.47418	1	1.33944	1.8398	0.813396	0.650144	0.759487	0.868326	1.07302	1.03135	1.0991	1.13178	0.294995(TRUE)	-306.377			NCU00899	NCU00899	1.20321
NCU00900	NCU00900	1.64821	2.52228	1.05091	1.4717	1.04103	1	1.08364	0.507729	0.707175	0.402591	0.488477	0.416151	0.390622	0.411063	0.653246	0.757321	0.476289	0.593649	0.501075	0.571295	0.514348	0.442543(TRUE)	-1602.72					NCU00938	NCU00938	1.86549	1.33353	1	1.17276	0.207763	0.186541	0.144999	0.170124	0.199336	0.173016	0.179252	0.181048	0.171371(TRUE)	-6554.53			NCU00900	NCU00900	1.29307
NCU00901	NCU00901	2.76174	2.35086	1	1.80278	1.21431	1.37194	1.14215	1.03523	1.10545	0.577491	0.817491	0.673274	0.703996	0.61199	1.25074	1.47185	0.949345	1.23699	0.92537	1.08947	0.894441	0.162462(TRUE)	-736.275					NCU00939	NCU00939	1.75471	1.1464	1	1.26757	0.316623	0.274536	0.249218	0.267127	0.312398	0.286853	0.254939	0.302272	0.2998(TRUE)	-2586.6			NCU00901	NCU00901	2.96741
NCU00902	NCU00902	1.74178	4.14213	1	1.66383	1.28369	1.05406	1.07558	0.597844	0.919448	0.436608	0.592506	0.470696	0.424722	0.405728	0.698357	0.935003	0.550097	0.738322	0.604116	0.585463	0.612914	0.435636(TRUE)	-1561.34					NCU00940	NCU00940	1.11591	1	1.40922	1.2504	0.82426	0.779073	0.985137	0.902079	1.46021	1.32787	1.44397	1.3808	0.40981(TRUE)	-120.185			NCU00902	NCU00902	2.63575
NCU00903	NCU00903	1.93709	4.98743	1.92984	2.07035	1.57879	1	1.6675	0.291277	0.469157	0.287195	0.287107	0.300988	0.213	0.325269	0.346997	0.476382	0.314313	0.350168	0.304997	0.235608	0.281276	0.193093(TRUE)	-8038.04					NCU00941	NCU00941	2.55971	2.19199	1	2.24086	0.904461	0.848575	0.563416	0.893717	1.07761	1.00061	0.893541	1.07563	0.484384(TRUE)	-634.143			NCU00903	NCU00903	1.32913
NCU00904	NCU00904	1.55204	1.43635	1.16684	1	1.35641	1.57883	1.13905	0.45179	0.476052	0.370515	0.361726	0.41233	0.432585	0.377465	0.547841	0.576146	0.438872	0.45023	0.527419	0.490139	0.424122	0.405105(TRUE)	-2086.1					NCU00944	NCU00944	1.23436	1.04458	1	1.01346	0.199982	0.188002	0.182997	0.182542	0.233232	0.21269	0.211516	0.202714	0.251151(TRUE)	-3470.62			NCU00904	NCU00904	2.0987
NCU00905	NCU00905	2.39754	1.04841	1.29231	1.26592	1.30829	1	1.05791	0.620043	0.412656	0.41837	0.40574	0.408288	0.386117	0.378691	0.631729	0.627122	0.525731	0.522658	0.565769	0.473751	0.44822	0.433133(TRUE)	-1762.13					NCU00945	NCU00945	1	1.11787	2.06389	1.40861	0.367077	0.404226	0.484459	0.393885	0.494974	0.482132	0.545276	0.53691	0.422222(TRUE)	-1165.72			NCU00905	NCU00905	2.08971
NCU00906	NCU00906	1.63373	1.06354	1.13011	3.76928	1	1.9417	1.22781	0.765491	0.678558	0.657802	1.26571	0.58833	0.829581	0.665157	1.16237	1.11493	0.920616	1.3018	0.958293	1.17844	0.934942	0.227528(TRUE)	-754.959					NCU00946	NCU00946	0	0	0	0	0	0	0	0	0	0	0	0	0(FALSE)	0			NCU00906	NCU00906	1.00284
NCU00907	NCU00907	0	0	0	0	0	0	0	0	0	0	0	0	0	0	0	0	0	0	0	0	0	0(FALSE)	0					NCU00947	NCU00947	1.54003	1	0	0	1.45395	0.95704	0	0	3573.03	1130.53	0	0	0.254254(TRUE)	-91.8603			NCU00907	NCU00907	0
NCU00911	NCU00911	13.3053	16.8178	1.66469	2.27195	2.00699	1	1.84664	1.15175	1.28642	0.437128	0.504239	0.449175	0.316207	0.486737	1.18161	1.32027	0.42363	0.530349	0.537702	0.420562	0.520488	0.195295(TRUE)	-7576.7					NCU00948	NCU00948	1.3949	1	1.99394	0	1.31645	0.965474	1.9028	0	1349.68	651.347	1416.86	0	0.487287(TRUE)	-99.7858			NCU00911	NCU00911	2.20737
NCU00912	NCU00912	3.30655	2.68652	1.07757	2.1339	1.159	1	1.04268	1.69324	1.39477	0.761707	1.19347	0.808851	0.754183	0.766135	1.99978	2.11374	1.36074	1.85424	1.4262	1.52898	1.43269	0.18008(TRUE)	-360.629					NCU00949	NCU00949	1.29371	1.07474	1.39431	1	0.86648	0.774268	0.898917	0.718198	1.32507	1.23836	1.24508	1.24336	0.182583(TRUE)	-158.312			NCU00912	NCU00912	1.39484
NCU00913	NCU00913	2.19634	1.37254	1	1.22302	1.20381	1.396	1.15421	0.646956	0.571492	0.434317	0.486175	0.456993	0.468722	0.439656	0.700538	0.670398	0.541355	0.568511	0.551966	0.618275	0.545567	0.466867(TRUE)	-1444.24					NCU00950	NCU00950	1.29053	1	1.44603	1.16683	0.529895	0.483311	0.615994	0.518193	0.729565	0.705485	0.736784	0.676997	0.397297(TRUE)	-525.415			NCU00913	NCU00913	1.13772
NCU00914	NCU00914	2.48943	2.13349	1.00205	1.5275	1	1.19332	1.13065	0.761991	0.786332	0.447216	0.575875	0.507714	0.495139	0.520448	0.849348	0.849548	0.667211	0.736115	0.666152	0.733441	0.646515	0.495896(TRUE)	-1216.83					NCU00951	NCU00951	1.07696	1	1.13579	1.38931	0.0590114	0.0560456	0.0600365	0.0654764	0.0604165	0.0592878	0.0594839	0.0657072	0.156957(TRUE)	-34383.5			NCU00914	NCU00914	1
NCU00915	NCU00915	2.8554	1	1.95526	1.58808	2.28938	2.33434	2.18893	0.474728	0.353516	0.403608	0.37619	0.427074	0.444007	0.421915	0.596109	0.394792	0.472174	0.442547	0.502996	0.510124	0.492914	0.278178(TRUE)	-4519.56					NCU00952	NCU00952	1.38115	1.166	1.57265	1	0.182375	0.16274	0.191014	0.18064	0.201887	0.196331	0.209117	0.194254	0.193994(TRUE)	-5456.17			NCU00915	NCU00915	1
NCU00916	NCU00916	1	3.73451	1.55582	2.56663	1.619	1.3322	1.56643	0.375182	0.702828	0.43029	0.620285	0.470244	0.422753	0.482771	0.472817	0.845571	0.592021	0.621443	0.58012	0.591497	0.540313	0.365265(TRUE)	-2510.04					NCU00953	NCU00953	1.25248	1	1.18912	1.13677	0.384092	0.326667	0.36063	0.376748	0.434403	0.378151	0.438343	0.414474	0.420821(TRUE)	-1228.92			NCU00916	NCU00916	1
NCU00917	NCU00917	1.78951	3.73354	1.0025	1.88158	1.07209	1.04006	1	0.912854	1.3793	0.613571	0.877977	0.654774	0.618263	0.598471	1.337	1.62154	0.969282	1.29533	1.01246	1.07728	1.01446	0.386286(TRUE)	-593.054					NCU00954	NCU00954	1.29196	1.07308	1	1.23921	0.267501	0.23474	0.245871	0.278128	0.280385	0.26708	0.287508	0.32474	0.315115(TRUE)	-2255.5			NCU00917	NCU00917	2.65358
NCU00918	NCU00918	1.19819	4.22988	1	1.68686	1.27111	1.1362	1.12132	0.393955	0.74876	0.340069	0.472822	0.403572	0.38634	0.360668	0.498017	0.748553	0.433965	0.564648	0.495119	0.472362	0.492134	0.36987(TRUE)	-2312.82					NCU00955	NCU00955	2.46682	2.21658	1.13665	1	0.439812	0.41404	0.324639	0.294904	0.419052	0.395357	0.39601	0.347048	0.294795(TRUE)	-2366.03			NCU00918	NCU00918	1
NCU00919	NCU00919	8.07916	1	4.60624	2.51209	3.61326	4.91591	4.03236	2.59836	0.782013	1.7625	1.35726	1.67608	1.88821	1.65374	2.65672	1.61467	2.15664	1.87221	2.13813	2.43354	2.15703	0.174174(TRUE)	-1037.68					NCU00956	NCU00956	1.4566	1.35079	1.21826	1	0.356745	0.336338	0.338653	0.287198	0.390199	0.395337	0.39819	0.38776	0.387588(TRUE)	-1556.19			NCU00919	NCU00919	4.876
NCU00920	NCU00920	2.2874	1	1.41538	1.13882	1.30509	1.79137	1.39284	0.7686	0.513261	0.602762	0.540326	0.557558	0.650373	0.564623	0.953875	0.822768	0.740154	0.74082	0.757045	0.793599	0.757233	0.351952(TRUE)	-1090.8					NCU00957	NCU00957	1.73186	1.56068	1	1.33986	0.0987455	0.0915734	0.0807855	0.0853103	0.0978283	0.0966637	0.0862414	0.088102	0.356957(TRUE)	-24506.2			NCU00920	NCU00920	2.45445
NCU00921	NCU00921	2.27028	5.73211	1.6641	2.61839	1.35123	1	1.84361	1.32238	2.25039	0.977124	1.47912	0.879873	0.736949	1.05771	1.8211	2.34536	1.68098	1.92652	1.64305	1.50663	1.65933	0.183984(TRUE)	-512.191					NCU00958	NCU00958	1.31673	1	1.19831	1.37726	0.191964	0.166392	0.205231	0.198053	0.19827	0.179247	0.194382	0.204984	0.21011(TRUE)	-4752.11			NCU00921	NCU00921	1
NCU00922	NCU00922	0	0	0	0	0	0	0	0	0	0	0	0	0	0	0	0	0	0	0	0	0	0(FALSE)	0					NCU00959	NCU00959	1.20804	1	2.48026	1.1578	0.0850935	0.0750853	0.102626	0.0815152	0.0873342	0.0789327	0.100786	0.0880735	0.238238(TRUE)	-25111.3			NCU00922	NCU00922	0
NCU00923	NCU00923	1.64966	1.45959	1	1.39573	1.07662	1.07174	1.21725	0.501592	0.48865	0.380718	0.455177	0.38837	0.372243	0.417088	0.561349	0.622775	0.464092	0.572217	0.48824	0.515345	0.504118	0.440641(TRUE)	-1682.51					NCU00960	NCU00960	2.36675	1	10.4149	1.67855	1.56525	0.826653	2.74632	1.1541	2.56471	1.95637	2.46321	2.27482	0.198999(TRUE)	-337.854			NCU00923	NCU00923	1.95181
NCU00924	NCU00924	1.1717	1.71904	1	1.32269	1.14433	1.32282	1.14226	0.401478	0.533724	0.354514	0.355445	0.359956	0.420512	0.365268	0.488588	0.614837	0.41865	0.506955	0.477576	0.449641	0.459409	0.422122(TRUE)	-1848.72					NCU00961	NCU00961	2.64516	3.05466	2.46661	1	1.57281	1.70068	1.57629	0.827358	2.35558	2.08214	2.22389	1.83952	0.198599(TRUE)	-204.17			NCU00924	NCU00924	2.23253
NCU00925	NCU00925	14.271	1	13.196	5.34738	13.4657	15.2361	11.6862	3.05552	0.686726	2.83326	1.89422	3.02364	3.08943	2.8443	3.70875	1.52563	3.22762	2.39109	3.48641	3.62034	3.19049	0.299299(TRUE)	-3084.92					NCU00962	NCU00962	1.02205	1	1.2249	1.2282	0.326615	0.334339	0.382554	0.393569	0.409095	0.39018	0.401609	0.400607	0.424925(TRUE)	-1173.43			NCU00925	NCU00925	6.47639
NCU00926	NCU00926	1.58282	1.72239	1	1.14409	1.1798	1.26112	1.09981	0.961499	1.03359	0.654312	0.747093	0.76373	0.787116	0.702235	1.39722	1.42885	1.195	1.26043	1.21442	1.31435	1.2208	0.361061(TRUE)	-357.365					NCU00963	NCU00963	1.55762	1.49918	4.15629	1	0.184866	0.187989	0.245152	0.152298	0.196372	0.203542	0.235377	0.166541	0.289189(TRUE)	-10262.8			NCU00926	NCU00926	1.73952
NCU00927	NCU00927	2.29686	1.97577	1	1.48294	1.19148	1.14528	1.1616	0.873024	0.850357	0.562633	0.673524	0.62853	0.567667	0.59586	1.07146	1.17549	0.755754	0.973982	0.880906	0.855475	0.856973	0.408909(TRUE)	-784.106					NCU00964	NCU00964	1.13695	1	1.85739	1.13437	0.247062	0.237632	0.292108	0.253838	0.296836	0.272958	0.3128	0.265958	0.284084(TRUE)	-2723.71			NCU00927	NCU00927	2.51155
NCU00928	NCU00928	1.90336	3.66022	1	2.25756	1.0519	1.49577	1.08931	1.01927	1.52172	0.630201	1.04721	0.690621	0.84977	0.679487	1.37282	1.77725	1.0905	1.54326	1.13151	1.37892	1.23495	0.342442(TRUE)	-559.484					NCU00965	NCU00965	2.0381	1.89458	1	2.49522	0.277924	0.294282	0.205034	0.300412	0.307043	0.298122	0.259826	0.360327	0.204204(TRUE)	-4766.75			NCU00928	NCU00928	1.48599
NCU00929	NCU00929	2.45987	3.39743	1	2.02414	1.08901	1.65788	1.09815	1.421	1.71816	0.732053	1.19872	0.781808	1.04491	0.794362	1.88901	2.06168	1.32708	1.86593	1.39365	1.8595	1.54365	0.421221(TRUE)	-377.9					NCU00966	NCU00966	1.24441	1.0665	1.23383	1	0.167585	0.178941	0.176826	0.169491	0.173719	0.175724	0.186471	0.181106	0.205806(TRUE)	-4905.14			NCU00929	NCU00929	1.20724
NCU00930	NCU00930	2.22349	1.47298	2.10122	1.68017	1.02921	1	2.04264	0.405424	0.342808	0.356701	0.34906	0.267788	0.289821	0.362198	0.412754	0.436232	0.422194	0.39832	0.279427	0.333501	0.388321	0.267868(TRUE)	-4629.95					NCU00967	NCU00967	1.19244	1	1.00672	1.22776	0.360079	0.3357	0.350426	0.373597	0.44304	0.403855	0.415268	0.437636	0.45045(TRUE)	-1075.74			NCU00930	NCU00930	1.16727
NCU00931	NCU00931	3.28988	0	1.71918	1.38126	1	2.04611	1.38953	2.54704	0	1.38764	1.10386	0.795034	1.62127	1.12858	11.9176	0	6.68525	5.27907	3.95867	7.17319	5.38082	0.251752(TRUE)	-1054.3					NCU00968	NCU00968	1.22651	1.3086	1	1.62524	0.264621	0.290321	0.276412	0.30809	0.305292	0.326311	0.275765	0.337151	0.299299(TRUE)	-2512.26			NCU00931	NCU00931	3.58236
NCU00932	NCU00932	0	0	0	0	0	0	0	0	0	0	0	0	0	0	0	0	0	0	0	0	0	0(FALSE)	0					NCU00969	NCU00969	1.13361	1	1.17623	1.24707	0.0600493	0.0603849	0.0627564	0.0626661	0.0569258	0.0592351	0.0662628	0.0678925	0.257357(TRUE)	-32656.4			NCU00932	NCU00932	0
NCU00934	NCU00934	0	0	0	0	0	0	0	0	0	0	0	0	0	0	0	0	0	0	0	0	0	0(FALSE)	0					NCU00970	NCU00970	0	0	0	0	0	0	0	0	0	0	0	0	0(FALSE)	0			NCU00934	NCU00934	0
NCU00935	NCU00935	10.0486	1	3.66378	2.92851	3.07271	4.60896	3.26063	0.725824	0.291072	0.457807	0.494733	0.448051	0.502224	0.450128	0.736032	0.343634	0.52414	0.468442	0.488203	0.553286	0.494846	0.166967(TRUE)	-10629.9					NCU00971	NCU00971	1.54825	1.77916	1	1.5696	0.0549015	0.0598977	0.0457307	0.0584066	0.0544413	0.0492737	0.0465096	0.0530388	0.196797(TRUE)	-71777.6			NCU00935	NCU00935	1.69556
NCU00936	NCU00936	1.72842	6.53794	1	1.39893	1.31477	1.28198	1.07773	0.515231	0.892274	0.368961	0.404769	0.416439	0.377189	0.376413	0.616128	0.923044	0.479224	0.556054	0.511069	0.555049	0.501594	0.354855(TRUE)	-2405.58					NCU00972	NCU00972	1.70319	1.56689	1.30858	1	0.561714	0.537552	0.474497	0.423065	0.620057	0.568627	0.60918	0.516371	0.476977(TRUE)	-897.691			NCU00936	NCU00936	2.09458
NCU00937	NCU00937	0	85.2825	1.017	1.64069	1.95802	1	1.12475	0	61.1248	0.876035	1.43611	1.69615	0.90121	0.92358	0	278.982	6.46215	11.5832	11.1399	8.44938	7.16308	0.185986(TRUE)	-892.843					NCU00973	NCU00973	0	1.70647	1	2.27581	0	1.64231	0.952976	2.18743	0	2753.28	2068.05	4590.09	0.479479(TRUE)	-64.7607			NCU00937	NCU00937	1
NCU00938	NCU00938	2.86366	2.82834	1.61177	2.42707	1.23611	1	1.75205	0.584656	0.710927	0.429934	0.518876	0.376629	0.360197	0.443829	0.709287	0.705063	0.469916	0.631065	0.425869	0.445257	0.582796	0.328028(TRUE)	-3018.3					NCU00976	NCU00976	1.08361	1	1.23845	0	1.05989	0.968739	1.19725	0	701.78	1947.38	1694.09	0	0.400701(TRUE)	-75.3219			NCU00938	NCU00938	1.15813
NCU00939	NCU00939	2.12959	4.53889	1.10898	1.4323	1.13788	1	1.42606	0.664568	1.0326	0.432105	0.546561	0.460011	0.444556	0.520241	0.80139	1.0054	0.601702	0.654256	0.602747	0.60775	0.657428	0.428128(TRUE)	-1682.73					NCU00977	NCU00977	1.26282	1.20228	2.29003	1	0.194261	0.186937	0.223085	0.175703	0.211974	0.213515	0.248715	0.180992	0.188989(TRUE)	-5392.38			NCU00939	NCU00939	1
NCU00940	NCU00940	0	0	0	0	0	0	0	0	0	0	0	0	0	0	0	0	0	0	0	0	0	0(FALSE)	0					NCU00978	NCU00978	1.21233	1	1.18666	1.23333	0.383634	0.348167	0.385196	0.382502	0.436954	0.419294	0.428785	0.4325	0.438038(TRUE)	-1107.81			NCU00940	NCU00940	0
NCU00941	NCU00941	1.49315	1.34044	1	1.43923	1.0994	1.16276	1.16682	1.12492	1.13344	0.831423	1.14382	0.917038	0.953487	0.955776	2.0331	2.19288	1.86405	2.09966	1.91637	2.25107	2.08183	0.212713(TRUE)	-131.554					NCU00979	NCU00979	1.40877	1.61894	1	1.41346	0.0273788	0.0266996	0.0237413	0.0262847	0.0285205	0.0302743	0.0233792	0.0312183	0.364965(TRUE)	-190015			NCU00941	NCU00941	1.65155
NCU00943	NCU00943	1	24.7728	10.1877	18.8703	15.6713	50.8705	21.868	0.84561	6.17464	3.41929	4.83729	4.77879	7.77411	5.93076	2.04651	7.36662	5.06784	6.14746	5.61105	8.15361	6.11038	0.278579(TRUE)	-3033.69					NCU00980	NCU00980	1.13164	1.05693	1	1.13554	0.323635	0.297434	0.305971	0.337513	0.379135	0.35794	0.342711	0.337901	0.3998(TRUE)	-1366.18			NCU00943	NCU00943	0
NCU00944	NCU00944	1	1.73471	2.07101	1.88158	1.79471	1.58035	2.04472	0.4205	0.61816	0.565604	0.546721	0.549191	0.499573	0.56105	0.572778	0.754022	0.632299	0.649379	0.653031	0.731786	0.726992	0.42022(TRUE)	-1959.41					NCU00981	NCU00981	1.11238	1.13784	1.53592	1	0.17035	0.182422	0.186116	0.178836	0.19379	0.196903	0.203037	0.1771	0.209209(TRUE)	-4934.28			NCU00944	NCU00944	1
NCU00945	NCU00945	1.42029	1	2.16207	1.56504	1.48854	1.6892	1.76347	0.642023	0.56608	0.759451	0.682346	0.653734	0.686838	0.665383	0.913678	0.859292	0.899377	0.877228	0.856913	0.91605	0.870204	0.342943(TRUE)	-1011.44					NCU00983	NCU00983	1.50984	1.37928	1	1.38857	0.135403	0.122871	0.102423	0.125662	0.14084	0.130645	0.128572	0.127728	0.45956(TRUE)	-12310.7			NCU00945	NCU00945	1.6736
NCU00946	NCU00946	0	0	0	0	0	0	0	0	0	0	0	0	0	0	0	0	0	0	0	0	0	0(FALSE)	0					NCU00984	NCU00984	3.06711	3.27868	1.0099	1	0.372327	0.380758	0.243479	0.2533	0.405535	0.386361	0.296956	0.260307	0.208308(TRUE)	-4208.26			NCU00946	NCU00946	0
NCU00947	NCU00947	0	1	0	0	0	0	0	0	0.999813	0	0	0	0	0	0	20.4778	0	0	0	0	0	0.147548(FALSE)	-21.8914					NCU00985	NCU00985	1	1.56883	0	1.69634	0.955286	1.52171	0	1.66475	2313.29	2003.4	0	2957.77	0.407007(TRUE)	-59.7344			NCU00947	NCU00947	1.5373
NCU00948	NCU00948	1	3.32371	1.36055	2.68947	1.79388	1.77183	1.55398	0.772306	1.73141	0.896762	1.38988	1.09279	1.11123	1.01328	1.6439	2.17499	1.50585	2.0903	1.73243	1.83701	1.71072	0.425425(TRUE)	-400.356					NCU00987	NCU00987	1.40395	1.09679	1.41863	1	1.01794	0.865878	1.03469	0.786762	1.59407	1.62425	1.61647	1.44263	0.208308(TRUE)	-107.704			NCU00948	NCU00948	1
NCU00949	NCU00949	1	3.69853	0	0	0	0	0	0.944795	3.58338	0	0	0	0	0	4422.54	10450.9	0	0	0	0	0	0.258659(TRUE)	-36.2342					NCU00988	NCU00988	0	0	0	0	0	0	0	0	0	0	0	0	0(FALSE)	0			NCU00949	NCU00949	0
NCU00950	NCU00950	1.79807	1.57772	1.13202	1.62707	1	1.86276	1.38391	1.00851	0.980671	0.727639	0.919116	0.671181	0.950777	0.809661	1.45545	1.39564	1.26949	1.35136	1.21949	1.37582	1.3379	0.422623(TRUE)	-444.029					NCU00989	NCU00989	0	0	0	0	0	0	0	0	0	0	0	0	0(FALSE)	0			NCU00950	NCU00950	1.30521
NCU00951	NCU00951	1.794	1	1.21244	1.00435	1.25236	1.87919	1.08436	0.137017	0.0998811	0.098545	0.099314	0.0999003	0.110165	0.0953841	0.129388	0.111422	0.10277	0.090513	0.109215	0.137703	0.100687	0.301702(TRUE)	-27034.9					NCU00990	NCU00990	1.69504	2.19472	1	1.30095	1.10989	1.29537	0.792647	0.933717	1.63286	1.60078	1.51199	1.57314	0.413013(TRUE)	-148.392			NCU00951	NCU00951	3.01484
NCU00952	NCU00952	9.22542	1	3.56448	2.5897	3.21941	4.8899	3.57743	1.40709	0.489574	0.933517	0.785618	0.872837	1.12379	0.880063	1.40246	0.781	1.20239	0.93152	1.00468	1.23584	1.06513	0.313914(TRUE)	-3180.62					NCU00992	NCU00992	1.70482	2.8893	1	1.22669	0.277339	0.340367	0.247147	0.253713	0.316493	0.346346	0.258102	0.282524	0.230731(TRUE)	-3982.06			NCU00952	NCU00952	2.85012
NCU00953	NCU00953	1.22622	2.42071	1	1.22985	1.08578	1.17793	1.18593	0.614236	0.894046	0.536359	0.597989	0.527769	0.56786	0.564772	0.820911	1.07546	0.732383	0.764932	0.745805	0.786073	0.783617	0.152052(TRUE)	-814.167					NCU00993	NCU00993	1	0	1.01339	1.18268	0.98254	0	0.974333	1.14322	1291.53	0	334.95	1844.58	0.33013(TRUE)	-97.7974			NCU00953	NCU00953	1.48895
NCU00954	NCU00954	2.45875	2.29923	1	1.29322	1.41276	1.10353	1.15804	0.736769	0.81453	0.469622	0.556111	0.585473	0.510119	0.533585	0.922238	0.981079	0.655339	0.739231	0.729118	0.706459	0.751068	0.48969(TRUE)	-1191.95					NCU00994	NCU00994	1.45288	1.11993	1.51017	1	0.980098	0.817647	1.02463	0.792918	1.4609	1.37433	1.51765	1.40021	0.393894(TRUE)	-135.022			NCU00954	NCU00954	1.62329
NCU00955	NCU00955	1	11.1707	13.9053	23.13	12.9936	5.45123	14.7263	0.445503	1.67251	1.74189	2.04531	1.82108	1.15071	2.00073	0.608161	2.07716	2.00507	1.95233	1.81562	1.3598	1.97279	0.157958(TRUE)	-9668.08					NCU00995	NCU00995	3.02362	2.67162	3.36055	1	0.129107	0.114718	0.130659	0.0865175	0.131398	0.129709	0.138843	0.0847535	0.283984(TRUE)	-41184.1			NCU00955	NCU00955	2.73136
NCU00956	NCU00956	1.02721	1	1.24785	1.18528	1.05135	1.22659	1.20868	0.401096	0.453253	0.443344	0.429485	0.409896	0.425587	0.426094	0.636483	0.565448	0.59306	0.568092	0.533817	0.590152	0.576507	0.494595(TRUE)	-1317.39					NCU00998	NCU00998	1.08143	1	1.10321	1.12772	0.269084	0.243909	0.288225	0.263549	0.334938	0.306216	0.31536	0.323175	0.355656(TRUE)	-1728.35			NCU00956	NCU00956	1.30413
NCU00957	NCU00957	5.02445	1	4.6991	4.25047	5.36366	3.39697	4.73106	0.41871	0.224916	0.395964	0.380802	0.439624	0.339128	0.433761	0.473407	0.253427	0.418232	0.42455	0.434747	0.414662	0.436416	0.431031(TRUE)	-18983.7					NCU00999	NCU00999	3.57941	3.2443	1	1.15138	0.180758	0.184652	0.120717	0.124263	0.195014	0.183213	0.13029	0.137024	0.401802(TRUE)	-18666.3			NCU00957	NCU00957	1.41488
NCU00958	NCU00958	1.55445	1.11587	1	1.21865	1.01703	1.35967	1.14004	0.307266	0.337307	0.270929	0.305565	0.26364	0.302209	0.306614	0.467704	0.376089	0.370593	0.384614	0.344294	0.372812	0.353682	0.339439(TRUE)	-2988.18					NCU01000	NCU01000	1.30664	1.41624	2.49358	1	0.447578	0.465712	0.591302	0.4142	0.551591	0.579413	0.616621	0.516607	0.435736(TRUE)	-1096.7			NCU00958	NCU00958	1.08478
NCU00959	NCU00959	1.44361	1.5274	1	1.20679	1.0776	1.30268	1.10658	0.203781	0.205728	0.147736	0.175278	0.14635	0.161594	0.153407	0.172876	0.215546	0.152097	0.165898	0.146803	0.167342	0.169525	0.168669(TRUE)	-10644.5					NCU01001	NCU01001	1.25683	1.65872	2.19204	1	0.224151	0.294417	0.316778	0.228617	0.276914	0.307001	0.323289	0.25107	0.24024(TRUE)	-3645.37			NCU00959	NCU00959	1.73587
NCU00960	NCU00960	0	1	0	0	0	0	0	0	0.994762	0	0	0	0	0	0	1723.76	0	0	0	0	0	0.137337(FALSE)	-16.9138					NCU01002	NCU01002	1.26507	1.22671	1	1.29678	0.135798	0.138208	0.137136	0.148325	0.140292	0.156053	0.157885	0.154859	0.161662(TRUE)	-8007.68			NCU00960	NCU00960	1.21154
NCU00961	NCU00961	0	0	0	2.10841	0	0	1	0	0	0	2.08733	0	0	0.971234	0	0	0	5674.29	0	0	2677.99	0.16997(TRUE)	-38.5951					NCU01003	NCU01003	0	0	0	0	0	0	0	0	0	0	0	0	0(FALSE)	0			NCU00961	NCU00961	1.25875
NCU00962	NCU00962	1.9272	2.02335	1	2.07685	1.23791	1.64693	1.36709	1.00146	1.13253	0.660267	1.02494	0.729135	0.916997	0.819755	1.5183	1.62947	1.14439	1.55786	1.3203	1.34134	1.24429	0.292693(TRUE)	-503.851					NCU01004	NCU01004	2.04548	1.66451	1	1.64518	0.249406	0.226284	0.180739	0.247043	0.306676	0.231992	0.225684	0.287355	0.194895(TRUE)	-5126.65			NCU00962	NCU00962	1.90641
NCU00963	NCU00963	44.2644	1	25.614	7.11874	21.4665	27.7179	19.4826	6.18345	0.763132	5.48756	2.46128	4.59809	4.996	3.99011	5.71299	1.9478	4.85162	3.52773	4.71573	5.62688	4.84427	0.228228(TRUE)	-4303.75					NCU01005	NCU01005	1.1853	1	1.78743	1.24224	0.434132	0.368938	0.456658	0.387307	0.512465	0.473301	0.557174	0.477291	0.433834(TRUE)	-1145.75			NCU00963	NCU00963	2.02533
NCU00964	NCU00964	2.28108	1.30362	1.03908	1.0514	1.17502	1.34693	1	0.720229	0.611657	0.466713	0.461026	0.511181	0.560357	0.452853	0.830501	0.745961	0.606372	0.653449	0.642407	0.701657	0.649919	0.442643(TRUE)	-1068.03					NCU01006	NCU01006	1.04037	1	1.71239	1.27529	0.183901	0.174414	0.208932	0.181777	0.202658	0.210597	0.219116	0.222935	0.212312(TRUE)	-4577.41			NCU00964	NCU00964	2.44492
NCU00965	NCU00965	1.47601	1.92364	1.3305	1.46425	1	1.01839	1.20354	0.361207	0.446077	0.319376	0.34662	0.293455	0.284454	0.288088	0.422134	0.481794	0.398928	0.396466	0.365642	0.321833	0.363423	0.335435(TRUE)	-3079.03					NCU01007	NCU01007	1.18281	1.08396	1.67638	1	0.150102	0.150826	0.16897	0.147038	0.165218	0.149455	0.180851	0.15316	0.172172(TRUE)	-6966.16			NCU00965	NCU00965	1.50036
NCU00966	NCU00966	1.59532	3.96451	1.09068	1.53503	1.0111	1	1.33473	0.533977	0.801837	0.3921	0.507617	0.386209	0.4137	0.483324	0.665355	0.887991	0.58094	0.636924	0.575543	0.519422	0.556738	0.413614(TRUE)	-1815.37					NCU01008	NCU01008	1.16353	1	1.37246	1.12445	0.206761	0.205877	0.241892	0.205587	0.238463	0.214272	0.234329	0.23037	0.253854(TRUE)	-3390.85			NCU00966	NCU00966	1.21295
NCU00967	NCU00967	2.56276	1.58305	1	1.18782	1.22866	1.10315	1.05381	0.709406	0.612393	0.406609	0.467498	0.473922	0.445209	0.467661	0.816704	0.757291	0.577779	0.636491	0.706416	0.598965	0.599117	0.487788(TRUE)	-1291.25					NCU01009	NCU01009	0	0	1	0	0	0	0.982877	0	0	0	10028.8	0	0.251451(TRUE)	-17.5594			NCU00967	NCU00967	2.32965
NCU00968	NCU00968	1.80873	1	1.39926	1.95342	2.09731	2.39746	1.71801	0.604255	0.49983	0.541705	0.622936	0.711509	0.676005	0.586345	0.800949	0.719604	0.703179	0.79338	0.906227	0.863517	0.725655	0.46036(TRUE)	-1542.46					NCU01010	NCU01010	1.82171	1.4408	1.8813	1	0.557601	0.548294	0.626497	0.428849	0.708684	0.631891	0.686314	0.618428	0.494695(TRUE)	-829.306			NCU00968	NCU00968	1.20602
NCU00969	NCU00969	1	1.1959	1.03518	1.24813	1.15126	1.04501	1.08552	0.123565	0.166523	0.117522	0.152779	0.129846	0.119061	0.124943	0.13464	0.167471	0.133925	0.128029	0.127006	0.120249	0.133402	0.155255(TRUE)	-13093.5					NCU01011	NCU01011	0	0	1	0	0	0	0.997737	0	0	0	3561.31	0	0.255355(TRUE)	-21.3241			NCU00969	NCU00969	1.24962
NCU00970	NCU00970	0	1	0	0	0	0	0	0	0.999895	0	0	0	0	0	0	14.8951	0	0	0	0	0	0.14034(FALSE)	-15.9723					NCU01012	NCU01012	0	0	1	0	0	0	0.986697	0	0	0	11540.2	0	0.197497(TRUE)	-21.7497			NCU00970	NCU00970	0
NCU00971	NCU00971	6.73639	1	10.5064	4.99378	7.0579	6.86883	9.1083	0.435033	0.195576	0.571739	0.373827	0.43864	0.433825	0.473709	0.497398	0.23155	0.549525	0.409437	0.489512	0.492692	0.488655	0.227528(TRUE)	-37937.4					NCU01013	NCU01013	1.54122	1.12445	1.82812	1	0.323118	0.285033	0.340244	0.25881	0.345518	0.333091	0.380063	0.31194	0.307207(TRUE)	-2324.58			NCU00971	NCU00971	2.06111
NCU00972	NCU00972	1.32574	1	3.51842	10.0786	5.17103	4.94191	3.57987	0.804611	0.695027	1.36943	2.25466	1.57514	1.51494	1.30104	1.16029	1.23535	1.53665	2.32735	1.9766	1.80342	1.68373	0.420921(TRUE)	-1680.78					NCU01014	NCU01014	0	0	0	0	0	0	0	0	0	0	0	0	0(FALSE)	0			NCU00972	NCU00972	2.30502
NCU00973	NCU00973	0	2.44327	0	1	0	0	0	0	2.40559	0	0.984128	0	0	0	0	4218.08	0	2643.23	0	0	0	0.282182(TRUE)	-34.179					NCU01015	NCU01015	1.57056	1.29364	2.1787	1	0.398989	0.33183	0.420697	0.284606	0.411595	0.399433	0.475739	0.356793	0.334935(TRUE)	-1914			NCU00973	NCU00973	0
NCU00974	NCU00974	1.42538	1.31811	1.17276	1.52537	1.31381	1	1.2211	0.55459	0.598426	0.477525	0.578294	0.512693	0.477869	0.501472	0.720148	0.814921	0.682306	0.757435	0.724257	0.626552	0.687238	0.318719(TRUE)	-1075.65					NCU01016	NCU01016	1.17744	1	1.13247	1.07947	0.403016	0.385546	0.391186	0.39036	0.467942	0.470362	0.500131	0.465702	0.496496(TRUE)	-838.686			NCU00974	NCU00974	2.59449
NCU00975	NCU00975	1.40705	2.13834	1	2.01056	1.31633	1.00215	1.14218	0.992497	1.19453	0.707298	1.11457	0.909096	0.754467	0.794967	1.57366	1.86455	1.37323	1.61163	1.48105	1.34045	1.61785	0.2999(TRUE)	-309.557					NCU01017	NCU01017	1.03025	1	1.67181	1.04401	0.250525	0.238754	0.310624	0.279864	0.285927	0.307929	0.336588	0.274681	0.323423(TRUE)	-2158.65			NCU00975	NCU00975	2.71258
NCU00976	NCU00976	0	0	0	0	0	0	0	0	0	0	0	0	0	0	0	0	0	0	0	0	0	0(FALSE)	0					NCU01019	NCU01019	1.33653	1	1.38924	1.10076	0.250364	0.215096	0.24844	0.228726	0.294657	0.240662	0.265624	0.257016	0.26997(TRUE)	-3005.86			NCU00976	NCU00976	1
NCU00977	NCU00977	7.06928	1	2.67134	2.21032	2.60269	3.76035	2.82929	1.19322	0.516191	0.804698	0.765497	0.699762	0.952896	0.777542	1.37263	0.802856	0.966215	0.867729	0.978222	1.08472	0.950291	0.364565(TRUE)	-2539.37					NCU01021	NCU01021	1.08423	1.00823	1.02039	1	0.0986679	0.0985044	0.102855	0.0991929	0.109593	0.10153	0.098286	0.100744	0.36046(TRUE)	-11304.3			NCU00977	NCU00977	2.17067
NCU00978	NCU00978	1.45678	3.14126	1	1.62654	1.08865	1.12129	1.15074	0.767672	1.23934	0.591842	0.806597	0.630864	0.642471	0.673702	1.17778	1.34762	0.913654	1.01029	0.994601	0.992156	0.954107	0.36967(TRUE)	-624.001					NCU01022	NCU01022	1	1.22991	1.67565	1.00815	0.466609	0.530798	0.614197	0.477111	0.63944	0.634135	0.660923	0.641402	0.37047(TRUE)	-611.194			NCU00978	NCU00978	1.76239
NCU00979	NCU00979	8.98288	1	13.6772	7.56217	7.55622	7.01669	13.0308	0.425123	0.152794	0.488859	0.351859	0.389853	0.350084	0.463751	0.413661	0.171767	0.502393	0.366626	0.390231	0.384873	0.508976	0.195095(TRUE)	-69482.5					NCU01023	NCU01023	1.15997	1	1.76407	1.0396	0.151659	0.131229	0.177184	0.137595	0.158085	0.150537	0.189882	0.16432	0.164665(TRUE)	-7165.11			NCU00979	NCU00979	2.17465
NCU00980	NCU00980	1.50629	2.25331	1.28224	1.24931	1	1.17909	1.23125	0.598181	0.780248	0.529754	0.500667	0.485777	0.528381	0.529388	0.800735	0.924184	0.70124	0.723501	0.665167	0.668821	0.684149	0.344144(TRUE)	-1044.75					NCU01024	NCU01024	1.02471	1	1.05008	1.34178	0.135711	0.126242	0.144979	0.149346	0.153191	0.147719	0.151868	0.150566	0.167968(TRUE)	-7188.75			NCU00980	NCU00980	1
NCU00981	NCU00981	1.63527	1	1.53764	1.09542	1.41785	1.52582	1.33601	0.342334	0.337793	0.339908	0.268662	0.35494	0.346155	0.333262	0.412526	0.354032	0.35014	0.326308	0.383913	0.372382	0.379192	0.314815(TRUE)	-3498.67					NCU01025	NCU01025	0	1	0	0	0	0.995292	0	0	0	13801.1	0	0	0.160661(TRUE)	-2.55438e-07			NCU00981	NCU00981	2.16697
NCU00983	NCU00983	1	1.99292	1.68157	2.44207	1.93101	2.49228	2.08153	0.194569	0.303716	0.227984	0.255338	0.279369	0.289893	0.27414	0.206666	0.260259	0.245153	0.301917	0.270275	0.278866	0.251325	0.168569(TRUE)	-10708.6					NCU01026	NCU01026	1.30157	1	1.55231	1.07193	0.452432	0.385605	0.473016	0.389185	0.513545	0.456244	0.534009	0.518022	0.461061(TRUE)	-950.399			NCU00983	NCU00983	1.07733
NCU00984	NCU00984	1	6.30408	3.03885	6.48051	3.88941	3.44869	3.14	0.634499	2.04872	1.30114	1.95068	1.53216	1.51278	1.30133	1.1323	2.65639	1.7917	2.15653	1.90707	1.65621	1.78557	0.467267(TRUE)	-1267.13					NCU01027	NCU01027	0	0	0	0	0	0	0	0	0	0	0	0	0(FALSE)	0			NCU00984	NCU00984	1
NCU00985	NCU00985	0	62.8883	1.33484	1.20347	1.68006	0	1	0	57.8366	1.28487	1.14347	1.61212	0	0.97251	0	1420.35	53.7566	47.5146	114.659	0	46.8233	0.337638(TRUE)	-502.175					NCU01032	NCU01032	1.15507	1	3.0262	1.12949	0.479077	0.41608	0.641302	0.47035	0.570552	0.549089	0.673195	0.621536	0.457357(TRUE)	-914.349			NCU00985	NCU00985	0
NCU00986	NCU00986	0	0	0	0	0	0	0	0	0	0	0	0	0	0	0	0	0	0	0	0	0	0(FALSE)	0					NCU01033	NCU01033	0	0	0	0	0	0	0	0	0	0	0	0	0(FALSE)	0			NCU00986	NCU00986	0
NCU00987	NCU00987	0	1.48053	1.58662	2.52617	2.02049	1	1.9839	0	1.40058	1.5012	2.34727	1.86168	0.951736	1.85964	0	305.916	157.589	220.962	267.588	31.5387	254.454	0.354154(TRUE)	-198.264					NCU01034	NCU01034	1	1.14169	1.12316	0	0.958886	1.08342	1.06922	0	55.6135	1614.37	39.7873	0	0.174975(TRUE)	-66.9987			NCU00987	NCU00987	1
NCU00988	NCU00988	0	1.7452	1	3.13652	2.30223	1.09772	2.3565	0	0.637734	0.360139	1.00089	0.788387	0.384355	0.78035	0	0.975234	0.466301	1.31407	0.891128	0.527184	0.928899	0.201301(TRUE)	-7392.11					NCU01036	NCU01036	2.439	1.85541	1	1.7378	0.250447	0.218211	0.172173	0.21495	0.256323	0.238893	0.198295	0.23274	0.16026(TRUE)	-7226.92			NCU00988	NCU00988	0
NCU00989	NCU00989	0	0	0	1	0	0	0	0	0	0	0.999322	0	0	0	0	0	0	126.084	0	0	0	0.144144(FALSE)	-14.5703					NCU01038	NCU01038	2.30291	1	0	0	2.23361	0.980219	0	0	7428.99	3039.65	0	0	0.404905(TRUE)	-69.4089			NCU00989	NCU00989	0
NCU00990	NCU00990	0	1.79179	1.3246	1.87897	1.57041	1	2.6751	0	1.69284	1.2263	1.66642	1.3978	0.938811	2.46226	0	203.327	79.3506	239.888	71.4868	72.5281	154.052	0.179079(TRUE)	-237.611					NCU01039	NCU01039	2.03954	1	1.42758	4.16482	1.02928	0.656061	0.79697	1.28554	1.27662	1.04063	1.24354	1.38559	0.360861(TRUE)	-459.575			NCU00990	NCU00990	1.06672
NCU00992	NCU00992	1	4.3672	3.36105	5.23076	2.79167	1.80866	3.23301	0.360072	0.736995	0.61177	0.762563	0.575946	0.470585	0.574582	0.49148	0.851241	0.726014	0.763402	0.656514	0.514644	0.65217	0.249049(TRUE)	-5053.33					NCU01041	NCU01041	1	1.05828	1.54307	1.08994	0.27541	0.273313	0.316733	0.267008	0.300311	0.314622	0.362144	0.337177	0.351351(TRUE)	-1845.36			NCU00992	NCU00992	1.86474
NCU00993	NCU00993	0	1	0	0	0	0	0	0	0.999885	0	0	0	0	0	0	9.21188	0	0	0	0	0	0.137237(FALSE)	-25.1487					NCU01042	NCU01042	0	0	1	0	0	0	0.970579	0	0	0	3730.43	0	0.247548(TRUE)	-34.1622			NCU00993	NCU00993	0
NCU00994	NCU00994	0	7.37236	0	1	0	0	0	0	7.15858	0	0.97237	0	0	0	0	10632	0	2215.46	0	0	0	0.160561(TRUE)	-63.0756					NCU01043	NCU01043	0	0	0	0	0	0	0	0	0	0	0	0	0(FALSE)	0			NCU00994	NCU00994	0
NCU00995	NCU00995	1.14484	3.30056	3.47114	2.93311	2.01586	1	3.10644	0.16203	0.272164	0.254294	0.219824	0.192085	0.147811	0.25279	0.169441	0.296681	0.266486	0.252797	0.212521	0.14685	0.249095	0.362763(TRUE)	-20658.4					NCU01044	NCU01044	1.55487	1.28131	1.44298	1	0.407713	0.346246	0.409398	0.301502	0.428033	0.415796	0.416431	0.384651	0.381181(TRUE)	-1523.53			NCU00995	NCU00995	1.90281
NCU00998	NCU00998	1.56512	1.82335	1	1.32369	1.14965	1.10443	1.16494	0.586435	0.688904	0.420981	0.494676	0.44321	0.456752	0.458968	0.685006	0.799179	0.615628	0.675538	0.63426	0.595479	0.626071	0.159159(TRUE)	-1205.09					NCU01045	NCU01045	4.16067	5.94103	4.93039	1	0.57203	0.663726	0.641708	0.2907	0.640577	0.620651	0.671533	0.37683	0.171872(TRUE)	-5225.22			NCU00998	NCU00998	1.81129
NCU00999	NCU00999	2.02404	2.60649	1.51958	2.60359	1.17114	1	1.62712	0.285721	0.36885	0.22445	0.328772	0.201008	0.184246	0.231228	0.285489	0.363846	0.254752	0.305715	0.238688	0.226189	0.223653	0.174775(TRUE)	-8933.34					NCU01047	NCU01047	1.21815	1	1.73111	1.23032	0.28956	0.26317	0.329754	0.280736	0.343939	0.324579	0.359575	0.318045	0.325626(TRUE)	-2037.33			NCU00999	NCU00999	1
NCU01000	NCU01000	2.88673	1	2.59772	1.84175	1.73974	1.84348	2.28738	1.1987	0.721642	1.04495	0.927885	0.883201	0.932751	1.0419	1.54923	1.30528	1.29006	1.28114	1.2828	1.34907	1.38519	0.368468(TRUE)	-736.723					NCU01048	NCU01048	0	0	1	0	0	0	0.985808	0	0	0	5846.9	0	0.250551(TRUE)	-15.9268			NCU01000	NCU01000	2.52531
NCU01001	NCU01001	5.9478	1	3.24994	2.12628	1.93908	1.7514	2.91504	1.06034	0.468553	0.804905	0.687013	0.602957	0.575267	0.73038	1.12004	0.670835	0.963932	0.797716	0.805538	0.823884	0.90676	0.367167(TRUE)	-2463.91					NCU01049	NCU01049	0	0	0	0	0	0	0	0	0	0	0	0	0(FALSE)	0			NCU01001	NCU01001	2.96737
NCU01002	NCU01002	1.46786	1.43737	1.10505	1.20257	1.10028	1	1.17308	0.275996	0.292752	0.215343	0.219195	0.23473	0.204245	0.225598	0.28665	0.327795	0.264016	0.26431	0.292071	0.212836	0.248037	0.255055(TRUE)	-5003.67					NCU01050	NCU01050	0	0	0	0	0	0	0	0	0	0	0	0	0(FALSE)	0			NCU01002	NCU01002	2.89052
NCU01003	NCU01003	0	0	0	0	0	0	0	0	0	0	0	0	0	0	0	0	0	0	0	0	0	0(FALSE)	0					NCU01051	NCU01051	1.22375	1	4.43531	1.20807	0.760894	0.65816	1.39755	0.715009	1.18356	1.13155	1.32183	1.16379	0.294595(TRUE)	-373.329			NCU01003	NCU01003	0
NCU01004	NCU01004	1	1.52099	1.1645	1.55537	1.6404	1.42356	1.34918	0.304984	0.398607	0.289763	0.354908	0.379909	0.35437	0.337978	0.367456	0.444475	0.344675	0.405912	0.4283	0.432414	0.388178	0.330531(TRUE)	-3162.05					NCU01052	NCU01052	1.21795	1.03969	2.47368	1	0.637094	0.592933	0.922787	0.580318	0.872879	0.864633	0.997172	0.850084	0.392292(TRUE)	-419.552			NCU01004	NCU01004	2.13745
NCU01005	NCU01005	4.57659	2.54775	1.30134	1.61896	1	1.25336	1.201	1.56666	1.28055	0.799275	0.881096	0.660406	0.792684	0.732593	1.84442	1.81046	1.22746	1.35573	1.21623	1.36322	1.31183	0.306306(TRUE)	-581.059					NCU01053	NCU01053	1.10754	1	2.35778	1.21928	0.33997	0.337116	0.42956	0.374481	0.430157	0.351368	0.456796	0.433144	0.371872(TRUE)	-1585.18			NCU01005	NCU01005	2.46746
NCU01006	NCU01006	2.23156	1	1.15661	1.05052	1.05368	1.20658	1.16515	0.454712	0.317447	0.333325	0.304561	0.315871	0.348039	0.304295	0.482396	0.440369	0.411773	0.404532	0.38441	0.352576	0.396933	0.357157(TRUE)	-2573.57					NCU01054	NCU01054	0	0	0	0	0	0	0	0	0	0	0	0	0(FALSE)	0			NCU01006	NCU01006	3.43228
NCU01007	NCU01007	2.70027	1	1.63781	1.20043	1.51513	1.81744	1.56603	0.447359	0.303917	0.34853	0.302176	0.367463	0.373668	0.326774	0.517135	0.413369	0.378149	0.365304	0.428055	0.41815	0.375721	0.297798(TRUE)	-3956.79					NCU01055	NCU01055	1.38224	1.18146	1.38245	1	0.652334	0.605708	0.625527	0.502815	0.76937	0.750343	0.830283	0.774974	0.303003(TRUE)	-427.375			NCU01007	NCU01007	2.23182
NCU01008	NCU01008	3.79718	3.38517	3.0452	2.24137	1.59046	1	2.6314	0.951468	0.954932	0.796161	0.768579	0.595291	0.485418	0.745207	1.07788	1.25137	1.08837	0.907206	0.782477	0.677793	1.01637	0.401502(TRUE)	-2022.09					NCU01056	NCU01056	2.35231	1	0	0	2.3135	0.963293	0	0	721.394	353.48	0	0	0.393393(TRUE)	-203.749			NCU01008	NCU01008	2.94034
NCU01009	NCU01009	0	0	0	0	0	0	0	0	0	0	0	0	0	0	0	0	0	0	0	0	0	0(FALSE)	0					NCU01057	NCU01057	0	1	4.94107	0	0	0.977198	4.89203	0	0	2616.29	8023.69	0	0.161662(TRUE)	-47.1424			NCU01009	NCU01009	0
NCU01010	NCU01010	0	12.7831	0	1	0	0	1.09747	0	12.1307	0	0.920621	0	0	1.07912	0	8706.96	0	468.098	0	0	608.228	0.323323(TRUE)	-119.641					NCU01058	NCU01058	1.08207	1	2.72671	1.75358	0.897853	0.829613	1.62564	1.25312	1.88808	1.7173	1.85756	1.94158	0.282783(TRUE)	-124.687			NCU01010	NCU01010	1.10075
NCU01011	NCU01011	0	0	0	0	0	0	0	0	0	0	0	0	0	0	0	0	0	0	0	0	0	0(FALSE)	0					NCU01059	NCU01059	1	1.24927	1.39864	1.24855	0.419376	0.519111	0.519489	0.485054	0.607001	0.62882	0.645698	0.605756	0.403504(TRUE)	-684.782			NCU01011	NCU01011	1
NCU01012	NCU01012	0	0	0	0	0	0	0	0	0	0	0	0	0	0	0	0	0	0	0	0	0	0(FALSE)	0					NCU01060	NCU01060	1.27534	1	2.93315	2.80994	0.237883	0.20725	0.315346	0.304291	0.251875	0.250172	0.366843	0.368263	0.190991(TRUE)	-5054.57			NCU01012	NCU01012	0
NCU01013	NCU01013	1	1.50414	1.02979	1.64595	1.07693	1.3716	1.21434	0.417523	0.545568	0.392632	0.509242	0.403011	0.449165	0.399416	0.586335	0.641573	0.471483	0.585689	0.527993	0.620799	0.517981	0.463764(TRUE)	-1516.13					NCU01061	NCU01061	1	1.06755	3.07537	2.74168	0.572358	0.574884	1.00476	0.916716	0.836798	0.906714	1.09498	1.07334	0.182182(TRUE)	-624.304			NCU01013	NCU01013	1.43218
NCU01014	NCU01014	0	0	0	0	0	0	0	0	0	0	0	0	0	0	0	0	0	0	0	0	0	0(FALSE)	0					NCU01063	NCU01063	1.73301	2.93344	1	1.01951	0.388478	0.432203	0.287026	0.297143	0.405406	0.463729	0.33934	0.343827	0.302703(TRUE)	-2234.87			NCU01014	NCU01014	0
NCU01015	NCU01015	2.84955	1	1.35843	1.39552	1.37627	2.31515	1.32558	0.863787	0.529714	0.565627	0.583037	0.571996	0.815737	0.593074	1.0405	0.840814	0.787095	0.808588	0.812982	0.955922	0.816378	0.162963(TRUE)	-1156.85					NCU01066	NCU01066	1	1.29071	1.9888	9.11655	0.263964	0.27624	0.349349	0.562232	0.314808	0.335844	0.420732	0.482926	0.188288(TRUE)	-6148.37			NCU01015	NCU01015	2.1164
NCU01016	NCU01016	2.07002	2.33303	1.30601	1.55825	1.27523	1	1.40699	0.882141	1.13172	0.715246	0.812205	0.703786	0.586447	0.782086	1.2325	1.43986	1.00878	1.09854	1.14021	1.03121	0.994389	0.161161(TRUE)	-588.952					NCU01067	NCU01067	1.24386	1	1.50872	1.46665	0.312179	0.292072	0.36077	0.320298	0.360246	0.321287	0.362724	0.381158	0.342242(TRUE)	-1901.74			NCU01016	NCU01016	1.5653
NCU01017	NCU01017	1.52803	1.82608	1.06695	1.1762	1.10388	1	1.26133	1.15064	1.39194	0.872349	0.972288	0.898239	0.860715	0.994888	2.14092	2.40506	1.88362	1.85929	1.95157	1.88359	1.78869	0.455055(TRUE)	-137.545					NCU01068	NCU01068	3.47578	3.04266	1	3.10837	0.637885	0.610356	0.316632	0.61009	0.631592	0.664646	0.426836	0.690782	0.275876(TRUE)	-2496.07			NCU01017	NCU01017	1.58764
NCU01019	NCU01019	1.63174	1.19093	1	1.27645	1.20487	1.28466	1.10508	0.378701	0.405499	0.295917	0.382581	0.382594	0.335815	0.343533	0.491115	0.476827	0.371278	0.444647	0.414199	0.420094	0.374511	0.386787(TRUE)	-2338.81					NCU01069	NCU01069	1.27232	1	1.23302	1.3041	0.172543	0.152341	0.145514	0.184112	0.186657	0.165509	0.18642	0.189674	0.188388(TRUE)	-5975.04			NCU01019	NCU01019	2.10166
NCU01021	NCU01021	2.55345	1	2.26972	1.43547	2.35699	2.87769	2.15201	0.392024	0.269311	0.314948	0.279345	0.352132	0.36901	0.3333	0.366958	0.298786	0.353625	0.309934	0.388613	0.440214	0.360441	0.207107(TRUE)	-7803.78					NCU01070	NCU01070	1.26067	1.106	2.87331	1	0.337142	0.325942	0.411937	0.287292	0.360037	0.355755	0.453286	0.309631	0.306807(TRUE)	-2129.54			NCU01021	NCU01021	2.0744
NCU01022	NCU01022	6.77018	1	4.62067	2.20816	4.1015	5.13368	4.27248	2.49059	0.804766	1.82052	1.27235	1.92829	2.1563	1.93739	3.0295	1.9973	2.73451	2.01482	2.41909	2.63735	2.24944	0.188789(TRUE)	-853.171					NCU01071	NCU01071	0	0	0	0	0	0	0	0	0	0	0	0	0(FALSE)	0			NCU01022	NCU01022	3.27737
NCU01023	NCU01023	3.25481	1	1.73511	1.54912	1.65137	2.13415	1.80492	0.538574	0.382809	0.37072	0.386842	0.409459	0.458148	0.443652	0.634959	0.454239	0.492071	0.414854	0.477324	0.513831	0.47462	0.301702(TRUE)	-3746.12					NCU01072	NCU01072	2.13141	1.44836	1.0938	1	0.44694	0.431755	0.356002	0.336491	0.489135	0.443925	0.489443	0.430688	0.397197(TRUE)	-1373.53			NCU01023	NCU01023	1.86314
NCU01024	NCU01024	1.92668	2.1347	1.03508	1.07844	1	1.1446	1.15792	0.496501	0.581815	0.342138	0.347489	0.360738	0.392353	0.351104	0.530371	0.616906	0.410646	0.463609	0.431382	0.450116	0.456317	0.392092(TRUE)	-2113.61					NCU01073	NCU01073	2.00456	1.47697	1.45861	1	0.961715	0.843053	0.837344	0.666446	1.16901	1.10715	1.1205	0.995059	0.395295(TRUE)	-291.138			NCU01024	NCU01024	1
NCU01025	NCU01025	0	0	0	0	0	0	0	0	0	0	0	0	0	0	0	0	0	0	0	0	0	0(FALSE)	0					NCU01074	NCU01074	1.18361	1	1.4491	1.09427	0.676148	0.629374	0.744568	0.632945	0.902995	0.902796	0.927727	0.893297	0.193894(TRUE)	-302.873			NCU01025	NCU01025	1.72472
NCU01026	NCU01026	1.42548	1.35933	1	1.58029	1.04236	1.1582	1.04077	0.635037	0.695424	0.51586	0.693048	0.511995	0.557826	0.521135	0.877976	0.912763	0.704763	0.933199	0.749426	0.835775	0.774557	0.394895(TRUE)	-763.132					NCU01075	NCU01075	0	0	0	0	0	0	0	0	0	0	0	0	0(FALSE)	0			NCU01026	NCU01026	1.69327
NCU01027	NCU01027	0	1.54117	0	1.87391	1	0	1.36328	0	1.51703	0	1.79427	0.971089	0	1.34921	0	2243.82	0	1656.16	2312.16	0	2010.92	0.382583(TRUE)	-79.289					NCU01076	NCU01076	0	0	0	0	0	0	0	0	0	0	0	0	0(FALSE)	0			NCU01027	NCU01027	0
NCU01032	NCU01032	1	2.03507	1.75636	3.96657	1.79212	2.23987	1.88774	0.523355	0.810785	0.680998	1.06581	0.620384	0.758422	0.711199	0.78356	1.07364	0.805819	1.06852	0.903459	0.860445	0.923248	0.466967(TRUE)	-1485.33					NCU01079	NCU01079	1	0	2.90271	0	0.959851	0	2.81559	0	7349.76	0	6062.84	0	0.188088(TRUE)	-51.9495			NCU01032	NCU01032	1.43759
NCU01033	NCU01033	0	1	0	0	0	0	0	0	0.999273	0	0	0	0	0	0	14.5602	0	0	0	0	0	0.141341(FALSE)	-34.6788					NCU01080	NCU01080	1.52583	2.39814	1	1.73337	0.187503	0.239699	0.154672	0.187012	0.204523	0.225047	0.167988	0.211213	0.160561(TRUE)	-8070.54			NCU01033	NCU01033	0
NCU01034	NCU01034	0	0	0	0	0	0	0	0	0	0	0	0	0	0	0	0	0	0	0	0	0	0(FALSE)	0					NCU01081	NCU01081	1.3828	1.70718	1.63227	1	0.462886	0.514095	0.510058	0.420561	0.595226	0.573076	0.631582	0.573483	0.467868(TRUE)	-914.905			NCU01034	NCU01034	1.38983
NCU01036	NCU01036	1.15488	1.56989	1.07406	1.5568	1.38328	1	1.26193	0.250066	0.321918	0.262221	0.265144	0.280134	0.234668	0.251808	0.302418	0.385988	0.277314	0.317941	0.312232	0.256501	0.276359	0.27007(TRUE)	-4556.77					NCU01082	NCU01082	1.28318	1.02671	1.08276	1	0.46276	0.433915	0.43704	0.427099	0.563876	0.525231	0.477102	0.5367	0.156657(TRUE)	-682.648			NCU01036	NCU01036	1.89037
NCU01038	NCU01038	0	0	0	0	0	0	1	0	0	0	0	0	0	0.996901	0	0	0	0	0	0	1073.2	0.142142(FALSE)	-18.4496					NCU01083	NCU01083	1.49761	1.18737	1.08041	1	0.253999	0.233893	0.239312	0.219843	0.281302	0.251939	0.270227	0.273798	0.288088(TRUE)	-2732.24			NCU01038	NCU01038	1
NCU01039	NCU01039	7.70849	14.8555	1.6662	2.11174	3.44069	1	2.2112	2.93194	3.75756	1.11405	1.28445	1.68508	0.759743	1.35761	3.4071	3.90529	1.99752	2.20814	2.66217	1.65594	2.37337	0.15996(TRUE)	-746.836					NCU01084	NCU01084	1.16927	1.1586	1.27519	1	0.332182	0.304982	0.349881	0.303913	0.36913	0.373839	0.394675	0.326287	0.390891(TRUE)	-1455.81			NCU01039	NCU01039	1.40994
NCU01041	NCU01041	1.41676	2.36113	1.0963	1.44923	1	1.08107	1.09354	0.675561	1.07891	0.566988	0.699806	0.535724	0.587145	0.587599	1.00886	1.17381	0.942042	0.96293	0.833062	0.862464	0.887461	0.402002(TRUE)	-691.888					NCU01085	NCU01085	1.43231	1	1.29105	1.71394	0.383081	0.314918	0.383069	0.410712	0.483365	0.441956	0.431364	0.447228	0.394194(TRUE)	-1414.94			NCU01041	NCU01041	1
NCU01042	NCU01042	0	0	0	0	0	0	0	0	0	0	0	0	0	0	0	0	0	0	0	0	0	0(FALSE)	0					NCU01086	NCU01086	1.4334	1.45365	2.13327	1	0.594366	0.548653	0.719798	0.452974	0.723638	0.715402	0.736227	0.589214	0.494094(TRUE)	-749.709			NCU01042	NCU01042	0
NCU01043	NCU01043	0	0	0	0	0	0	0	0	0	0	0	0	0	0	0	0	0	0	0	0	0	0(FALSE)	0					NCU01087	NCU01087	0	0	0	0	0	0	0	0	0	0	0	0	0(FALSE)	0			NCU01043	NCU01043	0
NCU01044	NCU01044	1	2.28929	1.26532	2.21165	1.65302	1.04074	1.21415	0.489999	0.791619	0.544415	0.740867	0.650054	0.479123	0.515591	0.666974	0.928705	0.69719	0.863997	0.76488	0.681194	0.691118	0.374374(TRUE)	-1174.08					NCU01088	NCU01088	1	2.37966	4.34302	3.08723	0.251299	0.386526	0.474391	0.411556	0.308343	0.40251	0.506336	0.48598	0.199299(TRUE)	-4927.61			NCU01044	NCU01044	1.75839
NCU01045	NCU01045	1	4.24408	17.8548	25.1343	16.3344	25.5688	17.2819	0.447111	0.98633	1.93097	2.24554	1.90095	2.08053	1.75365	0.645623	1.22848	1.72088	2.28025	1.91237	2.30252	1.86648	0.374474(TRUE)	-14045.6					NCU01089	NCU01089	1	1.32006	1.80424	1.63482	0.476385	0.509584	0.626066	0.612866	0.61169	0.688287	0.697795	0.679117	0.207307(TRUE)	-723.387			NCU01045	NCU01045	4.2869
NCU01047	NCU01047	2.02352	1.57238	1	1.56551	1.23508	1.3158	1.10257	0.774432	0.710397	0.488893	0.64651	0.574771	0.608606	0.544873	0.934832	1.04015	0.711957	0.849189	0.807832	0.791262	0.730143	0.335235(TRUE)	-925.232					NCU01090	NCU01090	0	0	0	0	0	0	0	0	0	0	0	0	0(FALSE)	0			NCU01047	NCU01047	1.02105
NCU01048	NCU01048	0	1	0	0	0	0	0	0	0.99997	0	0	0	0	0	0	1.74928	0	0	0	0	0	0.149049(FALSE)	-22.3259					NCU01091	NCU01091	0	0	0	0	0	0	0	0	0	0	0	0	0(FALSE)	0			NCU01048	NCU01048	0
NCU01049	NCU01049	0	0	0	1	1.31062	0	0	0	0	0	0.987906	1.26296	0	0	0	0	0	2210.24	1773.56	0	0	0.267367(TRUE)	-37.4187					NCU01092	NCU01092	1.59008	1.68543	1.86737	1	0.754182	0.781911	0.816284	0.564511	0.939125	1.00448	1.01553	0.887642	0.213013(TRUE)	-449.871			NCU01049	NCU01049	0
NCU01050	NCU01050	0	0	1.70975	3.64053	4.06438	1.88923	1	0	0	0.293578	0.603442	0.65577	0.319204	0.172695	0	0	0.255084	0.544044	0.613347	0.290039	0.155726	0.219319(TRUE)	-48014.8					NCU01093	NCU01093	0	0	0	0	0	0	0	0	0	0	0	0	0(FALSE)	0			NCU01050	NCU01050	0
NCU01051	NCU01051	0	4.14327	1.12349	3.52883	2.41968	1.26023	1	0	3.80441	1.02817	3.21738	2.21271	1.18604	0.930039	0	110.13	32.2449	40.4592	94.9575	24.7821	17.6396	0.217718(TRUE)	-400.53					NCU01094	NCU01094	1	0	1.48267	1.19386	0.98703	0	1.41953	1.16677	1250.91	0	1389.22	1811.94	0.322923(TRUE)	-76.1708			NCU01051	NCU01051	0
NCU01052	NCU01052	1	6.38921	2.37323	4.24124	3.14674	2.04915	2.13347	0.806267	2.79175	1.53134	2.04301	1.78711	1.34292	1.3426	1.85361	3.27937	2.11518	2.84272	2.64102	2.2257	2.30399	0.186787(TRUE)	-473.72					NCU01095	NCU01095	0	0	1	0	0	0	0.99009	0	0	0	3085.49	0	0.248749(TRUE)	-38.3911			NCU01052	NCU01052	0
NCU01053	NCU01053	1.59301	5.30778	1	2.07075	1.50807	1.29033	1.17613	0.863566	1.84011	0.636165	0.984795	0.803898	0.767121	0.668334	1.36786	1.71906	1.00856	1.28157	1.18092	1.16516	1.12985	0.44995(TRUE)	-696.374					NCU01096	NCU01096	0	0	0	0	0	0	0	0	0	0	0	0	0(FALSE)	0			NCU01053	NCU01053	1.79135
NCU01054	NCU01054	0	0	0	0	0	0	0	0	0	0	0	0	0	0	0	0	0	0	0	0	0	0(FALSE)	0					NCU01097	NCU01097	1	1.05569	1.83296	1.59681	0.28881	0.298484	0.408706	0.377654	0.359588	0.365761	0.394148	0.372729	0.348749(TRUE)	-1813.09			NCU01054	NCU01054	0
NCU01055	NCU01055	1	4.18206	1.86777	2.93283	2.02748	1.96971	1.31938	0.783416	2.02514	1.12369	1.60582	1.22168	1.28184	0.955291	1.54239	2.46933	1.82854	2.14819	1.923	2.11	1.68308	0.175976(TRUE)	-393.513					NCU01098	NCU01098	3.82836	2.48882	2.64994	1	1.44859	1.18783	1.2696	0.66878	1.55873	1.47931	1.53971	1.26559	0.164565(TRUE)	-465.597			NCU01055	NCU01055	0
NCU01056	NCU01056	0	9.72485	4.31003	7.12069	3.35855	1	2.37632	0	8.4849	3.8246	5.91805	2.84429	0.947487	2.05227	0	187.995	76.5756	218.956	75.152	25.9425	48.4746	0.188889(TRUE)	-469.034					NCU01099	NCU01099	0	0	0	0	0	0	0	0	0	0	0	0	0(FALSE)	0			NCU01056	NCU01056	1
NCU01057	NCU01057	0	1.58213	2.18958	1.10839	3.36464	1.32033	1	0	1.4468	1.98343	1.01324	3.09527	1.2217	0.92012	0	51.9389	104.203	45.1713	93.3656	27.4845	29.5288	0.18999(TRUE)	-326.648					NCU01100	NCU01100	1.21897	1	1.30691	1.21712	0.222283	0.201649	0.217439	0.20777	0.260846	0.233431	0.245967	0.240004	0.248248(TRUE)	-3550.42			NCU01057	NCU01057	2.4177
NCU01058	NCU01058	0	1	1.23962	3.17564	2.3349	1.90974	1.52879	0	0.933126	1.15188	2.97267	2.14411	1.77363	1.43078	0	174.532	238.68	443.753	220.348	303.634	111.15	0.396997(TRUE)	-217.555					NCU01101	NCU01101	1.06944	1	1.38847	1.03417	0.155055	0.157706	0.158296	0.167968	0.170716	0.169485	0.187119	0.159572	0.205205(TRUE)	-5316.93			NCU01058	NCU01058	0
NCU01059	NCU01059	1.2331	1	3.7666	3.5279	3.86146	3.3267	2.63751	0.71457	0.700362	1.29763	1.27229	1.34809	1.18399	1.07861	1.1849	1.13201	1.53419	1.59042	1.59439	1.55768	1.51717	0.212412(TRUE)	-1105.17					NCU01102	NCU01102	1.21467	1.03105	3.04889	1	0.14184	0.139117	0.186324	0.141583	0.162958	0.139423	0.205622	0.144598	0.474174(TRUE)	-9280.33			NCU01059	NCU01059	0
NCU01060	NCU01060	1	3.65959	2.29083	5.4942	1.70388	1.59898	1.92707	0.777375	1.76365	1.29837	2.01899	1.0909	0.996336	1.13757	1.58816	2.29647	1.8811	2.31367	1.69403	1.72149	1.74641	0.397798(TRUE)	-544.44					NCU01103	NCU01103	0	1	0	0	0	0.997357	0	0	0	8139.36	0	0	0.244044(TRUE)	-24.1277			NCU01060	NCU01060	1
NCU01061	NCU01061	1.19859	2.06977	1.83019	1.07831	2.23242	1	1.756	0.762799	1.09131	0.945572	0.650904	1.03719	0.619573	0.90233	1.10532	1.54058	1.23623	1.18664	1.48606	1.10848	1.25869	0.155956(TRUE)	-567.204					NCU01104	NCU01104	1.21071	1.21558	1	1.2611	0.508564	0.468777	0.423534	0.474766	0.57858	0.580631	0.592597	0.584701	0.163664(TRUE)	-682.216			NCU01061	NCU01061	1.38388
NCU01063	NCU01063	1	6.60664	1.26226	1.77262	1.39303	1.21727	1.34117	0.616182	1.75549	0.673395	0.801818	0.699558	0.662344	0.705357	0.996791	1.80911	1.04176	1.31089	1.12628	1.00438	1.03735	0.174575(TRUE)	-838.837					NCU01105	NCU01105	1	0	1.21238	0	0.988774	0	1.19772	0	5381.49	0	7921.24	0	0.378378(TRUE)	-33.8029			NCU01063	NCU01063	1
NCU01064	NCU01064	1	52.2907	6.18217	13.6353	5.81989	2.0229	9.79052	0.661474	4.18253	1.93142	2.50973	1.87256	0.936938	2.39274	1.34926	4.33003	2.35763	3.34322	2.35098	1.50336	2.76546	0.286286(TRUE)	-3420.12					NCU01106	NCU01106	1.31667	1	1.03891	1.24138	0.80033	0.673851	0.695972	0.737926	1.0852	1.04622	1.06812	1.0977	0.393794(TRUE)	-203.285			NCU01064	NCU01064	1.17836
NCU01065	NCU01065	19.9908	2.46844	2.17859	1.00332	1.05729	1	1.21117	1.82576	1.24731	0.931053	0.59919	0.578984	0.603965	0.668076	2.1723	1.66838	1.27593	1.033	0.987835	0.932581	1.06131	0.488589(TRUE)	-1564.91					NCU01107	NCU01107	1.55954	1.226	1	3.60194	0.158574	0.140085	0.125176	0.198285	0.168813	0.149325	0.135068	0.195164	0.371872(TRUE)	-13392.2			NCU01065	NCU01065	1.16404
NCU01066	NCU01066	26.6228	1.21064	1.74527	1.07624	3.07867	1.24113	1	3.3122	0.87958	1.04256	0.769572	1.66537	0.881121	0.752621	2.95339	2.14194	1.86075	1.50921	2.54338	1.66829	1.33535	0.19039(TRUE)	-999.13					NCU01108	NCU01108	1.6936	2.07244	1	1.29674	0.712912	0.785154	0.54481	0.641798	0.8246	0.902363	0.74981	0.820221	0.293994(TRUE)	-520.716			NCU01066	NCU01066	0
NCU01067	NCU01067	3.12533	2.24209	1	1.52647	1.05096	1.42035	1.04526	1.00475	0.883427	0.538306	0.69087	0.567409	0.63894	0.556455	1.16998	1.14782	0.76047	0.953336	0.806214	0.95521	0.872621	0.348549(TRUE)	-873.931					NCU01109	NCU01109	1.83228	0	0	1	1.79811	0	0	0.996622	3759.07	0	0	1952.58	0.486486(TRUE)	-61.7291			NCU01067	NCU01067	1.56885
NCU01068	NCU01068	1	9.45908	1.53272	3.00954	1.59181	1.07115	1.90386	0.557093	1.40321	0.632466	1.00057	0.653761	0.564119	0.767826	0.756685	1.62104	0.840511	1.2431	0.898487	0.782069	1.0182	0.435536(TRUE)	-1622.8					NCU01111	NCU01111	0	1.03526	1	2.13079	0	0.97987	0.932603	2.01277	0	2631.77	2053.65	4679.97	0.279079(TRUE)	-81.4745			NCU01068	NCU01068	1
NCU01069	NCU01069	2.23894	3.50962	1.68663	2.39722	1.36639	1	1.67685	0.593979	0.73905	0.476199	0.579969	0.435588	0.374873	0.457257	0.67965	0.801087	0.585691	0.63201	0.548697	0.469063	0.580169	0.341642(TRUE)	-2688.19					NCU01112	NCU01112	1.5179	1.30645	1	3.2744	0.693009	0.631242	0.55089	0.894542	0.892437	0.929403	0.810325	1.01929	0.472873(TRUE)	-596.592			NCU01069	NCU01069	1
NCU01070	NCU01070	1.30151	2.10664	1.58008	1.6444	1.23185	1	1.39216	0.744027	1.09645	0.788315	0.849984	0.694428	0.611626	0.748181	1.16576	1.34841	1.16239	1.14523	1.15406	1.05317	1.10523	0.320521(TRUE)	-558.241					NCU01113	NCU01113	0	0	1	0	0	0	0.971339	0	0	0	9933.94	0	0.251251(TRUE)	-16.2752			NCU01070	NCU01070	1
NCU01071	NCU01071	0	0	0	0	0	0	0	0	0	0	0	0	0	0	0	0	0	0	0	0	0	0(FALSE)	0					NCU01114	NCU01114	1	1.21595	1.86997	1.26074	0.353568	0.385192	0.465963	0.351198	0.39427	0.470157	0.516201	0.465715	0.403103(TRUE)	-1335.03			NCU01071	NCU01071	0
NCU01072	NCU01072	2.06052	27.4171	2.01074	3.18714	2.12314	1	2.20211	1.42491	4.56911	1.36249	1.92999	1.42299	0.835084	1.48674	2.60592	3.97074	2.71841	3.14634	2.84612	2.16562	2.75508	0.185485(TRUE)	-600.418					NCU01115	NCU01115	1.16878	1.35875	1.94803	1	0.483268	0.469177	0.535582	0.400975	0.508671	0.55804	0.560281	0.488396	0.461962(TRUE)	-942.863			NCU01072	NCU01072	1.39909
NCU01073	NCU01073	2.27867	2.59438	1.28826	1.28856	1.08978	1.01803	1	1.5689	1.66345	1.04553	1.01298	0.882531	0.834498	0.791464	2.37576	2.56812	2.01391	1.95091	1.90082	1.87047	1.94764	0.158158(TRUE)	-179.643					NCU01116	NCU01116	1.6304	1.48173	1.04547	1	0.417317	0.378026	0.33486	0.308597	0.457064	0.418405	0.396095	0.36646	0.389289(TRUE)	-1480.87			NCU01073	NCU01073	1.11073
NCU01074	NCU01074	1	12.3315	2.04891	5.32992	1.93781	0	1.93208	0.952688	11.5709	1.99762	5.1295	1.80698	0	1.84632	84.7833	827.532	147.145	240.971	132.646	0	136.499	0.327828(TRUE)	-301.242					NCU01118	NCU01118	1.15825	1	1.22184	1.74184	0.268456	0.246231	0.250232	0.285225	0.265419	0.281345	0.308228	0.306375	0.284585(TRUE)	-2592.92			NCU01074	NCU01074	0
NCU01075	NCU01075	0	0	0	0	0	0	0	0	0	0	0	0	0	0	0	0	0	0	0	0	0	0(FALSE)	0					NCU01119	NCU01119	1.18932	1	1.02875	1.50974	0.226658	0.211186	0.196307	0.245968	0.244327	0.228786	0.255069	0.260427	0.24965(TRUE)	-3332.96			NCU01075	NCU01075	0
NCU01076	NCU01076	0	0	1	6.82714	9.15308	0	1.35287	0	0	0.966913	6.39266	8.48307	0	1.30995	0	0	209.675	603.19	1136.74	0	430.303	0.31031(TRUE)	-395.367					NCU01120	NCU01120	0	0	1	0	0	0	0.85681	0	0	0	20033.9	0	0.25045(TRUE)	-19.9904			NCU01076	NCU01076	0
NCU01077	NCU01077	0	1	0	0	0	0	0	0	0.998016	0	0	0	0	0	0	645.098	0	0	0	0	0	0.146146(FALSE)	-14.5171					NCU01121	NCU01121	1.1864	1.04414	2.94955	1	0.287183	0.272266	0.341485	0.263495	0.308779	0.27313	0.376666	0.292484	0.281782(TRUE)	-2772.91			NCU01077	NCU01077	1
NCU01078	NCU01078	0	5.13018	0	1.65313	1.06008	0	1	0	5.06164	0	1.6374	1.05123	0	0.99356	0	1129.16	0	272.992	243.914	0	133.08	0.189289(TRUE)	-126.016					NCU01122	NCU01122	1.44919	1	1.40131	1.22033	0.559509	0.462987	0.558785	0.486652	0.659067	0.596208	0.664638	0.623747	0.412613(TRUE)	-655.884			NCU01078	NCU01078	1
NCU01079	NCU01079	0	0	0	0	0	0	0	0	0	0	0	0	0	0	0	0	0	0	0	0	0	0(FALSE)	0					NCU01123	NCU01123	1.39822	1	1.36066	1.26905	0.400904	0.377558	0.38625	0.398303	0.502766	0.436178	0.465142	0.455743	0.444244(TRUE)	-1068.1			NCU01079	NCU01079	0
NCU01080	NCU01080	1	4.00481	1.83694	2.33741	1.59017	1.78195	2.32046	0.516549	1.20653	0.712392	0.828379	0.688233	0.738848	0.878803	0.768292	1.39277	0.937862	1.00294	0.953922	0.943628	1.08168	0.484885(TRUE)	-1216.76					NCU01124	NCU01124	1.67061	1.54751	1	1.42964	0.465853	0.436126	0.345674	0.428478	0.466224	0.469717	0.416043	0.447775	0.385686(TRUE)	-1452.61			NCU01080	NCU01080	1
NCU01081	NCU01081	1.035	1.07175	1	1.67281	1.07316	1.60568	1.0468	0.575277	0.596706	0.513395	0.694037	0.560007	0.719925	0.557	0.800077	0.903753	0.797672	0.945562	0.801435	0.881724	0.762123	0.447848(TRUE)	-701.293					NCU01127	NCU01127	1.71516	1.62592	1	2.39687	0.511465	0.468979	0.367796	0.576274	0.552752	0.566695	0.48423	0.609151	0.388989(TRUE)	-1397.45			NCU01081	NCU01081	1.33897
NCU01082	NCU01082	2.71728	1	1.38825	1.50685	1.62424	1.55276	1.5306	1.10824	0.677693	0.778384	0.758311	0.835625	0.797193	0.79631	1.42308	1.18105	1.11702	1.18301	1.16257	1.10336	1.12423	0.403604(TRUE)	-624.952					NCU01132	NCU01132	1.10373	1.26358	1.36625	1	0.873098	0.942586	1.02482	0.798298	1.54271	1.56835	1.57056	1.53181	0.368468(TRUE)	-101.329			NCU01082	NCU01082	2.69833
NCU01083	NCU01083	7.57628	1	6.3796	4.06002	6.99617	8.2418	6.02978	1.41335	0.562296	1.28342	1.14975	1.55279	1.4128	1.32663	1.65454	0.851723	1.53557	1.35641	1.75798	1.86889	1.40356	0.282683(TRUE)	-3864.88					NCU01134	NCU01134	0	0	0	0	0	0	0	0	0	0	0	0	0(FALSE)	0			NCU01083	NCU01083	7.82406
NCU01084	NCU01084	2.07412	1.67863	1.51425	1.37335	1.09036	1	1.25566	0.880587	0.86665	0.757797	0.684244	0.615176	0.555241	0.664236	1.16578	1.11509	0.94288	1.0352	0.854582	0.911411	0.953758	0.403103(TRUE)	-678.461					NCU01135	NCU01135	1.37311	1	3.17116	1.72706	0.871139	0.692626	1.3083	0.986885	1.33803	1.19709	1.47632	1.33895	0.197898(TRUE)	-303.265			NCU01084	NCU01084	2.04946
NCU01085	NCU01085	2.4079	1.01159	1.06964	1.23134	1.24332	1.30306	1	0.751764	0.535037	0.468695	0.540035	0.515159	0.533517	0.460487	0.849311	0.755407	0.674235	0.732602	0.693392	0.788516	0.687681	0.163964(TRUE)	-1052.76					NCU01136	NCU01136	1.165	1	1.35695	1.27746	0.31979	0.287158	0.360703	0.338161	0.370715	0.348816	0.404788	0.397368	0.371972(TRUE)	-1575.3			NCU01085	NCU01085	2.38541
NCU01086	NCU01086	1.56998	2.16434	1	3.9182	1.34194	2.13799	1.09813	0.954628	1.19249	0.684306	1.51202	0.860785	1.15602	0.703746	1.45691	1.84374	1.25591	1.89536	1.41335	1.54424	1.26867	0.195996(TRUE)	-531.102					NCU01138	NCU01138	1.31834	1.03518	3.02228	1	0.946427	0.778841	1.48249	0.795559	1.6305	1.53799	1.63293	1.50544	0.228028(TRUE)	-160.77			NCU01086	NCU01086	1
NCU01087	NCU01087	0	0	0	0	0	0	0	0	0	0	0	0	0	0	0	0	0	0	0	0	0	0(FALSE)	0					NCU01140	NCU01140	2.12424	1	1.51112	1.23219	0.47537	0.336735	0.461393	0.407611	0.539142	0.452972	0.509819	0.469775	0.403804(TRUE)	-1310.01			NCU01087	NCU01087	0
NCU01088	NCU01088	0	5.77608	0	1.47738	1.29756	1	1.75941	0	5.35409	0	1.41913	1.25972	0.972225	1.71031	0	1346	0	511.076	157.116	116.923	140.331	0.18038(TRUE)	-211.779					NCU01141	NCU01141	1.17736	1	3.15452	1.10704	0.358757	0.308721	0.465063	0.303917	0.383286	0.373705	0.468061	0.350402	0.30961(TRUE)	-2093.19			NCU01088	NCU01088	1
NCU01089	NCU01089	1.61768	5.17239	1.06998	1.71441	1	1.09045	1.2401	0.995417	1.93511	0.739766	1.01867	0.703183	0.732125	0.822239	1.67248	2.09574	1.51292	1.56519	1.39713	1.38133	1.40522	0.164164(TRUE)	-404.668					NCU01142	NCU01142	1.17456	1	1.17827	1.12809	0.0853693	0.0750641	0.0846823	0.0810285	0.0823762	0.0817397	0.0865857	0.0850532	0.304505(TRUE)	-19959.5			NCU01089	NCU01089	1
NCU01090	NCU01090	0	0	0	0	0	0	0	0	0	0	0	0	0	0	0	0	0	0	0	0	0	0(FALSE)	0					NCU01143	NCU01143	1.22248	1.05897	1.55208	1	0.279348	0.266794	0.310114	0.271675	0.320116	0.316706	0.339501	0.281434	0.329429(TRUE)	-2191.27			NCU01090	NCU01090	0
NCU01091	NCU01091	0	0	0	0	0	0	0	0	0	0	0	0	0	0	0	0	0	0	0	0	0	0(FALSE)	0					NCU01144	NCU01144	1.51742	1.43282	1.25536	1	0.601884	0.560852	0.549749	0.51121	0.779936	0.738016	0.727521	0.687754	0.424224(TRUE)	-548.54			NCU01091	NCU01091	0
NCU01092	NCU01092	0	62.4561	0	2.16222	1.22367	0	1	0	59.6573	0	2.0409	1.18265	0	0.970328	0	2695.02	0	71.8203	73.9947	0	47.5806	0.243844(TRUE)	-470.995					NCU01145	NCU01145	1.58871	1.37895	1	1.13689	0.163743	0.180344	0.160584	0.156176	0.212141	0.195866	0.167943	0.176113	0.183383(TRUE)	-5647.32			NCU01092	NCU01092	1.15547
NCU01093	NCU01093	0	0	0	0	0	0	0	0	0	0	0	0	0	0	0	0	0	0	0	0	0	0(FALSE)	0					NCU01146	NCU01146	1.27365	1.24509	1	1.25994	0.0946053	0.100691	0.0893694	0.0966342	0.0995621	0.0993403	0.0941845	0.101923	0.316917(TRUE)	-16134.2			NCU01093	NCU01093	0
NCU01094	NCU01094	1	4.48833	1.39061	2.33613	1.40821	1.27494	1.43076	0.859208	2.21555	1.01367	1.43227	1.03737	0.966194	1.06062	1.98833	2.74294	1.9955	2.43801	2.21688	1.84599	1.92517	0.170971(TRUE)	-253.508					NCU01147	NCU01147	1.5119	1.19029	9.75392	1	0.46781	0.415016	0.774751	0.387398	0.574519	0.493581	0.740597	0.426075	0.296096(TRUE)	-2782.34			NCU01094	NCU01094	0
NCU01095	NCU01095	0	1	0	0	0	0	0	0	0.99995	0	0	0	0	0	0	8.00367	0	0	0	0	0	0.151151(TRUE)	-14.9514					NCU01148	NCU01148	1.66026	1.19709	2.70088	1	0.914379	0.752362	1.12373	0.665726	1.23756	1.21197	1.31071	1.14553	0.18018(TRUE)	-296.34			NCU01095	NCU01095	0
NCU01096	NCU01096	0	0	0	0	0	0	0	0	0	0	0	0	0	0	0	0	0	0	0	0	0	0(FALSE)	0					NCU01149	NCU01149	1.01806	1.05937	1.42767	1	0.326339	0.329161	0.369513	0.343146	0.383294	0.365971	0.460266	0.370199	0.427127(TRUE)	-1175.22			NCU01096	NCU01096	0
NCU01097	NCU01097	2.04641	3.39168	1.10297	1.40461	1	1.06547	1.21454	0.880533	1.13139	0.577848	0.693739	0.560599	0.57789	0.64611	1.07735	1.2479	0.812939	0.980867	0.847156	0.85295	0.885117	0.176276(TRUE)	-792.288					NCU01150	NCU01150	1.15805	1.02074	1.06485	1	0.241994	0.220379	0.250422	0.229631	0.27554	0.280653	0.285604	0.26453	0.322322(TRUE)	-2232.68			NCU01097	NCU01097	1.61265
NCU01098	NCU01098	1.39247	2.68985	1.12674	1.57249	1.01141	1	1.2996	1.10217	1.6187	0.906813	1.22645	0.849762	0.805523	1.05352	2.16676	2.54834	1.90708	2.54463	2.00559	2.14871	2.0863	0.159059(TRUE)	-157.078					NCU01151	NCU01151	0	0	0	0	0	0	0	0	0	0	0	0	0(FALSE)	0			NCU01098	NCU01098	0
NCU01099	NCU01099	0	0	0	0	0	0	0	0	0	0	0	0	0	0	0	0	0	0	0	0	0	0(FALSE)	0					NCU01153	NCU01153	1	0	6.6486	0	0.97098	0	6.55066	0	2543.27	0	9313.61	0	0.22042(TRUE)	-88.071			NCU01099	NCU01099	0
NCU01100	NCU01100	1.45489	1.45729	1	1.21038	1.28175	1.16211	1.07222	0.474236	0.541673	0.3711	0.415345	0.439351	0.407224	0.356569	0.502563	0.606225	0.468645	0.501749	0.571357	0.511045	0.487652	0.449249(TRUE)	-1573.77					NCU01154	NCU01154	1.60385	1	3.80883	1.47551	0.398155	0.338368	0.552502	0.399754	0.490087	0.41709	0.578364	0.486239	0.308108(TRUE)	-2152.01			NCU01100	NCU01100	2.13097
NCU01101	NCU01101	1.67281	2.01965	1	1.57579	1.04483	1.10217	1.03835	0.409186	0.483301	0.294275	0.374504	0.307361	0.328134	0.305321	0.515237	0.553884	0.371839	0.474213	0.419584	0.379419	0.372962	0.35045(TRUE)	-2584.61					NCU01156	NCU01156	1	1.25829	2.2871	1.01265	0.661501	0.815365	1.02987	0.649073	1.03851	1.13035	1.1597	1.1105	0.449349(TRUE)	-263.681			NCU01101	NCU01101	1.4014
NCU01102	NCU01102	9.6918	1	5.39733	3.3927	5.54404	8.09307	4.92075	1.28946	0.492588	0.916908	0.797657	0.842621	1.1434	0.93586	1.41082	0.611393	1.15641	0.97988	1.26046	1.32293	1.10666	0.222723(TRUE)	-5776.43					NCU01157	NCU01157	1.49763	1.60563	1.83558	1	0.279948	0.289628	0.305836	0.244416	0.341752	0.284312	0.322946	0.283068	0.262062(TRUE)	-2972.85			NCU01102	NCU01102	2.73805
NCU01103	NCU01103	0	0	0	0	0	0	0	0	0	0	0	0	0	0	0	0	0	0	0	0	0	0(FALSE)	0					NCU01158	NCU01158	5.28918	3.2778	1.98747	1	1.32907	1.21185	0.866771	0.565721	1.42893	1.39805	1.15989	0.945291	0.476176(TRUE)	-763.31			NCU01103	NCU01103	0
NCU01104	NCU01104	4.78616	1	4.05644	2.17633	2.36574	4.45535	2.8809	1.69222	0.737603	1.57346	1.05301	1.166	1.5932	1.29126	2.06715	1.41804	2.10728	1.63302	1.55125	2.01124	1.78609	0.195996(TRUE)	-974.826					NCU01159	NCU01159	1	1.40488	1.21784	1.06558	0.565909	0.709135	0.6628	0.596774	0.816773	0.861675	0.839088	0.782677	0.336436(TRUE)	-333.63			NCU01104	NCU01104	3.84394
NCU01105	NCU01105	0	0	0	0	0	0	0	0	0	0	0	0	0	0	0	0	0	0	0	0	0	0(FALSE)	0					NCU01160	NCU01160	1.50408	1.29411	1	1.23428	0.147626	0.143558	0.128203	0.140147	0.168914	0.151401	0.144767	0.152669	0.156356(TRUE)	-7960.71			NCU01105	NCU01105	0
NCU01106	NCU01106	0	3.1464	4.38416	5.07458	1.97032	1	3.15797	0	2.84341	3.95983	4.46701	1.781	0.89174	2.78505	0	57.919	48.5858	84.101	30.2625	16.5788	51.4753	0.203604(TRUE)	-488.328					NCU01161	NCU01161	1.40159	1	1.24681	1.40733	0.282448	0.223232	0.248297	0.285367	0.282713	0.265656	0.308929	0.28697	0.290891(TRUE)	-2683.62			NCU01106	NCU01106	1
NCU01107	NCU01107	1	101.072	1.68332	4.80738	2.16713	1.11616	2.35959	0.734061	4.81439	0.941018	1.96413	1.16458	0.748305	1.27908	1.62289	3.84006	1.80697	2.74049	1.68006	1.39747	1.90545	0.457858(TRUE)	-2866.3					NCU01162	NCU01162	1	1.04299	2.31203	1.0615	0.440363	0.454088	0.638326	0.464125	0.614773	0.580358	0.679299	0.59734	0.436737(TRUE)	-732.335			NCU01107	NCU01107	1
NCU01108	NCU01108	0	1	0	0	0	0	0	0	0.992068	0	0	0	0	0	0	88.259	0	0	0	0	0	0.141942(FALSE)	-66.4622					NCU01163	NCU01163	1	1.30482	4.37983	1.23045	0.174914	0.181686	0.245486	0.176824	0.188644	0.198439	0.266812	0.228804	0.154855(TRUE)	-7803.2			NCU01108	NCU01108	1
NCU01109	NCU01109	0	15.3079	0	1	0	0	0	0	14.9189	0	0.993582	0	0	0	0	5591.54	0	1050.85	0	0	0	0.28048(TRUE)	-94.119					NCU01164	NCU01164	1.23379	1	1.20723	1.03406	0.200602	0.19208	0.191148	0.176906	0.232666	0.176487	0.237612	0.197837	0.228529(TRUE)	-3814.7			NCU01109	NCU01109	0
NCU01111	NCU01111	0	0	0	0	0	0	0	0	0	0	0	0	0	0	0	0	0	0	0	0	0	0(FALSE)	0					NCU01165	NCU01165	1.59368	1.39332	1	1.447	0.173783	0.168753	0.134526	0.17435	0.182221	0.183754	0.167481	0.171029	0.165866(TRUE)	-7344.43			NCU01111	NCU01111	0
NCU01112	NCU01112	0	1	0	0	0	0	0	0	0.999681	0	0	0	0	0	0	0.578298	0	0	0	0	0	0.139439(FALSE)	-101.649					NCU01166	NCU01166	1.50481	1.19035	1	1.27213	0.173046	0.165744	0.16353	0.165494	0.180398	0.166772	0.16033	0.177176	0.188288(TRUE)	-6112.97			NCU01112	NCU01112	1.76425
NCU01113	NCU01113	0	0	0	0	0	0	0	0	0	0	0	0	0	0	0	0	0	0	0	0	0	0(FALSE)	0					NCU01167	NCU01167	1.28255	1.23928	1	1.19373	0.234828	0.251903	0.230527	0.223721	0.292957	0.274743	0.256712	0.276242	0.290591(TRUE)	-2613.89			NCU01113	NCU01113	0
NCU01114	NCU01114	2.06018	1.86007	1.18187	1.17459	1	1.28179	1.06867	0.927311	0.947021	0.60533	0.63674	0.581135	0.660701	0.573631	1.13604	1.18146	0.954399	0.862612	0.917322	0.95744	0.865748	0.455856(TRUE)	-641.263					NCU01169	NCU01169	1.11802	1	1.08602	1.12396	0.0821178	0.0693931	0.0744907	0.0783945	0.0782141	0.0765177	0.0776961	0.0747582	0.348549(TRUE)	-20288.4			NCU01114	NCU01114	4.47732
NCU01115	NCU01115	6.53604	1	7.25429	3.87551	5.74751	10.044	5.46035	2.69419	0.845851	2.61471	1.96511	2.37886	3.21056	2.3927	3.5811	1.98209	3.49099	2.80973	3.20123	3.68897	2.94677	0.408408(TRUE)	-992.35					NCU01170	NCU01170	1.63233	1.30375	1.98016	1	0.156607	0.149129	0.170492	0.134148	0.181797	0.172544	0.185021	0.145806	0.307307(TRUE)	-9443.02			NCU01115	NCU01115	3.52902
NCU01116	NCU01116	2.44917	1.00302	1.35518	1.23635	1	1.50806	1.21236	0.897586	0.557359	0.629455	0.624372	0.528648	0.686952	0.609235	1.07479	0.914535	0.87754	0.855501	0.778974	0.950846	0.840568	0.335836(TRUE)	-777.733					NCU01171	NCU01171	1.22651	1	1.55179	1.17739	0.377827	0.36631	0.425637	0.382713	0.483366	0.429784	0.463425	0.488952	0.442943(TRUE)	-1067.16			NCU01116	NCU01116	1.40731
NCU01118	NCU01118	1.72774	1.70453	1.06681	1.31786	1.33482	1.13733	1	0.589712	0.536572	0.432264	0.505233	0.501783	0.457462	0.426657	0.70827	0.793921	0.560873	0.612	0.621949	0.595514	0.549598	0.478278(TRUE)	-1347.81					NCU01172	NCU01172	1.34641	1	1.40312	1.23301	0.336024	0.290565	0.306374	0.326321	0.364703	0.314012	0.330987	0.340124	0.338238(TRUE)	-1883.09			NCU01118	NCU01118	2.96632
NCU01119	NCU01119	1.96848	1.40919	1.06017	1	1.05188	1.07198	1.04899	0.550821	0.512376	0.365527	0.360362	0.380512	0.35937	0.348315	0.551866	0.606036	0.441473	0.470794	0.468896	0.496842	0.521674	0.439039(TRUE)	-1726.04					NCU01173	NCU01173	0	0	1	0	0	0	0.976776	0	0	0	14926.8	0	0.159059(TRUE)	-17.3909			NCU01119	NCU01119	2.5648
NCU01120	NCU01120	0	1	0	0	0	0	0	0	0.999983	0	0	0	0	0	0	2.74999	0	0	0	0	0	0.145145(FALSE)	-18.6688					NCU01174	NCU01174	1.37151	1.10134	1	1.5426	0.345713	0.307454	0.30729	0.375865	0.378889	0.35941	0.336446	0.347462	0.371572(TRUE)	-1603.69			NCU01120	NCU01120	0
NCU01121	NCU01121	2.30716	1	1.93419	1.11315	1.19634	1.59656	1.69069	0.580596	0.462374	0.563406	0.424753	0.442157	0.539617	0.534308	0.705002	0.659537	0.71284	0.625623	0.630106	0.606745	0.697919	0.447147(TRUE)	-1700.51					NCU01175	NCU01175	1.4174	1.15565	1	1.45995	0.0891359	0.0826388	0.0782725	0.084071	0.0822806	0.0833831	0.0735909	0.0919564	0.362863(TRUE)	-23539.1			NCU01121	NCU01121	6.63619
NCU01122	NCU01122	1.20911	2.53604	1	2.18871	1.54227	1.27188	1.16401	0.607572	1.05667	0.567664	0.855615	0.695437	0.632738	0.607101	0.918685	1.30109	0.763557	1.03369	0.962453	0.91625	0.835965	0.43033(TRUE)	-847.61					NCU01176	NCU01176	1.12467	1	1.25766	1.42819	0.321313	0.318949	0.362994	0.34691	0.402975	0.337936	0.39332	0.424784	0.394695(TRUE)	-1427			NCU01122	NCU01122	1.71532
NCU01123	NCU01123	0	0	0	0	0	0	0	0	0	0	0	0	0	0	0	0	0	0	0	0	0	0(FALSE)	0					NCU01177	NCU01177	1	1.0838	2.27534	1.31437	0.189444	0.200095	0.233949	0.230803	0.189525	0.213469	0.257605	0.210347	0.209109(TRUE)	-4815.08			NCU01123	NCU01123	0
NCU01124	NCU01124	1.22123	3.53172	1.49975	2.56262	1.32332	1	1.79016	0.797935	1.54019	0.846558	1.16016	0.826454	0.680164	1.00082	1.42374	1.87133	1.33155	1.80092	1.31267	1.22334	1.54989	0.362563(TRUE)	-533.445					NCU01178	NCU01178	1.22454	1	1.18013	1.2322	0.209657	0.190201	0.191923	0.214219	0.226811	0.224188	0.224709	0.221004	0.236637(TRUE)	-3835.29			NCU01124	NCU01124	1
NCU01127	NCU01127	0	4.52496	1.70585	4.39894	1.71085	1	2.61286	0	3.95849	1.50283	3.88236	1.524	0.913269	2.28342	0	73.3722	13.4078	41.8604	21.6144	10.8613	25.3569	0.197297(TRUE)	-597.169					NCU01179	NCU01179	1.28544	1.19946	1.87443	1	0.137172	0.134212	0.163417	0.123666	0.146983	0.144266	0.158166	0.138147	0.395796(TRUE)	-9821.17			NCU01127	NCU01127	1
NCU01132	NCU01132	0	1.29472	1.56756	9.80296	4.66359	1	4.0262	0	0.791482	0.901934	5.04894	2.53003	0.581212	2.22587	0	1.75631	2.07802	10.2047	4.67067	1.33587	4.13876	0.192392(TRUE)	-3085.26					NCU01180	NCU01180	1.13275	1	1.13392	1.33472	0.326502	0.310501	0.34647	0.347811	0.401549	0.386172	0.411688	0.423756	0.41041(TRUE)	-1326.5			NCU01132	NCU01132	0
NCU01134	NCU01134	0	0	0	0	0	0	0	0	0	0	0	0	0	0	0	0	0	0	0	0	0	0(FALSE)	0					NCU01181	NCU01181	1	1.01972	1.58007	1.07844	0.138186	0.135714	0.157132	0.144009	0.153825	0.141178	0.174366	0.142331	0.168969(TRUE)	-7065.72			NCU01134	NCU01134	0
NCU01135	NCU01135	0	4.5285	0	1	0	0	0	0	4.26521	0	0.979481	0	0	0	0	2737.86	0	588.488	0	0	0	0.241842(TRUE)	-118.692					NCU01182	NCU01182	1.50326	1.1661	1	1.02249	0.523386	0.467223	0.433301	0.448889	0.576708	0.603969	0.587465	0.568713	0.440841(TRUE)	-663.984			NCU01135	NCU01135	0
NCU01136	NCU01136	13.2152	1	11.2385	14.5428	13.6207	11.9752	13.966	2.95607	0.714529	2.53278	3.10653	2.96948	2.60433	2.8915	3.03132	1.56383	3.08068	3.53068	3.22182	3.07097	3.40043	0.268368(TRUE)	-3580.01					NCU01183	NCU01183	1.01854	1	1.44858	1.16041	0.156693	0.153392	0.188052	0.151462	0.17324	0.163122	0.17743	0.189722	0.2001(TRUE)	-5242.99			NCU01136	NCU01136	1.24696
NCU01138	NCU01138	0	15.665	1.53909	5.41194	3.22619	1	3.78462	0	14.4717	1.40137	4.92834	2.95037	0.94348	3.41725	0	500.759	38.1175	140.002	51.2994	35.9181	110.632	0.273273(TRUE)	-485.356					NCU01184	NCU01184	1.02305	1	1.09081	1.16387	0.331469	0.317866	0.30449	0.332634	0.404465	0.381351	0.414893	0.39755	0.433233(TRUE)	-1132.86			NCU01138	NCU01138	0
NCU01140	NCU01140	1	39.6503	5.73138	15.9131	12.2892	3.48232	8.41646	0.726078	6.55984	2.04248	3.79831	3.06544	1.5587	2.61398	1.60725	4.95707	2.70525	4.06162	4.11269	2.47145	3.44336	0.314214(TRUE)	-2489.89					NCU01185	NCU01185	1.68127	1.06641	1.11719	1	0.517979	0.391101	0.409905	0.416231	0.548703	0.502004	0.514424	0.445377	0.47047(TRUE)	-914.139			NCU01140	NCU01140	1.14715
NCU01141	NCU01141	1.89938	1	1.08168	1.17647	1.08624	1.51222	1.10609	0.611482	0.491066	0.472643	0.502432	0.450441	0.551657	0.476252	0.812612	0.676853	0.655714	0.644975	0.639442	0.700363	0.63096	0.432332(TRUE)	-1096.55					NCU01186	NCU01186	1.23389	1.06334	1	1.11146	0.315224	0.289611	0.298847	0.284973	0.351079	0.32473	0.320069	0.326943	0.380981(TRUE)	-1533.73			NCU01141	NCU01141	2.01904
NCU01142	NCU01142	1.38534	1.83909	1.01272	1.32843	1.08855	1.00165	1	0.202448	0.28684	0.151411	0.185043	0.172406	0.156159	0.169574	0.195667	0.249965	0.183726	0.218863	0.177298	0.183787	0.174757	0.193694(TRUE)	-8147.52					NCU01187	NCU01187	1.13213	1	2.55096	1.01501	0.201336	0.205878	0.274803	0.20193	0.236302	0.230036	0.268038	0.23575	0.214214(TRUE)	-4370.96			NCU01142	NCU01142	2.17554
NCU01143	NCU01143	1.57649	1.1347	1	1.03553	1.34852	1.27852	1.13343	0.595184	0.564359	0.4244	0.479467	0.557435	0.517061	0.478355	0.729778	0.703805	0.60707	0.628371	0.72573	0.654568	0.627717	0.452352(TRUE)	-1055.24					NCU01188	NCU01188	1.24526	1.00083	1	1.1381	0.293149	0.24261	0.247014	0.291571	0.298172	0.289033	0.293256	0.309334	0.342142(TRUE)	-1911.92			NCU01143	NCU01143	2.68573
NCU01144	NCU01144	1	2.44355	1.05352	1.76916	1.08489	1.17427	1.0578	0.612135	1.12813	0.601439	0.829282	0.639015	0.692181	0.653048	1.04841	1.36581	0.990254	1.09942	0.986145	1.06534	0.948997	0.321321(TRUE)	-520.05					NCU01189	NCU01189	1.37038	1	1.63764	1.27995	0.336184	0.329556	0.390992	0.336905	0.37351	0.357508	0.421987	0.372037	0.363964(TRUE)	-1705.07			NCU01144	NCU01144	1.8173
NCU01145	NCU01145	1.54984	1	1.60431	1.62015	1.62575	1.46382	1.61543	0.338217	0.310601	0.315334	0.337966	0.37867	0.345085	0.359241	0.394731	0.418557	0.377657	0.382176	0.44196	0.38382	0.375903	0.317618(TRUE)	-3609.23					NCU01190	NCU01190	1.14348	1	1.3596	1.43733	0.187077	0.161728	0.195604	0.196285	0.216557	0.165431	0.214609	0.208262	0.208408(TRUE)	-4992.16			NCU01145	NCU01145	3.75708
NCU01146	NCU01146	1.69456	1	1.76398	1.93106	2.13903	2.38078	1.81328	0.18741	0.176746	0.215264	0.212354	0.217504	0.240345	0.188499	0.218634	0.210294	0.192682	0.223237	0.243762	0.24758	0.244735	0.152853(TRUE)	-13326.8					NCU01191	NCU01191	1.47168	1	2.23235	1.3145	0.504212	0.416321	0.553622	0.471992	0.597314	0.50748	0.58959	0.566409	0.435135(TRUE)	-1079.14			NCU01146	NCU01146	1.15826
NCU01147	NCU01147	1.64855	1	1.37905	1.17881	1.41956	1.17873	1.38697	0.920587	0.740291	0.838546	0.759741	0.826431	0.764246	0.835555	1.32409	1.25325	1.32914	1.22249	1.32784	1.20986	1.31087	0.194494(TRUE)	-361.421					NCU01192	NCU01192	1.38868	1	1.26135	1.39166	0.380396	0.333427	0.360976	0.366239	0.481902	0.398557	0.403033	0.440936	0.403604(TRUE)	-1378.04			NCU01147	NCU01147	1
NCU01148	NCU01148	1	2.00781	3.88634	5.09079	3.51463	1.49227	3.98767	0.719825	1.24035	1.5332	1.78252	1.4657	0.915071	1.52438	1.34093	2.0016	2.06192	2.43109	1.96209	1.52672	1.92266	0.169369(TRUE)	-819.962					NCU01193	NCU01193	2.69353	2.3963	1	1.85945	0.603298	0.450618	0.354904	0.449599	0.579069	0.570762	0.467243	0.546002	0.326527(TRUE)	-1898.76			NCU01148	NCU01148	1.29127
NCU01149	NCU01149	3.00608	3.27017	1.13914	1.27598	1	1.2105	1.12021	1.38125	1.52482	0.764652	0.82091	0.690987	0.783277	0.772421	1.6772	1.66701	1.11172	1.27669	1.30079	1.36737	1.23993	0.180581(TRUE)	-464.946					NCU01195	NCU01195	1.82068	1.48383	1	1.59634	0.0523062	0.0473745	0.0435573	0.0469162	0.0529542	0.0500088	0.0404011	0.0500287	0.163163(TRUE)	-78882.2			NCU01149	NCU01149	2.26756
NCU01150	NCU01150	2.02365	1.39608	1	1.39943	1.06558	1.20114	1.12173	0.57488	0.531835	0.384153	0.452266	0.381919	0.434463	0.431603	0.658895	0.679406	0.527714	0.587473	0.530295	0.571104	0.533346	0.45996(TRUE)	-1556.81					NCU01196	NCU01196	1.57052	1.35013	1	1.63736	0.690171	0.658505	0.554192	0.730767	0.836529	0.857355	0.768672	0.842708	0.177578(TRUE)	-471.595			NCU01150	NCU01150	2.44027
NCU01151	NCU01151	0	0	0	0	0	0	0	0	0	0	0	0	0	0	0	0	0	0	0	0	0	0(FALSE)	0					NCU01197	NCU01197	1.21802	1.01165	1	1.26552	0.105351	0.102268	0.104549	0.105039	0.10696	0.106876	0.112085	0.11432	0.358358(TRUE)	-12344.5			NCU01151	NCU01151	0
NCU01153	NCU01153	0	0	0	0	0	0	0	0	0	0	0	0	0	0	0	0	0	0	0	0	0	0(FALSE)	0					NCU01198	NCU01198	1.55159	1	1.16504	1.23322	0.451821	0.413924	0.407224	0.425522	0.548654	0.49026	0.520801	0.516593	0.469069(TRUE)	-955.711			NCU01153	NCU01153	0
NCU01154	NCU01154	1.75628	1.9025	1	1.40446	1.14488	1.35937	1.27037	0.501105	0.608216	0.388128	0.450223	0.385874	0.430718	0.421987	0.606697	0.694274	0.458151	0.564446	0.504178	0.470594	0.473233	0.415716(TRUE)	-1887.74					NCU01199	NCU01199	1.35273	1.0242	1	1.53863	0.290523	0.240168	0.248429	0.302591	0.331487	0.286562	0.278473	0.337258	0.310811(TRUE)	-2302.94			NCU01154	NCU01154	1.36353
NCU01156	NCU01156	0	3.96302	1	1.29445	1.43846	1.28199	1.31741	0	3.77609	0.932897	1.21094	1.36723	1.2237	1.24319	0	1456.62	293.733	180.757	252.774	130.471	192.172	0.436136(TRUE)	-142.064					NCU01202	NCU01202	1.09273	1	1.0522	1.17385	0.112877	0.104847	0.109939	0.118595	0.11807	0.124119	0.126868	0.111186	0.467568(TRUE)	-9782.82			NCU01156	NCU01156	0
NCU01157	NCU01157	4.5593	1	3.01519	1.73815	2.91286	3.41625	2.81216	1.20681	0.571233	0.925714	0.720271	0.949274	1.03704	0.958751	1.37896	0.968383	1.19071	1.1057	1.13839	1.23543	1.15979	0.445846(TRUE)	-1656.59					NCU01203	NCU01203	1.25198	1.21099	1.51104	1	0.428182	0.430735	0.478007	0.405738	0.503295	0.493816	0.545462	0.500491	0.474374(TRUE)	-935.037			NCU01157	NCU01157	3.28918
NCU01158	NCU01158	1	1.80812	1.25039	1.84134	1.11623	1.18145	1.39748	0.733411	1.27779	0.862165	1.09428	0.785574	0.800645	0.960832	1.4413	1.77754	1.39237	1.58037	1.49472	1.47351	1.49871	0.223924(TRUE)	-280.4					NCU01204	NCU01204	1.18907	1.10732	1	1.48004	0.0633888	0.0589062	0.0603385	0.071203	0.0703162	0.0704384	0.0619076	0.0747288	0.341742(TRUE)	-31302.1			NCU01158	NCU01158	3.11494
NCU01159	NCU01159	0	0	0	1	1.03997	0	0	0	0	0	0.996756	1.03222	0	0	0	0	0	2928.18	3151.49	0	0	0.28969(TRUE)	-31.3358					NCU01205	NCU01205	2.62914	1.44384	1	2.64543	1.03247	0.742219	0.579767	0.947072	1.08307	0.946702	0.931355	1.10285	0.44955(TRUE)	-564.258			NCU01159	NCU01159	1.2713
NCU01160	NCU01160	3.27011	1	2.01381	1.41	1.96376	1.88701	1.7674	0.512713	0.301864	0.405872	0.338275	0.391732	0.374357	0.390101	0.581588	0.412984	0.464604	0.408814	0.466248	0.468737	0.410071	0.273674(TRUE)	-4607.18					NCU01206	NCU01206	1.45789	1	1.32137	1.27463	0.383864	0.348434	0.392258	0.361824	0.48288	0.408793	0.438495	0.448077	0.405606(TRUE)	-1306.32			NCU01160	NCU01160	1.44378
NCU01161	NCU01161	1.72268	1.88747	1	1.59741	1.19855	1.15291	1.03881	0.582009	0.609208	0.389359	0.540157	0.421645	0.452241	0.394461	0.678775	0.758469	0.535418	0.626468	0.59551	0.58004	0.48379	0.446046(TRUE)	-1599.98					NCU01207	NCU01207	1.50097	1.30109	1	1.59171	0.115548	0.0957025	0.0853103	0.100617	0.111526	0.100322	0.0956294	0.118683	0.385786(TRUE)	-18711.3			NCU01161	NCU01161	1.97694
NCU01162	NCU01162	0	20.1669	0	1	0	0	0	0	19.75	0	0.975323	0	0	0	0	7434.66	0	789.326	0	0	0	0.269069(TRUE)	-94.7966					NCU01208	NCU01208	1.19039	1	1.13827	1.10432	0.272097	0.22625	0.253027	0.241926	0.275005	0.267338	0.28724	0.280839	0.317518(TRUE)	-2330.16			NCU01162	NCU01162	1.14362
NCU01163	NCU01163	2.72926	2.43635	1.89916	1	1.3322	2.18	1.74035	0.862286	0.798633	0.631233	0.486354	0.555777	0.705788	0.619517	1.095	1.0264	0.778199	0.624422	0.685597	0.787451	0.848476	0.442543(TRUE)	-1511.95					NCU01209	NCU01209	1.42187	1.29084	1.95358	1	0.965854	0.917421	1.26311	0.788331	1.53523	1.57561	1.57548	1.53234	0.156757(TRUE)	-139.615			NCU01163	NCU01163	1.84061
NCU01164	NCU01164	2.37172	1	1.16171	1.16282	1.47476	1.11619	1.29901	0.473579	0.330007	0.307373	0.331757	0.353267	0.295091	0.328047	0.483478	0.389908	0.35515	0.358792	0.414849	0.353408	0.366261	0.322923(TRUE)	-3259.64					NCU01210	NCU01210	0	1.20068	1.04004	1	0	1.17119	1.01657	0.982088	0	1914.55	2133.79	1641.7	0.418018(TRUE)	-64.7015			NCU01164	NCU01164	3.24562
NCU01165	NCU01165	1.57686	2.06192	1.3011	1.82217	1.34939	1	1.40196	0.325492	0.372629	0.24664	0.305193	0.250438	0.243653	0.276822	0.296832	0.38289	0.283879	0.328567	0.302181	0.236184	0.282346	0.248448(TRUE)	-5419.04					NCU01211	NCU01211	1.95424	1.18179	1	1.36486	0.500852	0.428961	0.397849	0.417109	0.537651	0.501468	0.495529	0.532913	0.451552(TRUE)	-1048.56			NCU01165	NCU01165	1.69254
NCU01166	NCU01166	1.09745	1.61145	1	1.24261	1.04221	1.00551	1.02369	0.341786	0.437783	0.310454	0.340864	0.321798	0.297302	0.319477	0.423215	0.505417	0.371104	0.390952	0.365537	0.395933	0.35501	0.383884(TRUE)	-2224.03					NCU01212	NCU01212	1.29677	1.15432	1	1.18792	0.825841	0.717142	0.655034	0.77994	1.09611	1.02212	1.04611	1.05964	0.425926(TRUE)	-192.457			NCU01166	NCU01166	1.08675
NCU01167	NCU01167	2.3394	1	1.52869	1.28106	1.33945	1.29797	1.26668	0.926288	0.634276	0.701761	0.686702	0.695935	0.646797	0.66463	1.08217	1.07379	1.03611	0.988367	0.994263	1.01014	0.919806	0.325826(TRUE)	-673.146					NCU01213	NCU01213	1.04183	1	1.2282	1.66214	0.157033	0.142638	0.162862	0.176306	0.167705	0.163727	0.189	0.191186	0.188088(TRUE)	-6054.72			NCU01167	NCU01167	2.77583
NCU01169	NCU01169	1.41831	1.35245	1.11094	1.2639	1	1.17557	1.10253	0.202093	0.189415	0.157162	0.188617	0.15794	0.179466	0.172412	0.210385	0.212049	0.164565	0.173857	0.192735	0.204028	0.167114	0.19049(TRUE)	-8934.63					NCU01214	NCU01214	1.29829	1.30458	1.82667	1	0.744573	0.826039	0.905895	0.688416	1.14073	1.08856	1.21325	1.08424	0.170571(TRUE)	-246.092			NCU01169	NCU01169	1.60686
NCU01170	NCU01170	1.34923	2.04131	1	1.61198	1.26514	1.21854	1.12642	0.31857	0.441332	0.2361	0.311128	0.28628	0.289983	0.273235	0.379665	0.439713	0.304698	0.377645	0.341191	0.374993	0.28748	0.281682(TRUE)	-4032.58					NCU01215	NCU01215	1.05465	1	1.34561	1.12311	0.232093	0.233328	0.253042	0.239279	0.241371	0.251592	0.264219	0.270209	0.292192(TRUE)	-2617.24			NCU01170	NCU01170	1.38195
NCU01171	NCU01171	1.29774	1.0799	1.19094	1	1.37659	1.11142	1.39276	0.567427	0.603932	0.525061	0.501797	0.597657	0.524087	0.613326	0.826663	0.802139	0.783479	0.713877	0.813175	0.791704	0.81891	0.351852(TRUE)	-817.823					NCU01216	NCU01216	1.40165	1	1.03979	1.01898	0.257514	0.237421	0.237968	0.242188	0.331126	0.24651	0.255488	0.284172	0.315415(TRUE)	-2206.21			NCU01171	NCU01171	2.82164
NCU01172	NCU01172	1.83131	1.63271	1	1.57001	1.24586	1.41953	1.15729	0.667131	0.626697	0.440911	0.579092	0.504128	0.542526	0.509043	0.81523	0.851772	0.583027	0.677857	0.678665	0.703912	0.602599	0.464565(TRUE)	-1206.78					NCU01218	NCU01218	1.15661	1	1.29204	1.0871	0.134535	0.138731	0.160125	0.125429	0.144014	0.141624	0.160727	0.159644	0.170771(TRUE)	-7035			NCU01172	NCU01172	1.91042
NCU01173	NCU01173	0	0	0	0	0	0	0	0	0	0	0	0	0	0	0	0	0	0	0	0	0	0(FALSE)	0					NCU01219	NCU01219	1.71166	1.36802	2.48524	1	0.108281	0.0940977	0.124179	0.0828505	0.107711	0.108216	0.122178	0.0917112	0.266466(TRUE)	-23843.8			NCU01173	NCU01173	0
NCU01174	NCU01174	1.79709	2.32152	1.00652	1.46139	1.24148	1	1.01454	0.753146	0.900665	0.51671	0.639384	0.588861	0.499526	0.507461	1.02209	1.07295	0.758144	0.899529	0.850459	0.754484	0.764223	0.189489(TRUE)	-830.521					NCU01220	NCU01220	1.1195	1.02753	1.30332	1	0.286015	0.262443	0.286738	0.288135	0.301341	0.301409	0.359271	0.312662	0.351652(TRUE)	-1826.48			NCU01174	NCU01174	3.61905
NCU01175	NCU01175	2.52487	1.50846	1.37115	1	1.23213	1.18321	1.1937	0.253982	0.208959	0.17994	0.159481	0.191658	0.161329	0.179574	0.272472	0.225506	0.19846	0.199501	0.187319	0.20553	0.181155	0.170571(TRUE)	-10100.2					NCU01221	NCU01221	1.60796	1.7361	1	1.53749	0.0430429	0.0441005	0.0348759	0.0412816	0.0410262	0.0416498	0.0375874	0.0409745	0.408308(TRUE)	-103829			NCU01175	NCU01175	3.27979
NCU01176	NCU01176	1.06552	1.32123	1	1.98961	1.32805	1.4292	1.03531	0.578051	0.635684	0.503445	0.732111	0.599643	0.637733	0.532553	0.813264	0.949802	0.710488	0.955088	0.82362	0.85095	0.721793	0.177277(TRUE)	-811.489					NCU01223	NCU01223	1.03729	1.1665	1	1.1997	0.455618	0.478958	0.433564	0.49911	0.572945	0.617462	0.585503	0.603384	0.375175(TRUE)	-595.084			NCU01176	NCU01176	1.40757
NCU01177	NCU01177	1.31074	2.17277	1.02602	1.02765	1.19132	1.20027	1	0.475568	0.740299	0.435033	0.423578	0.474782	0.444363	0.370395	0.651652	0.745046	0.534446	0.514749	0.620275	0.587146	0.528112	0.476577(TRUE)	-1341.44					NCU01224	NCU01224	1.10449	1.07794	1	1.15126	0.107362	0.100161	0.0963379	0.101503	0.104323	0.0980577	0.0998078	0.106227	0.36967(TRUE)	-12992			NCU01177	NCU01177	1.67266
NCU01178	NCU01178	1.58151	1.49102	1.0303	1.24758	1.10452	1	1.15722	0.420557	0.517313	0.349208	0.411805	0.335149	0.356957	0.370455	0.534546	0.599775	0.424823	0.475926	0.485081	0.458533	0.479872	0.418418(TRUE)	-1894.08					NCU01225	NCU01225	1.23572	1	1.32342	1.13817	0.193794	0.167257	0.182992	0.18573	0.199239	0.210594	0.210333	0.220333	0.210711(TRUE)	-4430.16			NCU01178	NCU01178	1.21879
NCU01179	NCU01179	5.86551	1	4.93178	2.89608	4.59478	6.77148	4.49332	0.816282	0.398501	0.712349	0.527417	0.709898	0.812856	0.698258	0.881195	0.409193	0.744509	0.632222	0.851595	0.973691	0.762848	0.208509(TRUE)	-7213.35					NCU01227	NCU01227	1.2288	1.21518	1.55487	1	0.0675523	0.0711445	0.072321	0.0651605	0.0687807	0.0695427	0.0801861	0.0609944	0.23033(TRUE)	-30224.4			NCU01179	NCU01179	1.71889
NCU01180	NCU01180	1.81829	2.88699	1	1.14144	1.31098	1.198	1.07323	0.846718	1.09407	0.556265	0.627976	0.674363	0.643424	0.604167	1.05206	1.42855	0.940928	0.938161	0.999173	0.920182	0.865159	0.360661(TRUE)	-666.801					NCU01229	NCU01229	1.26264	1	1.79569	1.12772	0.295132	0.25202	0.336135	0.269636	0.33233	0.319343	0.361911	0.305439	0.305305(TRUE)	-2271.19			NCU01180	NCU01180	1.07631
NCU01181	NCU01181	1	11.3052	2.91062	7.89899	3.88697	2.17406	5.34553	0.418923	1.55355	0.684541	1.11594	0.82499	0.610562	0.961006	0.600221	1.50865	0.840283	1.24148	1.01854	0.767396	1.1047	0.241141(TRUE)	-4948.66					NCU01230	NCU01230	1.75665	1.63684	2.48618	1	0.573675	0.574443	0.662626	0.448883	0.699764	0.688613	0.796506	0.625805	0.451351(TRUE)	-1028.52			NCU01181	NCU01181	1
NCU01182	NCU01182	1.13504	1.81163	1.26262	1.64614	1.55952	1	1.30808	0.68468	1.01499	0.720963	0.869865	0.811895	0.612188	0.743505	1.10074	1.31102	1.07606	1.16965	1.17887	1.08993	1.05355	0.347748(TRUE)	-506.381					NCU01231	NCU01231	0	1	1.44351	1.07349	0	0.983854	1.38205	1.06426	0	1681.45	1834.41	1872.68	0.34004(TRUE)	-69.1317			NCU01182	NCU01182	1.57592
NCU01183	NCU01183	1.72735	1.58834	1.18294	1	1.36667	1.23855	1.13786	0.508328	0.465279	0.381976	0.360237	0.434336	0.385555	0.367279	0.561213	0.644034	0.478869	0.420296	0.51058	0.491752	0.45217	0.411011(TRUE)	-1975.01					NCU01235	NCU01235	1.29931	1.19605	1	1.20124	0.240853	0.253566	0.227154	0.240186	0.272763	0.250158	0.254497	0.244864	0.276677(TRUE)	-2821			NCU01183	NCU01183	1.68166
NCU01184	NCU01184	2.19637	1.94825	1.31123	1.36809	1.2011	1	1.26399	0.914513	0.967522	0.634608	0.681528	0.658627	0.575406	0.643828	1.15347	1.18393	0.977058	0.968164	0.925884	0.899936	0.998655	0.362062(TRUE)	-676.922					NCU01236	NCU01236	1.89778	1.48705	1.55839	1	0.778545	0.688101	0.709377	0.545777	0.935953	0.85821	0.854627	0.754483	0.366266(TRUE)	-493.562			NCU01184	NCU01184	2.0812
NCU01185	NCU01185	6.64752	0	1.64444	1	0	1.68869	1.74206	6.36624	0	1.54573	0.937747	0	1.63772	1.68558	4154.44	0	944.067	238.838	0	441.727	774.565	0.283584(TRUE)	-123.438					NCU01238	NCU01238	1.1779	1	1.60885	1.03128	0.273784	0.221204	0.286706	0.243542	0.281188	0.287026	0.314173	0.255812	0.298899(TRUE)	-2586.38			NCU01185	NCU01185	1.12639
NCU01186	NCU01186	1.78561	2.81214	1	1.70776	1.08993	1.01867	1.08863	0.753002	0.915926	0.480416	0.663313	0.533698	0.510889	0.528809	0.937256	1.06811	0.76268	0.919385	0.766746	0.724698	0.756768	0.418118(TRUE)	-941.481					NCU01240	NCU01240	1.40772	1	1.06443	1.1125	0.132312	0.113756	0.120918	0.115758	0.139314	0.128023	0.123571	0.126793	0.353554(TRUE)	-9145.01			NCU01186	NCU01186	1.51589
NCU01187	NCU01187	3.07741	3.6141	1	1.76941	1.28716	1.51848	1.1793	1.14566	1.28561	0.570236	0.842196	0.708697	0.787452	0.672106	1.4749	1.4785	0.926741	1.10202	1.10373	1.02545	1.05785	0.370571(TRUE)	-779.888					NCU01241	NCU01241	1.57017	1.23381	2.00328	1	0.252705	0.226152	0.257837	0.180146	0.253898	0.256546	0.275399	0.249019	0.223524(TRUE)	-4386.52			NCU01187	NCU01187	1
NCU01188	NCU01188	1.50551	1.98064	1.15835	1.42969	1.10448	1	1.08535	0.618182	0.713688	0.480529	0.578725	0.514112	0.457952	0.491485	0.874136	0.985615	0.692426	0.80935	0.689111	0.675722	0.690134	0.163063(TRUE)	-981.491					NCU01242	NCU01242	1.38249	1	1.05892	1.24082	0.36607	0.339228	0.35146	0.365044	0.43115	0.365357	0.41161	0.406482	0.423423(TRUE)	-1218.91			NCU01188	NCU01188	1
NCU01189	NCU01189	2.31797	2.64392	1	2.21632	1.27119	1.27584	1.20882	0.833444	0.982798	0.52713	0.848924	0.567822	0.589166	0.571868	1.02688	1.15394	0.757463	0.991375	0.852772	0.888909	0.782506	0.424825(TRUE)	-1054.89					NCU01243	NCU01243	1.18464	1	1.06048	1.05353	0.217633	0.195136	0.202809	0.197902	0.247119	0.230707	0.221231	0.230256	0.275776(TRUE)	-3044.5			NCU01189	NCU01189	2.05017
NCU01190	NCU01190	2.84718	1.87085	1	1.06193	1.20145	1.08095	1.0873	0.625847	0.524872	0.334835	0.374322	0.35759	0.36675	0.34617	0.64395	0.632498	0.417905	0.442283	0.488973	0.432843	0.441451	0.389489(TRUE)	-2194.7					NCU01245	NCU01245	1.23274	1.11867	1.80114	1	0.40189	0.385923	0.497599	0.380677	0.452192	0.426861	0.493084	0.420624	0.44955(TRUE)	-1026.8			NCU01190	NCU01190	2.05765
NCU01191	NCU01191	2.94821	1.47535	1.21216	1.51558	1.18834	1.38643	1	1.22883	0.948129	0.770654	0.86627	0.746805	0.830345	0.634357	1.72251	1.42395	1.16306	1.3271	1.21621	1.21156	1.09891	0.16997(TRUE)	-453.123					NCU01246	NCU01246	1.46226	1.32898	1.9055	1	0.488994	0.490919	0.581395	0.404303	0.60814	0.62202	0.654127	0.599341	0.475275(TRUE)	-897.885			NCU01191	NCU01191	1.1704
NCU01192	NCU01192	2.1021	1.24688	1	1.13543	1.31437	1.02675	1.12988	0.776731	0.641775	0.503592	0.513757	0.548973	0.508194	0.525554	0.947733	0.934885	0.693444	0.73514	0.778781	0.741434	0.749241	0.156156(TRUE)	-894.289					NCU01247	NCU01247	1.32912	1	1.02173	1.18345	0.265167	0.235444	0.259657	0.258087	0.302625	0.275713	0.264442	0.29475	0.316817(TRUE)	-2267.51			NCU01192	NCU01192	3.52921
NCU01193	NCU01193	1	11.0071	2.76982	4.9504	2.48544	1.5281	3.15482	0.494191	1.63264	0.793367	1.07237	0.773728	0.592661	0.810059	0.70286	1.43658	0.945308	1.39911	1.03943	0.816516	1.03687	0.333233(TRUE)	-2705.14					NCU01248	NCU01248	1.27733	1.06433	1.2185	1	0.475659	0.466729	0.508504	0.433221	0.616584	0.562317	0.540675	0.551218	0.162863(TRUE)	-644.731			NCU01193	NCU01193	2.64078
NCU01195	NCU01195	6.62696	1.37749	3.53017	1	1.91987	3.29356	2.0691	0.373109	0.191433	0.245777	0.152678	0.216226	0.233385	0.200376	0.336915	0.227521	0.282256	0.163132	0.216067	0.273057	0.219847	0.298298(TRUE)	-21926					NCU01249	NCU01249	1.11493	1.02631	1.45228	1	0.107331	0.101131	0.109106	0.0920122	0.10965	0.101305	0.117782	0.107202	0.381682(TRUE)	-12582.3			NCU01195	NCU01195	6.48924
NCU01196	NCU01196	2.44651	1.41856	1.84188	1.90883	1.31278	1	1.50208	1.10251	0.833788	0.920544	0.928761	0.740482	0.662793	0.836732	1.35329	1.34118	1.17551	1.27928	1.27663	1.09632	1.18977	0.165866(TRUE)	-576.537					NCU01250	NCU01250	1	1.0318	1.42429	1.12171	0.192167	0.233381	0.245194	0.214651	0.267447	0.241403	0.268431	0.265018	0.276877(TRUE)	-2918.86			NCU01196	NCU01196	1.3172
NCU01197	NCU01197	1.91549	2.61608	1	1.35909	1.50177	1.18203	1.17361	0.255056	0.335225	0.1929	0.221343	0.216037	0.208398	0.195998	0.273286	0.35198	0.223958	0.282802	0.292185	0.230165	0.24088	0.199499(TRUE)	-7613.08					NCU01252	NCU01252	1.45634	1	1.0346	1.15033	0.413008	0.362724	0.373722	0.384641	0.533017	0.439644	0.443354	0.462084	0.457457(TRUE)	-1013.96			NCU01197	NCU01197	2.33733
NCU01198	NCU01198	1.98216	1.43191	1.12926	1.56922	1	1.50402	1.15899	0.926367	0.794816	0.608178	0.769588	0.603339	0.734093	0.656617	1.21197	1.16493	0.979002	1.13503	0.966242	1.10077	0.996283	0.196997(TRUE)	-591.346					NCU01253	NCU01253	1.21973	1.08105	1.1451	1	0.307011	0.280387	0.30788	0.27839	0.347218	0.318967	0.325675	0.333175	0.366266(TRUE)	-1615.55			NCU01198	NCU01198	1.85685
NCU01199	NCU01199	1.36659	3.58758	1.41227	1.98821	1	1.32417	1.64254	0.538872	0.970322	0.540263	0.68969	0.460018	0.562953	0.608091	0.784083	1.10405	0.664375	0.790455	0.642852	0.70073	0.740549	0.469069(TRUE)	-1347.32					NCU01254	NCU01254	1.29501	1	1.6396	1.10959	0.298285	0.257481	0.304309	0.268547	0.336251	0.278612	0.323482	0.270416	0.3002(TRUE)	-2473.25			NCU01199	NCU01199	1
NCU01200	NCU01200	1	1.53962	2.32478	3.20376	2.08704	1.35927	2.37492	0.131252	0.168624	0.171626	0.215752	0.163068	0.136554	0.178161	0.133358	0.181672	0.179016	0.213705	0.186256	0.151565	0.180585	0.332332(TRUE)	-24247.7					NCU01255	NCU01255	1.16156	1	1.3371	1.19531	0.186593	0.192308	0.19559	0.187611	0.198165	0.186223	0.214864	0.206034	0.21972(TRUE)	-4595.05			NCU01200	NCU01200	1.839
NCU01201	NCU01201	2.32517	1.25464	1.8553	1	1.11156	1.12934	1.62924	0.535262	0.392034	0.464711	0.325382	0.353949	0.336274	0.388056	0.608092	0.610536	0.514906	0.401738	0.422844	0.476953	0.47359	0.372472(TRUE)	-2399.13					NCU01256	NCU01256	1.27258	1.14959	1.05896	1	0.242874	0.249962	0.227474	0.226854	0.269535	0.270523	0.276711	0.239964	0.29039(TRUE)	-2579.16			NCU01201	NCU01201	1.58327
NCU01202	NCU01202	1.61596	2.90928	1.44649	2.0598	1.44034	1	1.58444	0.309052	0.40221	0.277074	0.314028	0.293036	0.227162	0.290934	0.352454	0.445849	0.304264	0.395724	0.344325	0.296524	0.317989	0.24034(TRUE)	-5513.47					NCU01257	NCU01257	1.27215	1.91411	2.7686	1	0.342833	0.434796	0.453271	0.318498	0.411078	0.454579	0.482873	0.347277	0.311612(TRUE)	-2187.94			NCU01202	NCU01202	1.48949
NCU01203	NCU01203	3.68184	1.1725	2.71934	2.06072	1.20514	1	2.6188	1.1829	0.708304	1.04286	0.885574	0.645324	0.560015	0.958105	1.48995	1.12469	1.21728	1.18895	0.948505	0.830625	1.31266	0.150751(TRUE)	-1003.98					NCU01258	NCU01258	1	1.07569	1.48923	1.33026	0.0959507	0.103539	0.112239	0.112646	0.10817	0.108955	0.116596	0.105979	0.265866(TRUE)	-13878.5			NCU01203	NCU01203	3.48151
NCU01204	NCU01204	5.58052	3.89268	3.94042	3.02583	1.92763	1	3.12291	0.390541	0.431305	0.344648	0.328623	0.245965	0.190524	0.317701	0.444857	0.418599	0.388905	0.327228	0.260415	0.224467	0.332164	0.327728(TRUE)	-16660.8					NCU01259	NCU01259	1.31823	2.11118	2.4717	1	0.531901	0.673686	0.669608	0.447039	0.627685	0.668863	0.787969	0.616645	0.443944(TRUE)	-967.333			NCU01204	NCU01204	1.70538
NCU01205	NCU01205	1.96722	3.56349	1.66682	2.76434	1.60014	1	1.91984	1.12594	1.78219	1.00785	1.3204	0.934843	0.735339	1.06792	1.70476	2.19015	1.55491	1.80181	1.65031	1.40021	1.60337	0.407007(TRUE)	-511.47					NCU01260	NCU01260	1.64409	1.53601	2.81367	1	0.836749	0.808709	1.02344	0.601657	1.10605	1.06875	1.15154	0.961529	0.398799(TRUE)	-423.869			NCU01205	NCU01205	1.5256
NCU01206	NCU01206	1.91437	1.26301	1	1.48988	1.08018	1.27443	1.07186	0.661933	0.566634	0.466336	0.57999	0.46429	0.547095	0.46825	0.793498	0.803623	0.641302	0.754772	0.686776	0.7208	0.68404	0.41041(TRUE)	-1028.83					NCU01261	NCU01261	0	0	0	0	0	0	0	0	0	0	0	0	0(FALSE)	0			NCU01206	NCU01206	2.58658
NCU01207	NCU01207	1.2484	3.07499	1	1.18197	1.27341	1.04509	1.03335	0.205945	0.332681	0.172481	0.178888	0.210315	0.170993	0.181328	0.228923	0.365621	0.206505	0.20116	0.222948	0.209841	0.212235	0.195395(TRUE)	-8030.98					NCU01262	NCU01262	0	0	0	0	0	0	0	0	0	0	0	0	0(FALSE)	0			NCU01207	NCU01207	1.94856
NCU01208	NCU01208	1.81619	3.19866	1	2.0211	1.26016	1.14536	1.25071	0.574764	0.753921	0.37159	0.552379	0.418639	0.404575	0.444069	0.660572	0.852865	0.501846	0.631079	0.555843	0.548064	0.519056	0.392893(TRUE)	-2011.38					NCU01266	NCU01266	1.51938	1	1.91685	1.37195	0.783567	0.606296	0.941919	0.764558	1.10577	0.992452	1.09361	0.997823	0.415616(TRUE)	-314.491			NCU01208	NCU01208	1.62251
NCU01209	NCU01209	0	2.42348	0	1	0	0	0	0	2.37109	0	0.923377	0	0	0	0	6606.52	0	3951.35	0	0	0	0.203403(TRUE)	-32.8442					NCU01267	NCU01267	1.36057	1	1.05592	1.31756	0.310012	0.25227	0.263838	0.263379	0.31472	0.288855	0.294454	0.332197	0.334034(TRUE)	-2078.66			NCU01209	NCU01209	0
NCU01210	NCU01210	0	0	0	0	0	0	0	0	0	0	0	0	0	0	0	0	0	0	0	0	0	0(FALSE)	0					NCU01268	NCU01268	1.38065	1	1.07953	1.22093	0.392646	0.311699	0.32239	0.340637	0.38085	0.399851	0.417397	0.398573	0.406707(TRUE)	-1312.97			NCU01210	NCU01210	0
NCU01211	NCU01211	1.38402	2.23663	1.18227	1.97468	1	1.38402	1.03718	0.718851	1.06437	0.642986	0.870679	0.575229	0.717651	0.596354	0.989545	1.19463	0.981344	1.08336	0.950181	1.00446	0.92732	0.381281(TRUE)	-660.058					NCU01269	NCU01269	1.46992	1	1.50536	1.36012	0.490696	0.414017	0.466286	0.445189	0.567172	0.53465	0.582935	0.584332	0.467267(TRUE)	-944.756			NCU01211	NCU01211	2.02291
NCU01212	NCU01212	0	0	0	0	0	0	0	0	0	0	0	0	0	0	0	0	0	0	0	0	0	0(FALSE)	0					NCU01270	NCU01270	1.66637	1.03698	1.28748	1	0.96795	0.74303	0.851313	0.722799	1.173	1.23097	1.2279	1.15883	0.164464(TRUE)	-172.239			NCU01212	NCU01212	0
NCU01213	NCU01213	1	1.65816	1.23753	1.54676	1.47806	1.24979	1.37273	0.3788	0.484335	0.422333	0.502586	0.459983	0.418101	0.431188	0.505156	0.589185	0.528419	0.57209	0.603994	0.541743	0.520596	0.430731(TRUE)	-1847.63					NCU01271	NCU01271	1.65079	1.39624	1	1.37828	0.147149	0.141495	0.119652	0.136882	0.145776	0.138423	0.134294	0.139221	0.406607(TRUE)	-10841.6			NCU01213	NCU01213	1
NCU01214	NCU01214	0	1.00804	0	1	0	0	0	0	0.993194	0	0.988219	0	0	0	0	3666.88	0	1202.24	0	0	0	0.227127(TRUE)	-37.979					NCU01272	NCU01272	1.22061	1	5.38998	1.27843	0.173564	0.165169	0.254677	0.18264	0.18955	0.168922	0.250682	0.18852	0.403203(TRUE)	-10001.2			NCU01214	NCU01214	0
NCU01215	NCU01215	2.66195	3.41429	1.15276	1.24556	1	1.09781	1.09628	0.962981	1.08743	0.554555	0.580127	0.526324	0.55073	0.577198	1.06255	1.26653	0.777953	0.80153	0.831375	0.836985	0.807885	0.426927(TRUE)	-938.611					NCU01273	NCU01273	1.22507	1.11392	1.15271	1	0.248468	0.234109	0.248681	0.239795	0.291619	0.283529	0.270186	0.27768	0.314314(TRUE)	-2351.02			NCU01215	NCU01215	2.66015
NCU01216	NCU01216	1.27103	2.54241	1	1.37825	1.18031	1.04494	1.06097	0.454753	0.668157	0.367432	0.455158	0.413355	0.402778	0.410231	0.606218	0.787986	0.555864	0.591164	0.519325	0.562639	0.494645	0.441942(TRUE)	-1583.52					NCU01274	NCU01274	1.50241	1.19577	1	1.23326	0.415911	0.367457	0.327927	0.379953	0.459281	0.424085	0.399021	0.402271	0.418819(TRUE)	-1256.72			NCU01216	NCU01216	1.12286
NCU01218	NCU01218	1	1.50359	1.00577	1.05479	1.02132	1.13349	1.00009	0.242699	0.317887	0.220824	0.238114	0.243164	0.235314	0.213294	0.311505	0.349763	0.274157	0.305158	0.291624	0.314734	0.291449	0.299099(TRUE)	-3799.16					NCU01275	NCU01275	1.15131	1	1.61548	1.82624	0.421535	0.395318	0.495883	0.496033	0.540485	0.554938	0.601927	0.588246	0.464164(TRUE)	-941.732			NCU01218	NCU01218	1.10614
NCU01219	NCU01219	2.51532	2.70182	1.45125	1.67888	1.12331	1	1.40958	0.274984	0.273827	0.191451	0.214552	0.191004	0.161804	0.191875	0.263811	0.302659	0.200211	0.218991	0.188981	0.172515	0.215935	0.158358(TRUE)	-11808.4					NCU01276	NCU01276	1.03401	1.02795	1.27542	1	0.196297	0.180321	0.218741	0.204669	0.202695	0.222245	0.229576	0.227434	0.253554(TRUE)	-3292.63			NCU01219	NCU01219	1.04396
NCU01220	NCU01220	1.17818	1.6319	1	1.28128	1.05251	1.21327	1.02568	0.484731	0.662115	0.448886	0.53035	0.495533	0.520959	0.464146	0.714721	0.858732	0.630941	0.707445	0.663653	0.685904	0.65044	0.152252(TRUE)	-962.92					NCU01277	NCU01277	1.13838	1	1.26998	1.13075	0.248368	0.226705	0.262081	0.245897	0.281121	0.256393	0.264256	0.271434	0.298599(TRUE)	-2650.69			NCU01220	NCU01220	1.08642
NCU01221	NCU01221	20.373	1	18.1288	10.349	19.4062	24.2572	17.9362	0.881782	0.230939	0.753754	0.708032	0.929406	0.902555	0.773367	0.84724	0.267171	0.880994	0.63514	0.820463	0.900611	0.796504	0.221922(TRUE)	-59261.9					NCU01278	NCU01278	1.14726	1	1.77456	1.37887	0.28979	0.248782	0.349139	0.305376	0.318411	0.332434	0.364758	0.345899	0.325225(TRUE)	-2174.25			NCU01221	NCU01221	1.62017
NCU01223	NCU01223	1.80931	11.8598	0	1	0	0	0	1.77519	11.4735	0	0.976181	0	0	0	793.397	6861.26	0	835.314	0	0	0	0.331231(TRUE)	-93.1534					NCU01279	NCU01279	1.2938	1.087	2.15793	1	0.256679	0.256869	0.313504	0.24936	0.312954	0.295989	0.358377	0.278054	0.281882(TRUE)	-2776.54			NCU01223	NCU01223	1.68404
NCU01224	NCU01224	1	1.06027	1.05031	1.21713	1.13485	1.00299	1.0417	0.189595	0.201567	0.177649	0.208497	0.193941	0.171063	0.183966	0.21186	0.245466	0.22027	0.221028	0.232107	0.199581	0.229644	0.22993(TRUE)	-6225.64					NCU01281	NCU01281	1.33266	1.14681	1.58205	1	0.84387	0.761713	0.920277	0.68862	1.13846	1.16618	1.20127	1.07774	0.230931(TRUE)	-207.324			NCU01224	NCU01224	1.47007
NCU01225	NCU01225	1.2273	2.61283	1.17937	1.65297	1.32689	1	1.16746	0.390839	0.584011	0.37504	0.426905	0.395251	0.329594	0.352785	0.464377	0.596076	0.442516	0.486882	0.509424	0.405033	0.414314	0.365666(TRUE)	-2363.65					NCU01282	NCU01282	1.21227	1	1.09262	1.11123	0.165424	0.15244	0.157406	0.151191	0.16081	0.167619	0.180937	0.171079	0.200901(TRUE)	-5432.28			NCU01225	NCU01225	1.69569
NCU01227	NCU01227	5.48669	1	3.89975	2.42724	3.81129	5.42072	3.41436	0.441478	0.220281	0.39865	0.298226	0.391383	0.498111	0.348266	0.496545	0.268034	0.410115	0.332951	0.432304	0.469483	0.381975	0.380681(TRUE)	-15728.8					NCU01283	NCU01283	1.12541	1.03832	1.18368	1	0.146196	0.14323	0.137455	0.139309	0.14881	0.149032	0.155239	0.146442	0.182282(TRUE)	-6375.89			NCU01227	NCU01227	1.65576
NCU01229	NCU01229	1.09654	1.44626	1.00197	1.31266	1.05838	1	1.00167	0.417669	0.585014	0.422747	0.485164	0.419757	0.40585	0.401652	0.601022	0.692566	0.545737	0.609477	0.525557	0.557357	0.54327	0.144945(TRUE)	-1223.87					NCU01284	NCU01284	1.25818	1.05455	1.31543	1	0.35483	0.326595	0.408963	0.325883	0.428338	0.416213	0.425169	0.416526	0.432733(TRUE)	-1137.49			NCU01229	NCU01229	1.77187
NCU01230	NCU01230	1	35.5346	1.23297	5.95955	2.95142	1.71351	1.75783	0.767084	4.0427	0.839206	2.10821	1.42664	1.10411	1.03721	1.50639	3.35545	1.4532	2.86928	2.1075	1.77716	1.86145	0.478579(TRUE)	-1241.5					NCU01285	NCU01285	1.62128	1.42968	1.16433	1	0.216176	0.188535	0.200321	0.172997	0.207315	0.22074	0.218349	0.187432	0.205906(TRUE)	-4839.89			NCU01230	NCU01230	1.56626
NCU01231	NCU01231	0	13.8465	2.56515	13.2676	9.19046	1	7.53525	0	4.98529	0.889523	4.22547	2.97296	0.437346	2.46849	0	7.85887	1.47866	6.62697	4.39628	0.733257	3.38404	0.191992(TRUE)	-7281.89					NCU01288	NCU01288	1.38954	1	1.43058	1.32636	0.354447	0.33702	0.387691	0.350789	0.460598	0.364007	0.394863	0.420028	0.374575(TRUE)	-1502.65			NCU01231	NCU01231	0
NCU01233	NCU01233	1	14.7827	5.68789	12.4649	6.37475	4.36441	8.88127	0.795098	4.15464	2.18338	3.46704	2.61855	1.99199	2.82269	1.70557	4.8075	3.29027	4.18154	3.44123	3.2183	3.51579	0.428629(TRUE)	-1339.86					NCU01289	NCU01289	2.03459	1.78409	1.13904	1	0.25759	0.212118	0.218779	0.187481	0.256592	0.251007	0.208377	0.23521	0.197698(TRUE)	-5193.5			NCU01233	NCU01233	1.01704
NCU01234	NCU01234	1.93873	1	1.68175	1.29876	1.75453	1.70384	1.65082	0.395721	0.34159	0.390514	0.367373	0.419754	0.415795	0.348539	0.443601	0.478764	0.412385	0.435844	0.455708	0.411924	0.493876	0.333033(TRUE)	-3235.95					NCU01290	NCU01290	1.31789	1.44147	1.73178	1	0.188833	0.182515	0.194728	0.173933	0.187249	0.202729	0.225028	0.174483	0.183584(TRUE)	-6295.45			NCU01234	NCU01234	1.47518
NCU01235	NCU01235	1.83463	1.42507	1.44495	1.35854	1.18847	1	1.40542	0.562133	0.567923	0.437161	0.451507	0.427831	0.415792	0.479153	0.677114	0.685899	0.587099	0.64078	0.602569	0.497509	0.564021	0.462763(TRUE)	-1544.19					NCU01291	NCU01291	1.21656	1.20445	1	1.25794	0.136625	0.142547	0.141976	0.146756	0.157702	0.152034	0.150134	0.146234	0.171071(TRUE)	-7552.07			NCU01235	NCU01235	1.65546
NCU01236	NCU01236	1.14321	3.53624	1.13956	1.70774	1.09348	1.13374	1	0.841213	1.75319	0.841309	1.11014	0.796504	0.838717	0.77433	1.59566	1.98707	1.48245	1.7685	1.45248	1.38905	1.50754	0.45976(TRUE)	-283.232					NCU01292	NCU01292	2.45171	1.98665	1	2.27332	0.892355	0.853568	0.53622	0.789418	1.02346	1.02269	0.897573	1.05257	0.162963(TRUE)	-593.661			NCU01236	NCU01236	1.17075
NCU01238	NCU01238	2.18735	2.31718	1	1.61795	1.33166	1.31821	1.31971	0.771764	0.840107	0.504479	0.702524	0.631325	0.583258	0.615642	1.02757	1.16469	0.761059	0.857865	0.868467	0.767053	0.856798	0.176977(TRUE)	-956.426					NCU01294	NCU01294	1.45233	1.29273	1.21089	1	0.273058	0.230988	0.231117	0.233356	0.276065	0.30438	0.295321	0.249933	0.29009(TRUE)	-2650.22			NCU01238	NCU01238	1.29396
NCU01240	NCU01240	1.80198	2.70818	1.05318	1.13252	1.11511	1.10218	1	0.273096	0.32307	0.207563	0.226432	0.220801	0.226214	0.205033	0.284306	0.316711	0.253493	0.240251	0.265993	0.241665	0.225331	0.235435(TRUE)	-5823.96					NCU01296	NCU01296	1.1593	1.82372	1	1.51576	0.0992609	0.11	0.0975182	0.101975	0.0998267	0.113714	0.100515	0.10403	0.351752(TRUE)	-17135.6			NCU01240	NCU01240	4.75656
NCU01241	NCU01241	9.99489	1	7.64845	4.20062	7.52468	9.3929	6.73418	2.24223	0.649543	1.99324	1.25457	1.71672	2.00643	1.5282	2.46366	1.21568	2.04361	1.61093	1.97847	2.089	2.08017	0.312613(TRUE)	-3139.67					NCU01297	NCU01297	1.8735	1.35656	1	1.40949	0.252025	0.224331	0.182169	0.244239	0.280889	0.26263	0.230324	0.254953	0.224024(TRUE)	-4260.94			NCU01241	NCU01241	2.12195
NCU01242	NCU01242	1.66277	2.48521	1.0755	1.41781	1.12348	1	1.19	0.722627	0.931889	0.554309	0.664215	0.592881	0.539275	0.59022	1.05694	1.13412	0.762738	0.884121	0.798916	0.817276	0.830181	0.408509(TRUE)	-772.871					NCU01298	NCU01298	3.4175	2.11513	1	1.75274	1.3155	1.10475	0.702399	0.978754	1.4684	1.39168	1.16242	1.30821	0.190791(TRUE)	-376.004			NCU01242	NCU01242	1.9628
NCU01243	NCU01243	1.65281	5.30433	1	1.72528	1.27	1.03415	1.22724	0.608366	1.10171	0.39252	0.562781	0.44798	0.433928	0.452345	0.726064	1.04496	0.574479	0.682524	0.645031	0.585402	0.644833	0.42022(TRUE)	-1735.8					NCU01301	NCU01301	1.34457	1.4556	2.10626	1	0.413732	0.427689	0.49854	0.356722	0.489967	0.482997	0.55401	0.468895	0.403103(TRUE)	-1293.33			NCU01243	NCU01243	1.52012
NCU01245	NCU01245	2.31337	1.90753	1.43126	1	1.26456	1.27804	1.21955	0.924521	0.893724	0.655449	0.57036	0.630028	0.650851	0.622637	1.1883	1.18815	1.02745	0.78549	0.982868	0.9219	0.878949	0.212513(TRUE)	-719.132					NCU01302	NCU01302	1.11295	1	1.02851	1.16294	0.17999	0.178626	0.180229	0.192199	0.211175	0.171558	0.196997	0.207381	0.229229(TRUE)	-3870.83			NCU01245	NCU01245	4.51581
NCU01246	NCU01246	1.57734	1.39674	1.435	1	1.22792	1.29981	1.1809	0.93493	0.894739	0.846848	0.695484	0.772525	0.801784	0.712734	1.48335	1.44477	1.4334	1.21429	1.33299	1.27241	1.22598	0.167167(TRUE)	-361.066					NCU01303	NCU01303	1.36215	1	1.58447	1.16369	0.349503	0.297387	0.35219	0.350127	0.394152	0.386419	0.404039	0.397483	0.378679(TRUE)	-1578.12			NCU01246	NCU01246	1.77818
NCU01247	NCU01247	1.74945	1.05293	1	1.1969	1.13082	1.10408	1.01363	0.576059	0.432436	0.385147	0.4267	0.406221	0.412833	0.392692	0.628779	0.556713	0.517629	0.558998	0.499072	0.514795	0.442786	0.468869(TRUE)	-1456.27					NCU01304	NCU01304	1.37717	1.29986	2.63198	1	0.355372	0.324383	0.464889	0.306526	0.376393	0.403406	0.480052	0.378804	0.328028(TRUE)	-1916.52			NCU01247	NCU01247	3.44022
NCU01248	NCU01248	1.83857	1.84383	1	1.4161	1.25257	1.32411	1.13903	0.945803	1.04472	0.609278	0.790365	0.752547	0.739508	0.681914	1.21412	1.34563	1.05634	1.093	1.08925	1.14447	1.03788	0.415816(TRUE)	-516.929					NCU01305	NCU01305	2.3172	2.19801	1	2.70163	0.385965	0.398434	0.271475	0.382117	0.422912	0.426598	0.305194	0.4287	0.230631(TRUE)	-3646.54			NCU01248	NCU01248	1.91781
NCU01249	NCU01249	1.45838	1.26215	1.1417	1	1.30458	1.23861	1.1448	0.188934	0.201265	0.164554	0.151799	0.181383	0.175807	0.162358	0.216041	0.239264	0.167168	0.18452	0.198985	0.171556	0.181187	0.188889(TRUE)	-9358.27					NCU01306	NCU01306	1.12108	1	1.67473	1.0912	0.346936	0.29017	0.386483	0.306796	0.371715	0.390901	0.443463	0.388659	0.377678(TRUE)	-1448.98			NCU01249	NCU01249	2.65812
NCU01250	NCU01250	1.2608	4.41749	1.17966	1.96822	1.40834	1	1.33102	0.583722	1.13893	0.529854	0.730912	0.643961	0.494597	0.537557	0.835927	1.16831	0.832097	0.885349	0.803092	0.773775	0.769537	0.494995(TRUE)	-1151.26					NCU01307	NCU01307	1.11877	1.12472	1.83753	1	0.187668	0.185807	0.233183	0.188046	0.228217	0.235994	0.250361	0.218231	0.224525(TRUE)	-4110.94			NCU01250	NCU01250	1.30395
NCU01252	NCU01252	1.65192	1.67996	1	2.18871	1.03458	1.53967	1.05089	0.756801	0.824638	0.495181	0.911473	0.552387	0.714497	0.523563	1.01016	1.15099	0.806671	1.06272	0.854893	0.895181	0.824947	0.152653(TRUE)	-776.955					NCU01308	NCU01308	0	0	0	0	0	0	0	0	0	0	0	0	0(FALSE)	0			NCU01252	NCU01252	1.44642
NCU01253	NCU01253	1.39372	1.43795	1	1.07887	1.03182	1.01501	1.14381	0.550882	0.639355	0.443718	0.487314	0.44781	0.441768	0.486505	0.760674	0.781088	0.587616	0.627491	0.648033	0.637426	0.64922	0.406406(TRUE)	-967.346					NCU01309	NCU01309	1.68524	1.1236	1.42693	1	0.501679	0.406717	0.480919	0.400213	0.573302	0.542694	0.49549	0.474265	0.453053(TRUE)	-1000.94			NCU01253	NCU01253	1.53755
NCU01254	NCU01254	1.17573	1.43229	1.06299	1.11215	1.12838	1.05386	1	0.423636	0.503702	0.384558	0.411208	0.387822	0.41022	0.374142	0.487375	0.548406	0.487831	0.558813	0.527675	0.476436	0.474427	0.470871(TRUE)	-1468.59					NCU01310	NCU01310	1.05612	1	1.26749	1.07618	0.19199	0.179798	0.207376	0.182654	0.21979	0.203775	0.23286	0.223447	0.244845(TRUE)	-3522.61			NCU01254	NCU01254	1.8985
NCU01255	NCU01255	1.14747	1.60191	1	1.11087	1.09832	1.09346	1.09591	0.333085	0.414275	0.278092	0.319887	0.30997	0.316492	0.318968	0.386598	0.485988	0.367486	0.380163	0.411139	0.373356	0.37898	0.377177(TRUE)	-2406.32					NCU01311	NCU01311	1	0	2.68481	0	0.960263	0	2.67438	0	4719.23	0	6031.81	0	0.201401(TRUE)	-57.1225			NCU01255	NCU01255	1.97091
NCU01256	NCU01256	1.30671	2.06203	1.10391	1.4552	1.09244	1	1.16852	0.465695	0.626325	0.424949	0.461112	0.390286	0.377969	0.395454	0.55209	0.734727	0.50729	0.579552	0.514282	0.519499	0.515563	0.450551(TRUE)	-1547.68					NCU01312	NCU01312	1.70302	1.60548	1.20044	1	0.493227	0.468582	0.413913	0.361696	0.521782	0.590858	0.499304	0.483021	0.437538(TRUE)	-1111.41			NCU01256	NCU01256	1.39257
NCU01257	NCU01257	10.0669	1	7.99119	3.59494	6.53332	6.33583	7.04354	2.41011	0.753268	2.07152	1.35705	1.99419	2.00031	1.96365	2.68532	1.38899	2.43615	1.95003	2.18514	2.22631	2.34193	0.367467(TRUE)	-2086.39					NCU01313	NCU01313	1.5965	0	1	1.20022	1.53813	0	0.939319	1.18006	5335.47	0	1452.48	2846.2	0.319419(TRUE)	-69.5632			NCU01257	NCU01257	5.98864
NCU01258	NCU01258	1	9.26463	3.05486	5.21612	2.90839	2.46571	3.55137	0.370255	1.08374	0.641074	0.796843	0.608331	0.598436	0.663744	0.538625	1.14833	0.707324	0.837655	0.73449	0.668736	0.747086	0.237137(TRUE)	-5058.17					NCU01314	NCU01314	1.45581	1	0	0	1.41433	0.9788	0	0	3208.43	822.92	0	0	0.235836(TRUE)	-68.0093			NCU01258	NCU01258	2.10503
NCU01259	NCU01259	1.93419	1	2.21804	1.21431	1.65591	1.30229	1.94818	0.762978	0.551211	0.742139	0.55562	0.65759	0.581994	0.759476	0.945386	0.84952	0.901895	0.770401	0.857637	0.808999	0.900926	0.408008(TRUE)	-1087.46					NCU01315	NCU01315	2.28265	2.09281	1	1.53329	0.278982	0.28866	0.19028	0.262102	0.312386	0.336456	0.236844	0.284515	0.207107(TRUE)	-4823.55			NCU01259	NCU01259	5.07413
NCU01260	NCU01260	1.70679	2.04899	1	1.37466	1.08562	1.34236	1.0238	1.16866	1.3423	0.752581	0.969603	0.815583	0.990971	0.770315	1.83479	1.89235	1.51541	1.71268	1.55211	1.73632	1.46317	0.417818(TRUE)	-232.643					NCU01317	NCU01317	1.61145	1.71398	1	1.45874	0.0385123	0.0367778	0.0340308	0.0356233	0.0377594	0.0384504	0.0332829	0.0387554	0.316316(TRUE)	-124160			NCU01260	NCU01260	0
NCU01261	NCU01261	0	0	0	0	0	0	0	0	0	0	0	0	0	0	0	0	0	0	0	0	0	0(FALSE)	0					NCU01318	NCU01318	1.37096	1.22452	1	1.60632	0.135842	0.126469	0.123768	0.14017	0.151773	0.130082	0.134267	0.152643	0.41952(TRUE)	-9837.42			NCU01261	NCU01261	0
NCU01262	NCU01262	0	0	0	0	0	0	0	0	0	0	0	0	0	0	0	0	0	0	0	0	0	0(FALSE)	0					NCU01319	NCU01319	1.66581	1.19682	1	1.0173	0.250386	0.213064	0.20107	0.195176	0.232717	0.267879	0.201807	0.240199	0.244444(TRUE)	-3607.72			NCU01262	NCU01262	0
NCU01266	NCU01266	1.06949	3.01857	1.09809	1.93117	1	1.45367	1.23202	0.806304	1.59882	0.780246	1.12403	0.707038	0.960045	0.852617	1.51818	1.98146	1.42732	1.7452	1.46206	1.69049	1.47356	0.375275(TRUE)	-318.89					NCU01320	NCU01320	1.42763	1	1.18574	1.52368	0.1119	0.0875662	0.104783	0.114817	0.115921	0.0988399	0.109636	0.122756	0.379479(TRUE)	-14594.3			NCU01266	NCU01266	0
NCU01267	NCU01267	2.00682	1.8481	1	1.4078	1.13164	1.01657	1.00747	0.631467	0.61293	0.417215	0.526349	0.423699	0.425151	0.401201	0.682526	0.728664	0.537065	0.576183	0.575229	0.515951	0.585703	0.472673(TRUE)	-1496.06					NCU01321	NCU01321	1	1.06017	1.76044	1.12737	0.532086	0.532907	0.693411	0.570819	0.699949	0.722453	0.777592	0.736133	0.396797(TRUE)	-446.326			NCU01267	NCU01267	2.66183
NCU01268	NCU01268	1.68875	4.70052	1	2.21973	1.35433	1.18709	1.19605	0.846856	1.43778	0.5366	0.948917	0.704321	0.624125	0.606733	1.1077	1.6817	0.844156	1.20906	0.977974	1.00193	0.985075	0.150951(TRUE)	-823.802					NCU01322	NCU01322	1	1.08076	1.64433	1.09744	0.320526	0.332726	0.369477	0.320744	0.347445	0.393771	0.469025	0.409362	0.407107(TRUE)	-1381.76			NCU01268	NCU01268	1.14564
NCU01269	NCU01269	2.05614	3.19826	1	2.23746	1.07471	1.29524	1.20609	0.965791	1.19156	0.579821	0.936356	0.630092	0.684627	0.626099	1.16346	1.45434	0.880337	1.17883	0.92348	1.01974	0.920548	0.176977(TRUE)	-737.427					NCU01323	NCU01323	1.11691	1	1.26884	1.02756	0.28346	0.278071	0.286757	0.253478	0.306201	0.276569	0.273628	0.276977	0.337838(TRUE)	-1903.58			NCU01269	NCU01269	1.45998
NCU01270	NCU01270	1	8.50689	0	1.86628	0	0	0	0.975357	8.04062	0	1.76026	0	0	0	23.4782	5821.31	0	561.602	0	0	0	0.16026(TRUE)	-121.968					NCU01324	NCU01324	1.23814	1	2.00289	1.01339	0.343304	0.298842	0.395398	0.310264	0.384699	0.333638	0.403855	0.381672	0.358058(TRUE)	-1672.52			NCU01270	NCU01270	1
NCU01271	NCU01271	4.86309	1	4.30518	3.30184	4.36973	4.09504	3.99037	0.707246	0.318519	0.650705	0.577233	0.608817	0.608785	0.558953	0.699001	0.460525	0.637867	0.528843	0.740236	0.690126	0.558324	0.2001(TRUE)	-7941.47					NCU01325	NCU01325	0	0	0	0	0	0	0	0	0	0	0	0	0(FALSE)	0			NCU01271	NCU01271	1.76838
NCU01272	NCU01272	2.42137	1	1.12334	1.20049	1.26319	1.41424	1.18276	0.488124	0.37236	0.337292	0.367917	0.406803	0.446106	0.354872	0.567718	0.488313	0.424772	0.459228	0.486117	0.51432	0.476485	0.403303(TRUE)	-2166.19					NCU01326	NCU01326	0	0	0	0	0	0	0	0	0	0	0	0	0(FALSE)	0			NCU01272	NCU01272	1.04974
NCU01273	NCU01273	2.43759	1.93899	1.16294	1.54699	1	1.00257	1.21456	0.66768	0.659806	0.51522	0.544676	0.444882	0.440691	0.492205	0.763941	0.856854	0.696652	0.638757	0.634493	0.620495	0.619446	0.481582(TRUE)	-1305.02					NCU01327	NCU01327	1.10364	1	1.32655	1.30671	0.251576	0.24433	0.260593	0.264974	0.254045	0.252155	0.281261	0.273093	0.290591(TRUE)	-2570.28			NCU01273	NCU01273	1.46617
NCU01274	NCU01274	2.02377	2.28561	1	1.97449	1.16907	1.23134	1.25865	0.773649	0.908906	0.506016	0.773546	0.553978	0.565807	0.590349	1.01477	1.01198	0.719972	0.970637	0.843473	0.820151	0.828939	0.176276(TRUE)	-933.325					NCU01328	NCU01328	1.25965	1.17902	1	1.24533	0.0511592	0.0472143	0.0447698	0.0490488	0.0506328	0.0503294	0.0492736	0.0547028	0.183784(TRUE)	-52775.4			NCU01274	NCU01274	2.09619
NCU01275	NCU01275	1	11.0776	3.09742	6.1178	4.83634	4.54292	3.84259	0.506638	1.93536	0.939401	1.41282	1.18507	1.26979	1.09572	0.778573	2.022	1.17954	1.80234	1.40449	1.45606	1.28637	0.319319(TRUE)	-2898.07					NCU01329	NCU01329	1	1.00852	1.51447	1.35049	0.547429	0.498954	0.660745	0.637182	0.729856	0.710059	0.751696	0.797889	0.428228(TRUE)	-439.908			NCU01275	NCU01275	1.77015
NCU01276	NCU01276	2.41445	1.47181	1.47033	1.27181	1.10084	1	1.2941	0.736422	0.641277	0.534274	0.53512	0.503086	0.455078	0.499899	0.855327	0.779573	0.711033	0.616471	0.583564	0.591585	0.638382	0.494795(TRUE)	-1218.81					NCU01330	NCU01330	1	1.04436	1.44395	1.12175	0.245843	0.256709	0.278801	0.26095	0.28147	0.280632	0.296753	0.306235	0.316116(TRUE)	-2183.37			NCU01276	NCU01276	1.71993
NCU01277	NCU01277	1.7045	1	1.0101	1.24237	1.15382	1.08394	1.05358	0.557076	0.465566	0.409575	0.439402	0.432529	0.417253	0.40468	0.591553	0.564178	0.557585	0.578701	0.588339	0.552006	0.57509	0.486286(TRUE)	-1303.28					NCU01331	NCU01331	1.31983	1.70211	2.36292	1	0.140186	0.139813	0.157906	0.118096	0.133652	0.149707	0.169274	0.124917	0.321722(TRUE)	-12560.1			NCU01277	NCU01277	2.36518
NCU01278	NCU01278	2.23845	1.49727	1	1.56755	1.06829	1.34946	1.10862	0.724152	0.579103	0.456815	0.531023	0.435943	0.509168	0.455373	0.743622	0.742064	0.607146	0.656984	0.618885	0.73705	0.590351	0.488188(TRUE)	-1264.52					NCU01332	NCU01332	1.16532	1	1.13894	1.04426	0.0609173	0.0543737	0.0591301	0.05816	0.0652566	0.0602606	0.0662462	0.0641128	0.222623(TRUE)	-31118.7			NCU01278	NCU01278	2.94529
NCU01279	NCU01279	1.94307	1.34047	1	1.50194	1.05694	1.27972	1.19682	0.517686	0.468478	0.33665	0.47973	0.373322	0.418838	0.36174	0.637639	0.592766	0.415972	0.54847	0.481374	0.512539	0.472796	0.43023(TRUE)	-1853.75					NCU01333	NCU01333	2.34721	2.02658	1	1.86919	0.314288	0.293077	0.200835	0.291844	0.323384	0.332416	0.242403	0.30612	0.207107(TRUE)	-4582.8			NCU01279	NCU01279	1.12584
[truncated: 8,584 more rows]
[truncated: 32 more columns]
