# Supplementary material for: Lineage-specific genes are clustered with HET-domain genes and respond to environmental and genetic manipulations regulating reproduction in Neurospora
Source: PLoS Genet. 2023 Nov 7;19(11):e1011019. doi: 10.1371/journal.pgen.1011019 (PMC10684091; doi:10.1371/journal.pgen.1011019)
Supplement: S11 Table — (XLSX) [file pgen.1011019.s016.xlsx]

## Sheet: Sheet1
Supplemental table S11. Relative gene expression in mutants of mat 1-2-1, adv-1, pp-1, and ada-6.
References:
1. unplished with GEO accession number GSE199259
2. Fischeret al., 2018. Regulation of Cell-to-Cell Communication and Cell Wall Integrity by a Network of MAP Kinase Pathways and Transcription Factors in Neurospora crassa, Genetics 209: 489–506. Data available at NCBI: SRP133627.
3. Sun, X. et al., 2019. The Zn(II)2Cys6-Type Transcription Factor ADA-6 Regulates Conidiation, Sexual Development, and Oxidative Stress Response in Neurospora crassa. Frontiers in Microbiology vol. 10:fmicb.2019.00750. Data included in the publication, and combined heterogenous conditions only to identify unexpressed genes.
1. Mat 1-2-1 experiment														2. PP1_adv1_wt experiment																		3. ada KO vegetative growth 0-24 hr and sex 4d
annotation	Gene	mat 1-2-1	wt_2	P(a2>wt_2)	(-)97.5%[a2]	(-)97.5%[wt_2]	(+)97.5%[a2]	(+)97.5%[wt_2]	Acceptance Ratio	Density of Best Log-Likelihood				Gene	Common Name	pp1	adv1	WT	P(pp1>WT)	P(adv1>WT)	(-)97.5%[pp1]	(-)97.5%[WT]	(-)97.5%[adv1]	(+)97.5%[pp1]	(+)97.5%[WT]	(+)97.5%[adv1]	Acceptance Ratio	Density of Best Log-Likelihood				Gene	Common Name	0h	12h	24h	4d	(-)97.5%[0h]	(-)97.5%[12h]	(-)97.5%[24h]	(-)97.5%[4d]	(+)97.5%[0h]	(+)97.5%[12h]	(+)97.5%[24h]	(+)97.5%[4d]	Acceptance Ratio	Density of Best Log-Likelihood
het	NCU03494	1.85699	1	1	0.0799848	0.0815425	0.0818071	0.0803998	0.224625(TRUE)	-15790.4				NCU00003	NCU00003	1.71778	1.17456	1	1	1	0.0524405	0.0483727	0.0498798	0.0508336	0.0494068	0.0468859	0.191792(TRUE)	-64403.6				NCU00003	NCU00003	1.26583	2.05557	2.24789	1	0.493746	0.60607	0.665885	0.414534	0.614443	0.675328	0.692096	0.616778	0.454154(TRUE)	-881.494
het	NCU03507	13.6927	1	1	0.436826	0.362116	0.363268	0.437077	0.321321(TRUE)	-8997.17				NCU00004	NCU00004	1.63397	1.08849	1	1	1	0.0254912	0.0256481	0.0257783	0.0261962	0.0254007	0.0236555	0.316216(TRUE)	-186273				NCU00004	NCU00004	1	1.80089	1.82758	1.12933	0.342019	0.424308	0.449676	0.360494	0.409097	0.543187	0.473593	0.42662	0.371672(TRUE)	-1366.86
het	NCU03533	1.42758	1	1	0.057683	0.0528848	0.0529285	0.0580862	0.220821(TRUE)	-23888.9				NCU00005	NCU00005	1	1.49361	1.47858	0	0.596	0.0453497	0.052991	0.0555026	0.0508399	0.053682	0.0559048	0.265766(TRUE)	-54337.8				NCU00005	NCU00005	1	2.7213	2.90787	2.87185	0.467105	0.820249	0.781834	0.774968	0.67311	0.842748	0.913402	0.906163	0.407908(TRUE)	-1085.41
het	NCU07241	1.46283	1	1	0.0662877	0.0580632	0.0581463	0.066848	0.38028(TRUE)	-20106.3				NCU00006	NCU00006	1.33989	1.07433	1	1	1	0.0219278	0.0197355	0.0180985	0.0191595	0.0196427	0.0202944	0.199399(TRUE)	-250978				NCU00006	NCU00006	1	1.63622	1.73356	2.43622	0.350206	0.515485	0.526378	0.591164	0.52422	0.61526	0.643192	0.625368	0.405706(TRUE)	-1174.24
het	NCU08601	1.41365	1	1	0.0621697	0.0652538	0.0655118	0.0622319	0.407107(TRUE)	-16667.2				NCU00007	NCU00007	1.24409	1	1.04854	1	0.017	0.0260537	0.0271174	0.0266277	0.0273443	0.0290521	0.0262011	0.308709(TRUE)	-138600				NCU00007	NCU00007	1	1.53729	1.39288	1.55285	0.504191	0.660487	0.641741	0.651539	0.742946	0.786643	0.789534	0.783882	0.158358(TRUE)	-469.785
het	NCU08721	1.57366	1	1	0.0473759	0.0513314	0.0516024	0.0474681	0.215516(TRUE)	-34489.8				NCU00008	NCU00008	1.93775	1	1.29384	1	0	0.0267308	0.0255761	0.022635	0.0259077	0.0269888	0.0242345	0.320821(TRUE)	-245077				NCU00008	NCU00008	1	2.14969	5.33283	1.89031	0.542336	0.834866	1.1489	0.748858	0.847746	0.991695	1.10548	0.97149	0.43994(TRUE)	-833.426
het	NCU08737	3.79117	1	1	0.248717	0.238443	0.238454	0.249155	0.160761(TRUE)	-5615.72				NCU00009	NCU00009	1	0	0	1	0.5	0.972789	0	0	10681.3	0	0	0.166567(TRUE)	-19.3615				NCU00010	NCU00010	1	3.05988	6.89016	2.62345	0.483656	0.826113	1.15062	0.837354	0.7243	1.01833	1.13119	0.883129	0.346747(TRUE)	-1409.51
het	NCU09037	3.2319	1	1	0.203071	0.196129	0.196803	0.202983	0.152753(TRUE)	-6052.4				NCU00010	NCU00010	1	1.44068	1.7794	0	0	0.0169081	0.0203098	0.0190325	0.0177433	0.0203598	0.017926	0.404705(TRUE)	-397537				NCU00011	NCU00011	0	1.35693	1.53451	1	0	1.25501	1.46257	0.891942	0	1811.84	3274.9	466.902	0.28959(TRUE)	-95.6872
het	NCU09045	1.44697	1	1	0.0419185	0.042013	0.0423441	0.0419241	0.237738(TRUE)	-44035.2				NCU00011	NCU00011	1.28348	0	1	0.779	0	1.2532	0.991546	0	1610.67	1794.32	0	0.0804805(FALSE)	-142.918				NCU00013	NCU00013	0	0	0	0	0	0	0	0	0	0	0	0	0(FALSE)	0
het	NCU09772	1.10886	1	1	0.0288273	0.0325042	0.0326909	0.0288482	0.22963(TRUE)	-51737.2				NCU00013	NCU00013	4.43376	3.08147	1	0.982	0.923	1.96741	0.861083	1.68624	1.9749	1.88559	2.20305	0.208509(TRUE)	-245.844				NCU00014	NCU00014	1	2.10987	2.00482	1.42381	0.446371	0.63144	0.643809	0.517952	0.596175	0.671781	0.729824	0.704671	0.471572(TRUE)	-827.185
het	NCU11211	2.10913	1	1	0.150388	0.143751	0.148168	0.151371	0.17037(TRUE)	-5560.22				NCU00014	NCU00014	1	1.01888	1.03465	0.082	0.278	0.0260044	0.0287072	0.0262191	0.0280904	0.0288639	0.0281889	0.387688(TRUE)	-114692				NCU00015	NCU00015	1.49043	2.57305	1	1.81773	0.56647	0.633695	0.455004	0.613823	0.627792	0.773244	0.666082	0.661064	0.463463(TRUE)	-859.757
het	NCU16597	1.24862	1	1	0.0663023	0.0706967	0.0706591	0.0662905	0.375475(TRUE)	-14100.8				NCU00015	NCU00015	1.28637	1	1.27405	0.654	0	0.040197	0.0419412	0.0414812	0.04148	0.0424516	0.036273	0.210511(TRUE)	-77032.9				NCU00017	NCU00017	1	1.97846	1.53343	1.15663	0.729065	1.0894	0.928432	0.784892	1.18128	1.33111	1.33383	1.25349	0.388488(TRUE)	-191.723
het	NCU16851	1.84724	1	1	0.0405483	0.038602	0.0385068	0.0405609	0.17037(TRUE)	-62824.4				NCU00017	NCU00017	1	1.54592	1.76197	0	0.206	0.216795	0.279315	0.269489	0.249881	0.273779	0.25594	0.249149(TRUE)	-3428.42				NCU00018	NCU00018	1	1.55829	1.22731	1.0833	0.172044	0.205715	0.19995	0.172239	0.184121	0.205013	0.194032	0.184408	0.193894(TRUE)	-4710.08
het	NCU09954	1.74546	1	0.999	0.20196	0.191867	0.193533	0.205283	0.241942(TRUE)	-2759.36				NCU00018	NCU00018	1.23934	1	1.07393	1	0	0.00804559	0.00838918	0.00721765	0.00769117	0.00794225	0.00786872	0.227127(TRUE)	-1246820				NCU00019	NCU00019	1	2.1019	4.87266	2.56709	0.698222	1.12434	1.6514	1.28264	1.26669	1.4879	1.77372	1.61014	0.173373(TRUE)	-399.819
het	NCU07511	1.33163	1	0.997	0.103406	0.103937	0.104239	0.103957	0.36006(TRUE)	-7089.3				NCU00019	NCU00019	1.5685	1	1.16333	1	0	0.0328381	0.0339411	0.0316709	0.0347967	0.0346874	0.0311868	0.185686(TRUE)	-113181				NCU00021	NCU00021	1.82264	1.23655	6.61158	1	0.824757	0.658728	1.36054	0.5459	1.22335	0.929652	1.25318	0.829836	0.472573(TRUE)	-672.835
het	NCU16896	1.21035	1	0.997	0.0688214	0.0631246	0.0630791	0.069622	0.154555(TRUE)	-13659.6				NCU00021	NCU00021	1.94386	2.78773	1	1	1	0.0170012	0.0148509	0.0179116	0.0174272	0.014441	0.0191983	0.347447(TRUE)	-833867				NCU00022	NCU00022	1	2.85272	1.39521	2.33799	0.726324	1.30877	0.894473	1.24268	1.24091	1.55427	1.35756	1.47402	0.362963(TRUE)	-261.895
het	NCU06608	1.23901	1	0.992	0.0894349	0.0874406	0.0882579	0.0900873	0.422222(TRUE)	-7831.18				NCU00022	NCU00022	1.08821	1.29611	1	0.994	1	0.0405738	0.0422825	0.0452282	0.0402725	0.0431945	0.0457383	0.215115(TRUE)	-58811.7				NCU00023	NCU00023	1	1.48435	2.8902	2.29598	0.252083	0.275567	0.378729	0.321242	0.293596	0.327033	0.397285	0.36608	0.234334(TRUE)	-3389.41
het	NCU16720	1.23056	1	0.953	0.135909	0.131093	0.132324	0.137602	0.1998(TRUE)	-3662.62				NCU00023	NCU00023	1.78343	1	1.08261	1	0	0.012341	0.0116637	0.0116407	0.0139414	0.0106912	0.0108805	0.186887(TRUE)	-754229				NCU00024	NCU00024	1	1.68776	3.94349	1.77209	0.236663	0.281689	0.388112	0.276549	0.235923	0.321126	0.380369	0.314993	0.201902(TRUE)	-4184.48
het	NCU10003	1.10504	1	0.931	0.0665307	0.0719415	0.0723163	0.0668945	0.284985(TRUE)	-11142.9				NCU00024	NCU00024	1.18168	1	1.20966	0.16	0	0.0301005	0.0327013	0.0303854	0.0299516	0.0326918	0.0311195	0.427528(TRUE)	-110476				NCU00025	NCU00025	1	1.84016	2.20543	2.02847	0.274026	0.406291	0.403617	0.370816	0.330787	0.386858	0.424245	0.367101	0.26977(TRUE)	-2576.3
het	NCU16595	1.09007	1	0.909	0.0640736	0.070665	0.0706818	0.0641072	0.402703(TRUE)	-11380.4				NCU00025	NCU00025	1	1.05704	1.52902	0	0	0.0287436	0.0325073	0.0285451	0.0269079	0.0308291	0.0297483	0.287387(TRUE)	-139944				NCU00026	NCU00026	1.12201	1	2.73458	1.10123	0.304011	0.299548	0.426649	0.32074	0.336975	0.315703	0.458876	0.343346	0.327327(TRUE)	-1748.74
het	NCU06806	1	1.00707	0.484	0.0813987	0.0893952	0.0897178	0.0816989	0.3997(TRUE)	-6786.09				NCU00026	NCU00026	1.16949	1	1.35936	0	0	0.0390287	0.0410521	0.0387659	0.0377612	0.0413156	0.04464	0.167067(TRUE)	-71770				NCU00027	NCU00027	0	0	1	0	0	0	0.983855	0	0	0	6885.3	0	0.236837(TRUE)	-23.1899
het	NCU04748	1	1.03867	0.293	0.0741836	0.0743107	0.0742386	0.0744093	0.298298(TRUE)	-8857.06				NCU00027	NCU00027	1	1.48879	1.43885	0	0.678	0.104588	0.129013	0.120763	0.110842	0.118717	0.132662	0.393293(TRUE)	-12248.6				NCU00028	NCU00028	1	2.22778	0	1.15454	0.966689	2.17635	0	1.1243	136.658	2637.24	0	910.167	0.23974(TRUE)	-164.085
het	NCU10156	1	1.13083	0.112	0.0989479	0.108355	0.109617	0.0997799	0.151151(TRUE)	-5287.77				NCU00028	NCU00028	1	1.99567	1.62644	0	1	0.0770365	0.0979441	0.0982594	0.0788145	0.0995615	0.0978364	0.321622(TRUE)	-29087.9				NCU00029	NCU00029	1	1.97958	2.0939	3.66085	0.38945	0.595457	0.615601	0.698933	0.552794	0.698251	0.720138	0.822582	0.391692(TRUE)	-1209.62
het	NCU05115	1	1.11565	0.086	0.0825581	0.0852712	0.0862917	0.0832876	0.322723(TRUE)	-7305.07				NCU00029	NCU00029	1.05291	1.11529	1	0.976	1	0.0301642	0.0321553	0.0301465	0.0317131	0.031962	0.0308064	0.216016(TRUE)	-102002				NCU00030	NCU00030	1.09708	1.59107	1.14335	1	0.276721	0.319205	0.319326	0.294075	0.37861	0.364903	0.349374	0.340969	0.36997(TRUE)	-1458.21
het	NCU04734	1	1.53012	0.004	0.159902	0.183483	0.183951	0.160818	0.227928(TRUE)	-2217.98				NCU00030	NCU00030	1.59061	1.29793	1	1	1	0.030434	0.0297733	0.0297043	0.0313539	0.0302057	0.0299648	0.365065(TRUE)	-154602				NCU00031	NCU00031	0	1	1.32816	0	0	0.99915	1.2638	0	0	3423.22	5997.9	0	0.408008(TRUE)	-42.1872
het	NCU04694	1	2.12356	0.002	0.272592	0.339789	0.342035	0.274449	0.313413(TRUE)	-939.269				NCU00031	NCU00031	4.25344	1	2.96726	0.968	0	0.710846	0.668897	0.406523	0.703924	0.738836	0.555431	0.312412(TRUE)	-1824.06				NCU00032	NCU00032	1.28585	1.0674	3.83757	1	0.445624	0.443517	0.729079	0.450585	0.602098	0.603747	0.670287	0.587544	0.420721(TRUE)	-1027.22
het	NCU08019	1	1.31141	0.002	0.0963505	0.100197	0.100157	0.0968625	0.398999(TRUE)	-5947.87				NCU00032	NCU00032	1.2962	1	1.27258	0.78	0	0.0310291	0.0312814	0.0284551	0.0298629	0.0311569	0.0288279	0.397898(TRUE)	-131006				NCU00033	NCU00033	1.05308	1	4.17663	1.0888	0.516008	0.524145	0.936262	0.506755	0.728894	0.697519	0.81993	0.834227	0.485586(TRUE)	-633.127
het	NCU04835	1	1.14983	0.001	0.0368314	0.0371954	0.0371954	0.0370594	0.284084(TRUE)	-32488.6				NCU00033	NCU00033	1.15372	1	1.54576	0	0	0.0973193	0.116337	0.0998433	0.105006	0.114455	0.10008	0.431832(TRUE)	-12811.9				NCU00034	NCU00034	1.0795	1.17872	2.21572	1	0.220191	0.271078	0.316196	0.247894	0.27986	0.245502	0.346098	0.27186	0.276577(TRUE)	-2528
het	NCU01592	1	6.75787	0	0.243229	0.296133	0.297063	0.243976	0.451552(TRUE)	-2554.84				NCU00034	NCU00034	1	1.18616	1.64962	0	0	0.0401166	0.0495358	0.0441984	0.0411782	0.0490667	0.0453381	0.238639(TRUE)	-71340.5				NCU00035	NCU00035	1.10961	1	6.14624	1.20248	0.308017	0.318902	0.595563	0.332447	0.427229	0.39342	0.578655	0.439094	0.280681(TRUE)	-2273.1
het	NCU01593	1	5.40204	0	0.250713	0.295151	0.29478	0.251458	0.283684(TRUE)	-2179.59				NCU00035	NCU00035	1.38677	1	1.52673	0	0	0.0385732	0.0420914	0.0314935	0.0389402	0.036874	0.0354011	0.395896(TRUE)	-104935				NCU00037	NCU00037	1.54249	2.23766	1	1.71732	0.695551	0.840894	0.593633	0.737157	0.898773	0.970636	0.862509	0.903714	0.450951(TRUE)	-480.901
het	NCU03015	1	2.26109	0	0.030253	0.030688	0.0306965	0.0305357	0.255055(TRUE)	-66880.5				NCU00037	NCU00037	1.11834	1.29429	1	1	1	0.0336352	0.0341509	0.0343248	0.0338034	0.0356751	0.0357771	0.154655(TRUE)	-95375.6				NCU00038	NCU00038	1	1.89988	6.30104	2.4794	0.660831	1.01433	1.68442	1.14751	1.13251	1.481	1.67101	1.4911	0.327427(TRUE)	-495.039
het	NCU03354	1	1.98182	0	0.091008	0.0976716	0.0986138	0.091289	0.265465(TRUE)	-8275.76				NCU00038	NCU00038	2.28443	1.42485	1	1	1	0.0507698	0.0428903	0.0479201	0.0524049	0.0436435	0.050038	0.312613(TRUE)	-94135.1				NCU00039	NCU00039	0	0	1.23566	1	0	0	1.17032	0.960434	0	0	9029.34	4757.47	0.203604(TRUE)	-49.8599
het	NCU03444	1	1.21118	0	0.0373761	0.0398469	0.0400395	0.0374053	0.256256(TRUE)	-32260.1				NCU00039	NCU00039	1.46051	1.61941	1	0.998	1	0.149546	0.1473	0.163105	0.160079	0.161274	0.168898	0.164364(TRUE)	-7815.56				NCU00040	NCU00040	1.32598	1.14345	1.81418	1	0.280873	0.255075	0.311765	0.242705	0.316182	0.267231	0.332057	0.288172	0.285485(TRUE)	-2379.17
het	NCU03484	1	3.51106	0	0.0986337	0.0958492	0.0962686	0.0987689	0.351351(TRUE)	-10968.4				NCU00040	NCU00040	1.41042	1.30117	1	1	1	0.00756752	0.00739648	0.00711357	0.00721555	0.00681938	0.00718235	0.187287(TRUE)	-1767100				NCU00041	NCU00041	1	1.07509	1.67982	1.48974	0.129494	0.135549	0.161273	0.145275	0.145202	0.136791	0.174413	0.164715	0.438639(TRUE)	-7714.3
het	NCU04453	1	1.59666	0	0.0608563	0.0621451	0.0625147	0.0609623	0.165866(TRUE)	-16321.7				NCU00041	NCU00041	1.29751	1	1.15144	1	0	0.0121408	0.011917	0.011428	0.0111876	0.0128574	0.010887	0.30981(TRUE)	-640984				NCU00042	NCU00042	1	1.13804	5.46629	1.33862	0.29485	0.336167	0.53835	0.361842	0.373857	0.41507	0.576845	0.406758	0.281181(TRUE)	-2419.02
het	NCU04589	1	1.31089	0	0.0631388	0.0620001	0.0620372	0.0631134	0.251852(TRUE)	-13864.8				NCU00042	NCU00042	1.25269	1.01354	1	1	0.651	0.0413003	0.0422555	0.0440693	0.0459688	0.0433971	0.0406453	0.198599(TRUE)	-59582.4				NCU00043	NCU00043	1	1.51784	1.63719	1.59193	0.201629	0.231967	0.256267	0.230594	0.220811	0.26995	0.288134	0.262118	0.233233(TRUE)	-3591.11
het	NCU04912	1	3.22112	0	0.0752954	0.0750386	0.0751546	0.0754227	0.254454(TRUE)	-15600.3				NCU00043	NCU00043	1.36121	1.14685	1	1	1	0.00837293	0.00861868	0.00898264	0.0092696	0.00913447	0.00884408	0.383784(TRUE)	-1152490				NCU00045	NCU00045	1.27346	1.31185	3.917	1	0.878931	0.854362	1.53378	0.717993	1.31272	1.34399	1.54803	1.18251	0.183784(TRUE)	-248.147
het	NCU05840	1	1.85032	0	0.0433124	0.0435203	0.0435037	0.0434233	0.255656(TRUE)	-31546.3				NCU00045	NCU00045	1.3797	1	1.1325	1	0	0.0442721	0.0431205	0.0405809	0.0445351	0.0466225	0.0436196	0.381381(TRUE)	-67960.7				NCU00046	NCU00046	1	2.04716	3.28879	3.05674	0.469633	0.703764	0.82517	0.786698	0.671731	0.759718	0.976457	0.881381	0.397998(TRUE)	-1118.78
het	NCU05919	1	2.1245	0	0.0666294	0.0605001	0.0605925	0.0671086	0.213914(TRUE)	-17019.1				NCU00046	NCU00046	1	1.73246	1.88022	0	0	0.0187603	0.0220851	0.0224884	0.0185814	0.0259033	0.0233574	0.311211(TRUE)	-354075				NCU00047	NCU00047	0	0	0	0	0	0	0	0	0	0	0	0	0(FALSE)	0
het	NCU05957	1	1.58278	0	0.0754881	0.0741875	0.0745359	0.0759574	0.297497(TRUE)	-10918.5				NCU00047	NCU00047	1	1.81571	1.86034	0.025	0.467	0.403624	0.553306	0.498745	0.487285	0.557002	0.572351	0.432933(TRUE)	-1035.17				NCU00048	NCU00048	0	0	0	0	0	0	0	0	0	0	0	0	0(FALSE)	0
het	NCU06304	1	1.76488	0	0.199307	0.208649	0.209066	0.200605	0.236136(TRUE)	-1821.58				NCU00048	NCU00048	0	1	1.24644	0	0.631	0	1.19852	0.960976	0	2508.53	2713.18	0.350751(TRUE)	-108.752				NCU00050	NCU00050	3.34976	2.00504	1	1.74451	0.509655	0.435366	0.323925	0.40203	0.524255	0.446266	0.421797	0.46774	0.294494(TRUE)	-2171.05
het	NCU06583	1	1.10019	0	0.0200949	0.0198801	0.0198954	0.0201049	0.244244(TRUE)	-97737.6				NCU00050	NCU00050	1.61492	1.19706	1	1	1	0.0132051	0.0117367	0.0130352	0.0123645	0.0119054	0.0134924	0.192292(TRUE)	-765454				NCU00051	NCU00051	4.31439	3.4614	1	2.13115	0.963814	0.866268	0.47102	0.702419	0.985753	0.976455	0.780757	0.925257	0.39039(TRUE)	-1177.31
het	NCU07115	1	2.96018	0	0.0993701	0.105809	0.105798	0.0993798	0.287688(TRUE)	-8079.86				NCU00051	NCU00051	1.26824	1.19311	1	1	1	0.0174296	0.0165309	0.0175532	0.0164199	0.0167402	0.0167053	0.418418(TRUE)	-331512				NCU00052	NCU00052	0	3.44051	1	5.26235	0	3.29703	0.944512	4.92714	0	2307.73	414.298	3105.54	0.0568569(FALSE)	-171.347
het	NCU07230	1	1.70121	0	0.0990466	0.101206	0.101327	0.0994901	0.282082(TRUE)	-6579.33				NCU00052	NCU00052	1.15914	1.41184	1	0.896	1	0.134074	0.125105	0.141031	0.145811	0.148885	0.14995	0.16957(TRUE)	-7650.57				NCU00054	NCU00054	1	2.97886	3.0764	4.25787	0.801347	1.63754	1.56612	1.92985	1.68467	2.09825	2.15905	2.13462	0.385185(TRUE)	-290.627
het	NCU07335	1	2.40482	0	0.0512352	0.0591206	0.0591271	0.0513577	0.280681(TRUE)	-22700.4				NCU00054	NCU00054	1	1.3458	1.46374	0	0.165	0.109349	0.136511	0.132502	0.122597	0.141703	0.128599	0.414414(TRUE)	-9896.05				NCU00055	NCU00055	1	1.7468	2.47459	4.15489	0.644982	0.887166	1.16588	1.30271	1.05551	1.26977	1.4363	1.44302	0.155756(TRUE)	-467.386
het	NCU07448	1	2.1126	0	0.165743	0.167267	0.169573	0.166742	0.177377(TRUE)	-3018.09				NCU00055	NCU00055	1.00023	1.07105	1	0.494	0.835	0.0802228	0.0898779	0.0834138	0.0804371	0.0852359	0.0879819	0.47027(TRUE)	-15211.7				NCU00056	NCU00056	1.56072	3.41181	1	2.80105	0.662266	0.872536	0.507568	0.876892	0.833569	1.02343	0.765752	1.01064	0.453353(TRUE)	-822.64
het	NCU07502	1	1.4525	0	0.0393236	0.039732	0.039856	0.0394662	0.181281(TRUE)	-34266.5				NCU00056	NCU00056	1	1.20552	1.03704	0.117	1	0.0334592	0.0395042	0.0401694	0.0354423	0.0414477	0.0393482	0.174575(TRUE)	-69908.9				NCU00057	NCU00057	1.57714	1.67764	1.93876	1	0.448098	0.467069	0.509556	0.358996	0.568088	0.548452	0.544213	0.494771	0.398398(TRUE)	-1168.96
het	NCU07527	1	1.9621	0	0.137125	0.14986	0.150225	0.137711	0.155455(TRUE)	-3860.13				NCU00057	NCU00057	1.30628	1.13731	1	1	1	0.0235797	0.0252292	0.0254904	0.0261009	0.0250676	0.0255823	0.293493(TRUE)	-176699				NCU00059	NCU00059	1.00877	1.02543	1.02221	1	0.694683	0.723739	0.73587	0.70644	1.08793	1.0644	1.12987	1.09921	0.375776(TRUE)	-138.372
het	NCU07840	1	2.55195	0	0.0779659	0.0830493	0.0831894	0.078469	0.231532(TRUE)	-11584.4				NCU00059	NCU00059	1.38488	2.14595	1	1	1	0.0377392	0.0348244	0.041503	0.0393465	0.0379696	0.0435185	0.17968(TRUE)	-115455				NCU00060	NCU00060	1	2.54396	3.95491	2.48142	0.480855	0.759227	1.02267	0.726422	0.635153	0.904678	0.950719	0.862251	0.389189(TRUE)	-1102.91
het	NCU07897	1	17.5412	0	0.197882	0.219369	0.220092	0.197822	0.440541(TRUE)	-8165.28				NCU00060	NCU00060	1.2088	1.07181	1	1	0.99	0.0356076	0.0371671	0.0364628	0.0364513	0.0333769	0.0335658	0.171772(TRUE)	-83022.3				NCU00061	NCU00061	1	2.12356	1.40662	11.3767	0.72566	1.21132	0.957582	2.12666	1.44307	1.80785	1.56625	1.67064	0.203403(TRUE)	-530.168
het	NCU08526	1	4.28762	0	0.0603334	0.0611252	0.0615236	0.0603901	0.227427(TRUE)	-28240.6				NCU00061	NCU00061	1.04222	1	1.36577	0	0	0.0866391	0.100047	0.0920946	0.0904821	0.0993682	0.0891294	0.309209(TRUE)	-14398.6				NCU00064	NCU00064	1	1.89979	2.4654	2.1071	0.279857	0.386711	0.4434	0.397432	0.350568	0.435983	0.480443	0.451285	0.276877(TRUE)	-2215.31
het	NCU09061	1	2.61848	0	0.236431	0.283462	0.284952	0.236442	0.225125(TRUE)	-1560.26				NCU00064	NCU00064	1	1.28149	1.37788	0	0	0.0123136	0.0153059	0.0144459	0.0133952	0.0149952	0.0129456	0.254054(TRUE)	-584265				NCU00065	NCU00065	1.30131	1	1.60541	1.1688	0.563978	0.499652	0.636248	0.497551	0.675773	0.6608	0.704262	0.67214	0.417217(TRUE)	-505.816
het	NCU09282	1	1.13508	0	0.0315145	0.03016	0.0301356	0.0314845	0.416717(TRUE)	-44960.1				NCU00065	NCU00065	1.41997	1.57237	1	1	1	0.0310192	0.0313309	0.0320132	0.0298668	0.0278707	0.0332599	0.48999(TRUE)	-142929				NCU00066	NCU00066	1	1.29994	3.18305	1.24081	0.456591	0.500509	0.71064	0.505762	0.569538	0.652291	0.792357	0.670544	0.457858(TRUE)	-815.579
het	NCU09629	1	1.6234	0	0.037113	0.037064	0.0370545	0.0370963	0.180681(TRUE)	-39855.3				NCU00066	NCU00066	1.40837	1.06764	1	1	1	0.0251888	0.0241447	0.0231004	0.0247924	0.0242617	0.0227633	0.319019(TRUE)	-189538				NCU00067	NCU00067	1	1.16842	1.08392	1.2197	0.194134	0.188879	0.202636	0.189456	0.21231	0.21575	0.236401	0.229778	0.248549(TRUE)	-3164.76
het	NCU09910	1	1.51969	0	0.0319063	0.031379	0.0315241	0.0318714	0.316817(TRUE)	-48666.6				NCU00067	NCU00067	1.50367	1	1.17349	1	0	0.0282278	0.0281242	0.0260465	0.0284599	0.0285247	0.0280245	0.335936(TRUE)	-151110				NCU00068	NCU00068	1.14641	1.17205	1.88699	1	0.397116	0.424134	0.456851	0.350572	0.446232	0.505593	0.544292	0.449936	0.441742(TRUE)	-970.135
het	NCU10091	1	2.05041	0	0.110435	0.116716	0.117183	0.110437	0.484985(TRUE)	-5684.27				NCU00068	NCU00068	1	1.8116	1.5106	0	1	0.0187941	0.021977	0.0232584	0.0200134	0.0232107	0.024948	0.372573(TRUE)	-326353				NCU00069	NCU00069	1.85751	2.20245	1.64394	1	0.846185	0.947077	0.814638	0.596984	1.09342	1.09335	1.13156	1.00379	0.441441(TRUE)	-384.035
het	NCU10142	1	1.92693	0	0.081839	0.0885365	0.0892281	0.0845719	0.357858(TRUE)	-9532.48				NCU00069	NCU00069	1.16656	1	1.95016	0	0	0.154785	0.169357	0.142853	0.154277	0.182746	0.147793	0.158959(TRUE)	-7645.31				NCU00070	NCU00070	1	1.4372	1.77205	1.28038	0.52172	0.599425	0.684384	0.550467	0.696992	0.762075	0.768129	0.717312	0.418819(TRUE)	-533.369
het	NCU10392	1	1.64982	0	0.103846	0.101216	0.101289	0.104078	0.436737(TRUE)	-6414.97				NCU00070	NCU00070	1.19344	1	1.12706	0.997	0	0.0276781	0.0268514	0.0248025	0.0263297	0.0269458	0.0277767	0.166667(TRUE)	-141777				NCU00071	NCU00071	0	0	0	0	0	0	0	0	0	0	0	0	0(FALSE)	0
het	NCU11054	1	5.3829	0	0.196284	0.235811	0.236668	0.196707	0.461061(TRUE)	-3106.18				NCU00071	NCU00071	2.08589	1	0	1	1	2.05365	0	0.971354	3602.68	0	4194.5	0.364364(TRUE)	-74.5437				NCU00072	NCU00072	1	1.3451	1.20009	1.04912	0.243526	0.282583	0.258936	0.246303	0.301134	0.310559	0.333825	0.29635	0.331131(TRUE)	-1856.39
het	NCU11383	1	3.922	0	0.057664	0.0614825	0.062068	0.0576535	0.176877(TRUE)	-26260.4				NCU00072	NCU00072	1.09657	1	1.06005	0.916	0.004	0.0253679	0.0269117	0.0259472	0.0259987	0.0275792	0.025243	0.26006(TRUE)	-135014				NCU00073	NCU00073	1	1.84735	4.40186	2.0894	0.387285	0.518177	0.720718	0.506409	0.515492	0.569427	0.793514	0.647351	0.331732(TRUE)	-1611.04
het	NCU16503	1	1.96323	0	0.0382971	0.0375924	0.0377514	0.0383394	0.361461(TRUE)	-43037.4				NCU00073	NCU00073	1.45385	1	1.14632	1	0	0.0241127	0.024869	0.0238067	0.024928	0.0239777	0.0216001	0.364765(TRUE)	-209201				NCU00074	NCU00074	1	3.36493	8.33048	5.10018	0.457704	0.778618	1.15638	0.989513	0.580792	0.965176	1.10045	0.983756	0.253954(TRUE)	-2285.73
het	NCU17026	1	5.88501	0	0.117873	0.127542	0.127696	0.117809	0.305606(TRUE)	-9430.44				NCU00074	NCU00074	1.67313	1.47673	1	1	1	0.0333293	0.0300445	0.031316	0.0311567	0.0295185	0.0300886	0.244144(TRUE)	-173198				NCU00075	NCU00075	1.21308	1.72739	2.91982	1	0.291023	0.349677	0.411545	0.263805	0.330157	0.406124	0.430869	0.315882	0.266667(TRUE)	-2527.12
het	NCU17062	1	1.6158	0	0.0563286	0.0627706	0.0628124	0.0564777	0.210611(TRUE)	-17996.4				NCU00075	NCU00075	1.59478	1.30074	1	1	1	0.0288145	0.0267383	0.0248474	0.0266879	0.0255878	0.0278568	0.269169(TRUE)	-187082				NCU00076	NCU00076	2.01418	4.23601	1	7.50665	1.26029	1.82518	0.798658	2.35425	1.96839	2.47167	1.86533	2.37907	0.374474(TRUE)	-395.52
het	NCU17077	1	1.792	0	0.0732581	0.0737341	0.0742561	0.0734988	0.3(TRUE)	-12687.3				NCU00076	NCU00076	1	1.28541	1.28158	0	0.526	0.0446567	0.0561023	0.0572872	0.0500167	0.0561159	0.0545407	0.172272(TRUE)	-48893.7				NCU00077	NCU00077	2.07669	3.97189	1	3.24489	1.12411	1.5748	0.698959	1.4347	1.5353	1.67193	1.38375	1.67792	0.151852(TRUE)	-406.379
het	NCU17278	1	2.54359	0	0.0556881	0.0576173	0.0578424	0.0560755	0.226727(TRUE)	-22235.8				NCU00077	NCU00077	1.00654	1.48136	1	0.582	1	0.0306753	0.0336069	0.0331402	0.0317536	0.0330228	0.0380257	0.164965(TRUE)	-97081.1				NCU00078	NCU00078	1.77219	3.10596	1	1.77711	0.775648	0.992804	0.577247	0.757851	0.979098	1.04902	0.84018	0.960482	0.282282(TRUE)	-553.901
non-orphan	mat_a1	1	0	1	0.976427	0	28.3054	0	0.432933(TRUE)	-895.238				NCU00078	NCU00078	2.00479	1	2.10143	0.071	0	0.0674213	0.0743883	0.0547572	0.0752953	0.0712887	0.059527	0.235035(TRUE)	-54938.3				NCU00079	NCU00079	0	0	0	0	0	0	0	0	0	0	0	0	0(FALSE)	0
non-orphan	NCU00004	1.36199	1	1	0.0268285	0.0283969	0.0284644	0.026855	0.16036(TRUE)	-78636.3				NCU00079	NCU00079	1	1.62175	1.13295	0.434	0.64	0.828677	0.929225	1.20029	1.50058	1.42759	1.45255	0.428028(TRUE)	-75.7197				NCU00080	NCU00080	3.05432	3.97011	1	1.13978	0.570078	0.606483	0.346734	0.354455	0.637892	0.604442	0.475634	0.445279	0.302903(TRUE)	-2038.23
non-orphan	NCU00007	1.19547	1	1	0.0313879	0.0304361	0.0304306	0.0314177	0.198398(TRUE)	-53860				NCU00080	NCU00080	1	1.63919	1.85468	0	0	0.0570351	0.0675151	0.0715015	0.0546547	0.0749645	0.0717395	0.20991(TRUE)	-46910.3				NCU00081	NCU00081	1	1.6536	0	1.21863	0.938588	1.57637	0	1.16129	232.047	460.355	0	409.245	0.394795(TRUE)	-203.902
non-orphan	NCU00008	1.47563	1	1	0.0368853	0.0372331	0.0372283	0.0369952	0.367568(TRUE)	-54285.1				NCU00081	NCU00081	1	1.43846	1.08685	0.065	1	0.0638653	0.068663	0.0703392	0.0588375	0.0656668	0.0715488	0.282382(TRUE)	-31163.8				NCU00082	NCU00082	0	0	1	0	0	0	0.950263	0	0	0	10086.1	0	0.237738(TRUE)	-24.2653
non-orphan	NCU00015	1.88875	1	1	0.063911	0.0608824	0.0611492	0.0639103	0.318418(TRUE)	-30043.2				NCU00082	NCU00082	1.17098	2.07634	1	0.656	0.982	0.441545	0.427646	0.542106	0.50683	0.538566	0.544324	0.464464(TRUE)	-881.731				NCU00083	NCU00083	1	2.12465	3.57694	2.60279	0.349841	0.482673	0.651827	0.526951	0.435495	0.543375	0.664437	0.568049	0.28979(TRUE)	-2070.18
non-orphan	NCU00021	1.68058	1	1	0.0469657	0.0466194	0.0467525	0.047211	0.287187(TRUE)	-41044.7				NCU00083	NCU00083	1.02288	1.29284	1	0.948	1	0.0150769	0.015891	0.0164442	0.0142816	0.0160748	0.0158784	0.328328(TRUE)	-356636				NCU00084	NCU00084	1	2.14703	1.10186	2.47526	0.685551	1.16397	0.772944	1.20861	1.31316	1.49722	1.42057	1.46336	0.167968(TRUE)	-229.874
non-orphan	NCU00022	1.6281	1	1	0.0608323	0.0622079	0.0620743	0.0608541	0.295495(TRUE)	-25142.1				NCU00084	NCU00084	1.00861	1.25482	1	0.516	0.995	0.0991871	0.106151	0.110057	0.104778	0.115175	0.109175	0.366767(TRUE)	-10399				NCU00085	NCU00085	1	1.30912	1.38392	1.31828	0.646948	0.783738	0.773149	0.756628	0.983814	1.04937	1.04906	1.07077	0.446046(TRUE)	-231.514
non-orphan	NCU00023	1.3972	1	1	0.0215427	0.022386	0.022386	0.0216058	0.39009(TRUE)	-124081				NCU00085	NCU00085	1.19284	1	1.09689	0.994	0.003	0.042133	0.0408209	0.0375003	0.0397495	0.0444042	0.0392685	0.26967(TRUE)	-63651.7				NCU00086	NCU00086	0	1.05949	1	0	0	1.04792	0.947433	0	0	4051.21	4050.2	0	0.224124(TRUE)	-44.1239
non-orphan	NCU00026	1.76309	1	1	0.0426885	0.0421939	0.0427033	0.042762	0.244144(TRUE)	-47461.3				NCU00086	NCU00086	1.55416	1.88457	1	0.921	0.98	0.414388	0.385727	0.479815	0.466411	0.487303	0.513494	0.422222(TRUE)	-1231.88				NCU00087	NCU00087	1.04426	1.25481	1.68779	1	0.243273	0.276541	0.296224	0.236944	0.272475	0.267904	0.320351	0.264417	0.291091(TRUE)	-2210.8
non-orphan	NCU00028	31.3034	1	1	0.245713	0.225461	0.228256	0.246502	0.241942(TRUE)	-53012.7				NCU00087	NCU00087	1.38447	1.35701	1	1	1	0.0168345	0.0164196	0.0169249	0.0157289	0.0162347	0.0169954	0.257558(TRUE)	-394119				NCU00088	NCU00088	3.9962	2.14572	1	1.00691	0.770016	0.606118	0.432266	0.414149	0.746448	0.70953	0.615894	0.53096	0.398398(TRUE)	-1165.51
non-orphan	NCU00037	1.92002	1	1	0.0665999	0.0626362	0.0625705	0.0671188	0.216216(TRUE)	-28454.8				NCU00088	NCU00088	1	1.82579	1.55465	0	1	0.0248595	0.030809	0.0276468	0.0246826	0.0270855	0.0302214	0.159159(TRUE)	-219963				NCU00089	NCU00089	1.52962	1	2.0261	1.13023	0.673355	0.533684	0.78326	0.609682	0.858596	0.803575	0.912316	0.850725	0.172072(TRUE)	-439.713
non-orphan	NCU00040	1.3214	1	1	0.0191129	0.0195638	0.0196639	0.0191114	0.494294(TRUE)	-148257				NCU00089	NCU00089	1.29983	1.27054	1	1	1	0.0192357	0.0201126	0.0197081	0.0199501	0.0195481	0.0196137	0.221221(TRUE)	-272451				NCU00090	NCU00090	1	1.85905	5.14347	2.36854	0.229979	0.282738	0.393124	0.326471	0.240045	0.299432	0.399974	0.335464	0.164464(TRUE)	-5321.37
non-orphan	NCU00046	7.64892	1	1	0.0876014	0.0816207	0.0818566	0.0879819	0.311211(TRUE)	-80950.5				NCU00090	NCU00090	1.25115	1	1.22038	1	0	0.00923629	0.00897914	0.00876718	0.0098843	0.00910475	0.0089252	0.238739(TRUE)	-1025710				NCU00091	NCU00091	1.27017	2.09258	1	2.09199	0.6584	0.838432	0.601723	0.877523	0.900812	1.03378	0.88374	1.00237	0.426527(TRUE)	-426.901
non-orphan	NCU00057	1.47495	1	1	0.0622553	0.0604765	0.060989	0.062502	0.278579(TRUE)	-21178.3				NCU00091	NCU00091	1.07973	1.20905	1	1	1	0.0288145	0.0283387	0.0292512	0.0272963	0.0285777	0.0282967	0.346747(TRUE)	-126419				NCU00092	NCU00092	1	1.85807	5.31338	2.71373	0.687913	1.0154	1.62466	1.24613	1.15643	1.53054	1.72409	1.53897	0.150651(TRUE)	-428.57
non-orphan	NCU00059	2.8342	1	1	0.139385	0.131824	0.132016	0.139839	0.391391(TRUE)	-10884.2				NCU00092	NCU00092	2.11315	1.66393	1	1	1	0.0671805	0.0621166	0.0701804	0.0760485	0.0597395	0.0714304	0.186486(TRUE)	-48614				NCU00093	NCU00093	0	1	1.77924	2.58238	0	0.967306	1.70295	2.48797	0	221.241	499.675	712.06	0.436737(TRUE)	-211.824
non-orphan	NCU00067	1.17387	1	1	0.0267505	0.0266445	0.026631	0.0267142	0.169269(TRUE)	-65532.1				NCU00093	NCU00093	1.64716	1.07218	1	0.999	0.649	0.264132	0.236795	0.226159	0.257701	0.225167	0.239654	0.283283(TRUE)	-2868.47				NCU00095	NCU00095	1	1.84276	3.51581	1.83081	0.445679	0.641039	0.79247	0.615687	0.676597	0.749508	0.871706	0.753376	0.429129(TRUE)	-965.803
non-orphan	NCU00071	1	0	1	0.988236	0	414.349	0	0.301702(TRUE)	-195.624				NCU00095	NCU00095	1.30634	1.16017	1	1	1	0.016699	0.0168757	0.0185702	0.0187627	0.0169207	0.0171705	0.312312(TRUE)	-327165				NCU00096	NCU00096	0	2.4797	1	6.54312	0	2.38892	0.963238	6.25962	0	2117.04	975.232	4614.56	0.324024(TRUE)	-130.893
non-orphan	NCU00073	1.12033	1	1	0.0286298	0.0288969	0.0291995	0.0288172	0.182683(TRUE)	-56793.4				NCU00096	NCU00096	2.91908	1	1.28248	0.988	0.287	0.740073	0.584574	0.485332	0.72106	0.753969	0.688353	0.172673(TRUE)	-709.011				NCU00097	NCU00097	1.1196	1.43931	1	2.65843	0.771099	0.894531	0.73333	1.29486	1.24182	1.37896	1.28815	1.36854	0.412913(TRUE)	-222.903
non-orphan	NCU00077	2.47599	1	1	0.0632649	0.0607662	0.0608016	0.0634595	0.231431(TRUE)	-39604.2				NCU00097	NCU00097	1.51002	1.20382	1	1	0.971	0.12446	0.115172	0.129743	0.136423	0.128136	0.122059	0.350651(TRUE)	-9844.18				NCU00099	NCU00099	1	0	0	0	0.987975	0	0	0	16902	0	0	0	0.157157(TRUE)	-17.3641
non-orphan	NCU00078	1.34828	1	1	0.0431165	0.0404136	0.0403853	0.0433169	0.225726(TRUE)	-36528.5				NCU00099	NCU00099	1.03719	0	1	0.699	0	1.01891	0.991988	0	4019.63	4473.48	0	0.502402(TRUE)	-38.5127				NCU00100	NCU00100	1	1.6186	1.41065	2.07817	0.430808	0.542326	0.512353	0.580972	0.585986	0.623509	0.616234	0.623658	0.473373(TRUE)	-797.378
non-orphan	NCU00079	1	0	1	0.970908	0	36.8006	0	0.262563(TRUE)	-977.008				NCU00100	NCU00100	1	1.0776	1.00511	0.441	0.998	0.0268291	0.0263931	0.0256766	0.0260524	0.0289567	0.0278899	0.298999(TRUE)	-120325				NCU00101	NCU00101	1.99152	3.95956	1	3.35652	0.816717	1.05071	0.57929	0.978482	0.972191	1.16736	0.79148	1.15685	0.455055(TRUE)	-805.533
non-orphan	NCU00080	1.2551	1	1	0.0356212	0.0375874	0.037602	0.0359604	0.211912(TRUE)	-41824.1				NCU00101	NCU00101	1	1.26361	1.20496	0	0.972	0.0313011	0.0333224	0.0326729	0.029351	0.0347678	0.0319345	0.377377(TRUE)	-110703				NCU00102	NCU00102	4.44987	3.64188	1	2.0194	0.598568	0.578469	0.326758	0.403825	0.637155	0.579864	0.378907	0.528005	0.232533(TRUE)	-3042.34
non-orphan	NCU00081	1.53274	1	1	0.0731832	0.0749051	0.0751591	0.0733555	0.412212(TRUE)	-13866.6				NCU00102	NCU00102	1	1.34136	2.44619	0	0	0.0510505	0.0745258	0.0658076	0.0575698	0.0713175	0.0660998	0.203804(TRUE)	-49586.9				NCU00103	NCU00103	1.68068	1.22072	1.16206	1	0.372802	0.315216	0.324655	0.2867	0.384085	0.375554	0.365854	0.340287	0.361762(TRUE)	-1552.89
non-orphan	NCU00083	1.23309	1	1	0.0219687	0.0188122	0.0189889	0.0219847	0.151251(TRUE)	-119614				NCU00103	NCU00103	1.4319	1.43915	1	1	1	0.0176783	0.0166569	0.0181591	0.0174867	0.0167343	0.0181344	0.264364(TRUE)	-414060				NCU00104	NCU00104	1.56602	2.07536	1	1.7116	0.37764	0.455895	0.340111	0.414968	0.443495	0.480831	0.343968	0.403837	0.341241(TRUE)	-1722.16
non-orphan	NCU00087	1.44717	1	1	0.0339466	0.0316687	0.031722	0.0346627	0.166066(TRUE)	-63848.1				NCU00104	NCU00104	1	1.37567	1.15964	0	1	0.0216465	0.0257789	0.0256252	0.0220264	0.025161	0.0244374	0.271471(TRUE)	-197701				NCU00105	NCU00105	1.34277	1	2.84013	1.93101	0.507818	0.444195	0.724565	0.616094	0.627486	0.581126	0.797788	0.760431	0.440641(TRUE)	-882.867
non-orphan	NCU00088	2.92535	1	1	0.0644584	0.0655538	0.0658852	0.0644444	0.21041(TRUE)	-45820.7				NCU00105	NCU00105	1.4042	1.72383	1	1	1	0.0304167	0.0315034	0.0353792	0.0304318	0.0292192	0.031544	0.163764(TRUE)	-162030				NCU00106	NCU00106	16.8913	10.7478	1	7.32135	3.18624	3.04987	0.723918	2.44545	3.28974	3.42869	1.61241	2.75655	0.33033(TRUE)	-1155.76
non-orphan	NCU00103	1.26457	1	1	0.0411813	0.0416943	0.0417152	0.0412079	0.263564(TRUE)	-33885.3				NCU00106	NCU00106	1	1.46924	1.07365	0	1	0.0187684	0.0171263	0.0200958	0.018164	0.0184119	0.0189753	0.438038(TRUE)	-314454				NCU00107	NCU00107	1.02963	1.54716	1	1.68298	0.395787	0.453822	0.379566	0.488444	0.435375	0.534218	0.522954	0.512227	0.447748(TRUE)	-943.154
non-orphan	NCU00105	2.86529	1	1	0.104414	0.110198	0.11058	0.105193	0.245846(TRUE)	-18144.2				NCU00107	NCU00107	1.36689	1.34355	1	1	1	0.0414408	0.0395061	0.0476077	0.0396856	0.0432293	0.0401101	0.15005(TRUE)	-79706.2				NCU00108	NCU00108	1	1.95991	2.06672	1.96201	0.527423	0.746109	0.801444	0.712063	0.768261	0.89412	0.845077	0.883825	0.168368(TRUE)	-618.838
non-orphan	NCU00106	4.11273	1	1	0.0712962	0.071834	0.0721428	0.071424	0.17037(TRUE)	-56709.4				NCU00108	NCU00108	1	1.05165	1.05622	0.044	0.431	0.0404008	0.038201	0.0435728	0.0358497	0.044084	0.0390345	0.166967(TRUE)	-60671.9				NCU00109	NCU00109	1.25407	2.12637	1	1.50024	0.597624	0.805126	0.558067	0.681759	0.852863	0.937828	0.806766	0.850558	0.493994(TRUE)	-439.188
non-orphan	NCU00108	1.18309	1	1	0.0454314	0.0426443	0.0426357	0.0458159	0.271371(TRUE)	-27215.9				NCU00109	NCU00109	1.02411	1.20699	1	0.781	1	0.0315868	0.0348582	0.0361068	0.0334781	0.0346117	0.0351131	0.402102(TRUE)	-89336.6				NCU00110	NCU00110	0	0	1	0	0	0	0.978142	0	0	0	13454.1	0	0.250551(TRUE)	-14.5123
non-orphan	NCU00110	6.37494	1	1	0.284325	0.246874	0.247033	0.285579	0.357157(TRUE)	-7961.35				NCU00110	NCU00110	1.48832	1.19949	1	1	0.936	0.136053	0.143909	0.138176	0.176469	0.162668	0.144012	0.174174(TRUE)	-6835.31				NCU00111	NCU00111	2.76282	4.60579	3.35203	1	0.6318	0.776574	0.715172	0.358723	0.73726	0.777788	0.779149	0.502695	0.288889(TRUE)	-2040.39
non-orphan	NCU00111	4.72601	1	1	0.0963055	0.0917185	0.0917196	0.0963223	0.287087(TRUE)	-40510.2				NCU00111	NCU00111	1.17891	1	1.63947	0	0	0.0486874	0.0592797	0.0505878	0.0557376	0.056392	0.052678	0.357558(TRUE)	-51205.4				NCU00112	NCU00112	1.75686	2.63814	1.05232	1	0.560196	0.682866	0.491666	0.473147	0.713894	0.731104	0.642648	0.592862	0.476777(TRUE)	-774.55
non-orphan	NCU00115	1.20278	1	1	0.0416447	0.0460013	0.045976	0.0418348	0.218919(TRUE)	-30143.3				NCU00112	NCU00112	1.03574	1.18636	1	0.988	1	0.0164268	0.0191827	0.0173135	0.0179789	0.0188463	0.0197797	0.28028(TRUE)	-287801				NCU00114	NCU00114	1.67708	1.25646	1.02748	1	0.317259	0.272987	0.257527	0.243812	0.341754	0.318999	0.330691	0.292509	0.306807(TRUE)	-2064.65
non-orphan	NCU00121	1.4641	1	1	0.0380634	0.0368511	0.0368574	0.038333	0.226927(TRUE)	-52275.7				NCU00114	NCU00114	1.30119	1.23579	1	1	1	0.0176457	0.0184873	0.0189244	0.0177903	0.0173416	0.0177224	0.306807(TRUE)	-322585				NCU00115	NCU00115	1	3.76927	10.3307	4.77467	0.612898	1.32965	1.81027	1.45928	0.973974	1.61648	1.8004	1.43596	0.348749(TRUE)	-1253.27
non-orphan	NCU00126	1.16338	1	1	0.0389028	0.0391854	0.0391748	0.0391802	0.252953(TRUE)	-33429.9				NCU00115	NCU00115	2.27273	1.60129	1	1	1	0.0326557	0.0304782	0.0326822	0.0329887	0.0294612	0.0338901	0.307508(TRUE)	-189299				NCU00116	NCU00116	1	2.50054	4.6618	2.51627	0.26529	0.390193	0.512786	0.400808	0.297048	0.458813	0.502214	0.408824	0.204805(TRUE)	-4010.18
non-orphan	NCU00128	4.31747	1	1	0.107621	0.0991819	0.0991863	0.107585	0.251051(TRUE)	-28118.2				NCU00116	NCU00116	1.14061	1.06702	1	1	1	0.0239889	0.0243799	0.0235437	0.0236008	0.0239335	0.0241994	0.383383(TRUE)	-172684				NCU00117	NCU00117	1	1.83735	1.69652	1.51198	0.397448	0.551406	0.528944	0.505213	0.519859	0.625092	0.647945	0.620795	0.452252(TRUE)	-916.802
non-orphan	NCU00130	6.86403	1	1	0.123258	0.123493	0.123961	0.123753	0.273574(TRUE)	-36884.7				NCU00117	NCU00117	1.48608	1	1.08911	1	0	0.0241839	0.0247016	0.0200669	0.0260293	0.0236329	0.0233672	0.418619(TRUE)	-210162				NCU00118	NCU00118	1.01488	1.50757	1.16947	1	0.782066	1.06054	0.893894	0.801512	1.47639	1.56516	1.529	1.55671	0.165265(TRUE)	-91.9507
non-orphan	NCU00133	1.28651	1	1	0.0267291	0.0263202	0.0266071	0.0268868	0.323824(TRUE)	-79262.6				NCU00118	NCU00118	1	1.12028	1.2075	0.089	0.307	0.163075	0.192495	0.183477	0.16599	0.19486	0.19196	0.238338(TRUE)	-3974.36				NCU00119	NCU00119	1	1.58728	3.18326	1.54557	0.469114	0.615619	0.8749	0.641148	0.745432	0.845836	0.877926	0.762038	0.49009(TRUE)	-705.618
non-orphan	NCU00136	1.2762	1	1	0.0496105	0.050559	0.0505309	0.0498669	0.173874(TRUE)	-23240.3				NCU00119	NCU00119	1.20402	1.13472	1	1	1	0.027602	0.0257815	0.0252622	0.0247872	0.0258479	0.0266317	0.272973(TRUE)	-150818				NCU00120	NCU00120	1	2.0168	1.15828	1.48597	0.684083	1.0781	0.795186	0.926949	1.10308	1.35304	1.22603	1.28793	0.155956(TRUE)	-203.52
non-orphan	NCU00145	1.61553	1	1	0.0526025	0.0545937	0.0545937	0.0528735	0.178078(TRUE)	-30220.7				NCU00120	NCU00120	1	1.19486	1.0805	0.013	1	0.0362865	0.0396425	0.0382315	0.0339099	0.0389297	0.0364145	0.258058(TRUE)	-67881.7				NCU00121	NCU00121	6.6715	1.7056	1.64469	1	0.875088	0.553216	0.540229	0.432859	0.81492	0.676399	0.699856	0.586756	0.349349(TRUE)	-1583.58
non-orphan	NCU00147	2.65635	1	1	0.0554124	0.0591904	0.0595102	0.055628	0.286286(TRUE)	-44605.2				NCU00121	NCU00121	1	1.40181	1.40795	0	0.333	0.0179968	0.0197763	0.0205118	0.0172177	0.0204882	0.0195345	0.292392(TRUE)	-325250				NCU00122	NCU00122	2.2937	4.22575	1	2.02179	0.436618	0.516181	0.333864	0.452071	0.489909	0.579447	0.3859	0.496331	0.258759(TRUE)	-2682.26
non-orphan	NCU00150	2.45644	1	1	0.0810329	0.0704422	0.0714477	0.0811041	0.307207(TRUE)	-26617.2				NCU00122	NCU00122	1	1.17329	1.28751	0	0	0.0268294	0.0266138	0.028696	0.0258176	0.0286838	0.0275699	0.167968(TRUE)	-147339				NCU00123	NCU00123	0	0	0	0	0	0	0	0	0	0	0	0	0(FALSE)	0
non-orphan	NCU00151	1.91732	1	1	0.0907591	0.0906804	0.0915042	0.090717	0.43013(TRUE)	-13247.9				NCU00123	NCU00123	1	1.71234	0	1	1	0.984063	0	1.64269	4707.59	0	11043.2	0.412412(TRUE)	-56.5685				NCU00124	NCU00124	1	2.39212	8.50043	2.71071	0.654614	1.08733	1.57123	1.08093	1.02144	1.39137	1.69066	1.48938	0.443343(TRUE)	-734.279
non-orphan	NCU00152	1.71106	1	1	0.0303767	0.0289756	0.0289837	0.0304174	0.392392(TRUE)	-98874.9				NCU00124	NCU00124	1.40371	1	1.05076	1	0.013	0.0287493	0.0269117	0.0238491	0.0264446	0.0272033	0.0266742	0.373073(TRUE)	-155538				NCU00125	NCU00125	1.14938	1.53829	1.55647	1	0.724797	0.872066	0.87138	0.64169	1.06543	1.17733	1.17776	1.06231	0.367568(TRUE)	-225.088
non-orphan	NCU00153	1.71488	1	1	0.11359	0.116043	0.115965	0.114195	0.267167(TRUE)	-7830.12				NCU00125	NCU00125	1.86706	1.87088	1	1	1	0.0565641	0.0488187	0.0603095	0.0579682	0.0515323	0.0598218	0.453353(TRUE)	-70017.9				NCU00126	NCU00126	1	1.78342	4.52033	2.27094	0.587417	0.845941	1.24452	0.920467	0.93264	1.08417	1.31628	1.23647	0.460861(TRUE)	-577.926
non-orphan	NCU00155	1.9335	1	1	0.0591729	0.0585262	0.0588329	0.0591568	0.303403(TRUE)	-30993.7				NCU00126	NCU00126	1.42773	1	1.16313	1	0	0.0354075	0.0360809	0.0340152	0.0339245	0.0352914	0.0340528	0.162963(TRUE)	-99722.4				NCU00127	NCU00127	1.17598	2.0444	1	2.17449	0.241973	0.307903	0.250168	0.332206	0.281826	0.317722	0.259338	0.297587	0.24985(TRUE)	-3152.98
non-orphan	NCU00158	1.26718	1	1	0.0604786	0.0594239	0.0595698	0.0605578	0.368669(TRUE)	-18405.4				NCU00127	NCU00127	1	1.95162	1.88165	0	0.987	0.0284964	0.0369911	0.0345913	0.0294047	0.0343053	0.0368072	0.375976(TRUE)	-181858				NCU00128	NCU00128	0	1	0	1.01076	0	0.975607	0	0.956053	0	2365.29	0	6857.34	0.346947(TRUE)	-38.7049
non-orphan	NCU00160	2.03135	1	1	0.037263	0.0367186	0.0367186	0.0373174	0.181782(TRUE)	-81145.4				NCU00128	NCU00128	1.68909	1	1.84521	0.253	0	0.238466	0.248254	0.196714	0.235837	0.273867	0.233408	0.21992(TRUE)	-4336.27				NCU00129	NCU00129	1	19.3356	5.41103	8.49269	0.815615	3.96093	2.41766	2.88778	1.61388	3.49287	3.6762	3.97042	0.394595(TRUE)	-747.993
non-orphan	NCU00161	2.53297	1	1	0.0666728	0.0599869	0.0599763	0.0667763	0.31011(TRUE)	-38717.6				NCU00129	NCU00129	1	1.44187	1.14681	0.12	0.979	0.133204	0.143484	0.156144	0.147361	0.155598	0.158061	0.174374(TRUE)	-6993.95				NCU00130	NCU00130	1	4.3018	3.96072	245.471	0.656735	1.47376	1.44787	3.88063	1.1281	2.09685	2.15007	1.92596	0.257958(TRUE)	-8999.58
non-orphan	NCU00164	1.20306	1	1	0.0321453	0.0343094	0.0343094	0.0321975	0.22993(TRUE)	-55007.6				NCU00130	NCU00130	1.77232	1	1.28521	1	0.003	0.115339	0.11362	0.101837	0.119301	0.109923	0.107821	0.407107(TRUE)	-15732.4				NCU00132	NCU00132	1.258	2.74185	1	1.64311	0.437721	0.580977	0.412426	0.46005	0.495419	0.617106	0.522266	0.605314	0.403003(TRUE)	-1184.55
non-orphan	NCU00166	358.248	1	1	2.3586	0.842021	0.843019	2.3586	0.172172(TRUE)	-16924.4				NCU00132	NCU00132	1	1.27335	1.57964	0	0	0.0612681	0.0772872	0.0692304	0.0619065	0.0728571	0.0715127	0.307307(TRUE)	-33695.3				NCU00133	NCU00133	1	2.2567	1.26872	1.80827	0.326455	0.490464	0.396529	0.46554	0.453579	0.539991	0.448107	0.528738	0.373574(TRUE)	-1444.73
non-orphan	NCU00173	3.69403	1	1	0.04166	0.0437603	0.0437182	0.0416178	0.184585(TRUE)	-123009				NCU00133	NCU00133	1.70714	1.3828	1	1	1	0.026004	0.0212255	0.0221218	0.0225196	0.0226241	0.0240097	0.343844(TRUE)	-278942				NCU00134	NCU00134	1	1.63787	2.11161	1.50596	0.484118	0.638527	0.72204	0.588597	0.65293	0.72627	0.787413	0.742211	0.357958(TRUE)	-656.882
non-orphan	NCU00177	1.1827	1	1	0.0298894	0.029028	0.0290752	0.0299164	0.14975(TRUE)	-58373.5				NCU00134	NCU00134	1.54791	1.53901	1	1	1	0.0195573	0.0177096	0.0202842	0.0212175	0.0192878	0.0196533	0.31021(TRUE)	-367954				NCU00135	NCU00135	1.44149	2.28171	1	1.74266	0.32917	0.449979	0.319161	0.399964	0.445489	0.473015	0.410554	0.470619	0.328328(TRUE)	-1779.93
non-orphan	NCU00183	1.26845	1	1	0.0455854	0.0447761	0.0448326	0.0460976	0.162563(TRUE)	-28724.2				NCU00135	NCU00135	1.16183	1	1.07981	1	0	0.0257254	0.0272791	0.0252078	0.0255753	0.026678	0.02538	0.270671(TRUE)	-148016				NCU00136	NCU00136	1.38806	1	2.5792	1.04828	0.543545	0.429563	0.673976	0.482125	0.649157	0.547301	0.656797	0.540959	0.476276(TRUE)	-766.536
non-orphan	NCU00187	11.166	1	1	0.316982	0.267183	0.271067	0.325689	0.3999(TRUE)	-12061.6				NCU00136	NCU00136	1.51761	1.57689	1	1	1	0.0366642	0.0312598	0.0348728	0.0323243	0.0336397	0.0349468	0.412913(TRUE)	-145494				NCU00137	NCU00137	3.69422	3.19971	1	2.46951	0.400842	0.398014	0.260126	0.400772	0.458294	0.445164	0.292664	0.398249	0.1998(TRUE)	-4168.99
non-orphan	NCU00192	1	0	1	0.974523	0	1646.72	0	0.306807(TRUE)	-133.66				NCU00137	NCU00137	1.2052	1.19343	1	1	1	0.0153188	0.0155109	0.0154668	0.0149116	0.0157027	0.0166616	0.436436(TRUE)	-408052				NCU00138	NCU00138	0	1	0	0	0	0.98437	0	0	0	8868.52	0	0	0.176376(TRUE)	-18.2919
non-orphan	NCU00193	1.59081	1	1	0.0441907	0.0470728	0.0471865	0.0444216	0.287688(TRUE)	-36643				NCU00138	NCU00138	1	2.52783	4.34343	0	0	0.158126	0.265369	0.240753	0.169746	0.257967	0.249407	0.301401(TRUE)	-11342.7				NCU00142	NCU00142	1	2.08911	1.144	5.59053	0.559052	0.893015	0.633102	1.10598	0.874523	1.03612	0.866472	1.11252	0.475876(TRUE)	-719.059
non-orphan	NCU00196	1.36965	1	1	0.0291017	0.0286719	0.0288073	0.0291555	0.401902(TRUE)	-79284				NCU00142	NCU00142	1	1.05456	1.10364	0	0.008	0.0218091	0.0242355	0.0233233	0.0201658	0.0222363	0.0237491	0.447848(TRUE)	-176725				NCU00144	NCU00144	6.11179	4.99392	1.99512	1	1.09853	0.927428	0.679988	0.44342	1.11303	1.1373	0.858268	0.625802	0.309409(TRUE)	-1698.43
non-orphan	NCU00198	1.70447	1	1	0.0465861	0.0456837	0.0457877	0.0465997	0.166967(TRUE)	-40280.8				NCU00143	NCU00143	0	0	0	0.5	0.5	0	0	0	0	0	0	0(FALSE)	0				NCU00145	NCU00145	1.51946	3.10364	1	1.72602	0.554718	0.705616	0.467182	0.58069	0.683726	0.737635	0.554041	0.688869	0.439139(TRUE)	-949.699
non-orphan	NCU00201	1.90019	1	1	0.195156	0.192739	0.19328	0.198749	0.229229(TRUE)	-3316				NCU00144	NCU00144	1.54346	1	1.70055	0	0	0.0162588	0.0184094	0.0134752	0.0174694	0.0165533	0.014866	0.291792(TRUE)	-498727				NCU00146	NCU00146	1	2.07256	2.26796	1.48587	0.396293	0.64943	0.572527	0.481762	0.503195	0.621297	0.662241	0.563063	0.402202(TRUE)	-1121.78
non-orphan	NCU00202	1.24494	1	1	0.018771	0.0198833	0.0199005	0.018806	0.295996(TRUE)	-134092				NCU00145	NCU00145	1.13704	1.09431	1	1	1	0.0272327	0.0276616	0.0250882	0.0249096	0.0269394	0.0262837	0.340841(TRUE)	-143259				NCU00147	NCU00147	4.88073	6.13869	3.98973	1	0.932683	0.902796	0.830284	0.378651	0.92925	0.947193	0.874865	0.520463	0.248749(TRUE)	-2526.62
non-orphan	NCU00203	1.99078	1	1	0.0528017	0.0528977	0.0531852	0.0528625	0.157357(TRUE)	-40563.9				NCU00146	NCU00146	1	1.14323	1.12469	0.004	0.652	0.0479312	0.0511594	0.0548977	0.0524746	0.056553	0.0549182	0.222422(TRUE)	-37739.4				NCU00148	NCU00148	1.78935	2.79006	1	1.65576	0.578873	0.612816	0.423541	0.495272	0.656548	0.762921	0.5603	0.676464	0.424725(TRUE)	-1064.39
non-orphan	NCU00205	1.46205	1	1	0.0548712	0.0560798	0.0562316	0.0548759	0.38048(TRUE)	-22878.4				NCU00147	NCU00147	1.05059	1.26063	1	1	1	0.0156623	0.0171168	0.0167086	0.0164442	0.0169873	0.0176704	0.31952(TRUE)	-344742				NCU00150	NCU00150	4.87432	6.31257	1	2.70321	1.01712	1.13104	0.483444	0.748363	1.11511	1.2012	0.735763	0.883048	0.319019(TRUE)	-1616.25
non-orphan	NCU00210	1.23499	1	1	0.0339122	0.0344221	0.0346554	0.0339487	0.1998(TRUE)	-47222.3				NCU00148	NCU00148	1.27079	1.91836	1	1	1	0.0249495	0.0230442	0.0280066	0.0250544	0.0244159	0.0271787	0.469369(TRUE)	-228768				NCU00151	NCU00151	1	1.51064	2.20925	1.73054	0.642356	0.81433	1.0251	0.858955	1.02705	1.18684	1.24453	1.10753	0.377277(TRUE)	-323.85
non-orphan	NCU00212	1.25435	1	1	0.00840522	0.00873188	0.00877676	0.00842634	0.228028(TRUE)	-581456				NCU00149	NCU00149	0	0	0	0.5	0.5	0	0	0	0	0	0	0(FALSE)	0				NCU00152	NCU00152	1	1.22512	2.53618	1.31972	0.475645	0.504303	0.773277	0.564362	0.630882	0.733817	0.789279	0.717189	0.186386(TRUE)	-635.966
non-orphan	NCU00214	1.53196	1	1	0.0682737	0.0686702	0.06864	0.0684008	0.194595(TRUE)	-17418.4				NCU00150	NCU00150	1.04129	1.20509	1	0.982	1	0.0219691	0.021966	0.0218338	0.0200848	0.0209656	0.0227918	0.342242(TRUE)	-187084				NCU00153	NCU00153	2.00222	1.17431	3.97972	1	1.24499	0.918749	1.88162	0.814332	1.95775	1.77163	1.96868	1.713	0.346146(TRUE)	-177.786
non-orphan	NCU00215	1.6236	1	1	0.0487672	0.0489053	0.0492512	0.048763	0.247648(TRUE)	-33324.4				NCU00151	NCU00151	1.86636	1.49368	1	1	1	0.0439337	0.0420437	0.0432688	0.0471717	0.0424487	0.0466767	0.30971(TRUE)	-89677.9				NCU00154	NCU00154	2.66418	6.22847	1	5.92645	0.87305	1.19884	0.535894	1.18606	1.19834	1.46825	0.873914	1.23373	0.34995(TRUE)	-1335.87
non-orphan	NCU00218	1.44602	1	1	0.107699	0.115613	0.115771	0.107802	0.336036(TRUE)	-6625.51				NCU00152	NCU00152	1.35781	1	1.27692	1	0	0.0209957	0.0233629	0.0209406	0.0230049	0.0233852	0.0205771	0.392593(TRUE)	-239940				NCU00155	NCU00155	1.56715	1.86184	10.695	1	0.81773	0.972847	1.75111	0.638486	1.48341	1.35785	1.48457	1.12424	0.452352(TRUE)	-722.158
non-orphan	NCU00219	1.30763	1	1	0.0257622	0.0240861	0.0240808	0.0257897	0.334935(TRUE)	-89322				NCU00153	NCU00153	1.71186	1.61827	1	1	1	0.0193111	0.0175795	0.0190858	0.0179947	0.0166731	0.0192488	0.394394(TRUE)	-458397				NCU00157	NCU00157	1	2.19232	1.16968	1.4997	0.31079	0.462883	0.338831	0.385939	0.406167	0.513172	0.444541	0.445435	0.367568(TRUE)	-1462.27
non-orphan	NCU00220	2.41522	1	1	0.0797412	0.0805912	0.081225	0.0800283	0.192192(TRUE)	-22716.7				NCU00154	NCU00154	1	1.49357	1.47582	0	0.686	0.031599	0.0351303	0.0366521	0.0330856	0.0365528	0.0356263	0.193193(TRUE)	-115825				NCU00158	NCU00158	1	1.59414	2.55052	1.40875	0.520036	0.653843	0.849797	0.623607	0.742523	0.842216	0.903035	0.769592	0.168368(TRUE)	-593.999
non-orphan	NCU00222	2.03729	1	1	0.0531087	0.0498844	0.0501606	0.0531979	0.210911(TRUE)	-46763.5				NCU00155	NCU00155	1.55126	1	1.16648	1	0	0.015564	0.0157403	0.0149482	0.0157095	0.0159537	0.0134284	0.18048(TRUE)	-481994				NCU00159	NCU00159	1.17765	1.73325	1	2.17988	0.579312	0.6181	0.525392	0.728059	0.719452	0.818449	0.752951	0.847933	0.178679(TRUE)	-554.976
non-orphan	NCU00223	5.17665	1	1	0.072037	0.0695018	0.0696897	0.0727636	0.157858(TRUE)	-79917.2				NCU00157	NCU00157	1.00378	1	1.08847	0	0	0.0228708	0.0220108	0.021781	0.0217204	0.0218932	0.0220341	0.437437(TRUE)	-173043				NCU00160	NCU00160	2.06702	2.93982	1	1.55407	0.253037	0.248991	0.172954	0.194941	0.218362	0.265729	0.2022	0.234154	0.154555(TRUE)	-6874.88
non-orphan	NCU00225	5.47869	1	1	0.0395525	0.0419023	0.0418983	0.0395528	0.257257(TRUE)	-194644				NCU00158	NCU00158	1.50503	1.0959	1	1	0.993	0.0429187	0.0416216	0.0440626	0.0507472	0.0461564	0.0446265	0.208609(TRUE)	-68006.6				NCU00161	NCU00161	2.54871	1.94052	6.51924	1	0.97911	0.921991	1.46464	0.622157	1.40437	1.20608	1.39453	1.02957	0.475175(TRUE)	-632.486
non-orphan	NCU00227	2.09728	1	1	0.0620504	0.0594095	0.0596515	0.0620075	0.249249(TRUE)	-32176.5				NCU00159	NCU00159	1	1.34457	1.13004	0.003	1	0.0532522	0.0625532	0.0654775	0.0584748	0.0655197	0.063681	0.261461(TRUE)	-34303.8				NCU00162	NCU00162	1	1.9561	1.60342	1.53564	0.353497	0.458093	0.459077	0.445534	0.372805	0.540136	0.477059	0.471279	0.376376(TRUE)	-1336.04
non-orphan	NCU00230	1.10706	1	1	0.0180316	0.0180314	0.0180458	0.0181161	0.34044(TRUE)	-128218				NCU00160	NCU00160	1.13942	1	1.45058	0	0	0.0271761	0.0294408	0.0271871	0.0295311	0.030247	0.0261402	0.447848(TRUE)	-144732				NCU00163	NCU00163	1.11779	2.57298	1	1.84653	0.539636	0.750408	0.531208	0.681039	0.722939	0.851175	0.732871	0.860111	0.353854(TRUE)	-629.958
non-orphan	NCU00232	1.55593	1	1	0.0609381	0.0604344	0.060555	0.060936	0.472072(TRUE)	-21658.3				NCU00161	NCU00161	1	1.19209	1.41712	0	0	0.0406019	0.0547033	0.0436379	0.0415635	0.0473382	0.0461757	0.220721(TRUE)	-61379.2				NCU00164	NCU00164	1	2.34698	2.28092	2.09309	0.577297	0.920449	0.944387	0.874723	0.868504	1.07459	1.07629	1.06787	0.431131(TRUE)	-515.255
non-orphan	NCU00236	4.08749	1	1	0.0562059	0.055213	0.055203	0.0563058	0.176376(TRUE)	-85246.7				NCU00162	NCU00162	2.65552	1	1.65073	1	0	0.0407799	0.0424452	0.0325767	0.0410295	0.0428143	0.0354655	0.158759(TRUE)	-151757				NCU00166	NCU00166	1.16573	1.36526	0	1	1.1503	1.3045	0	0.941871	681.902	1113.5	0	583.825	0.418719(TRUE)	-115.844
non-orphan	NCU00240	1.78827	1	1	0.0422557	0.0458227	0.0459302	0.0422743	0.207708(TRUE)	-52075.3				NCU00163	NCU00163	1.66251	1.02502	1	1	0.772	0.044992	0.0420555	0.0392882	0.0446288	0.0419834	0.0410336	0.218919(TRUE)	-75999.9				NCU00167	NCU00167	1	1.4423	2.45154	1.47455	0.482218	0.596601	0.729608	0.590635	0.677337	0.728	0.855841	0.746315	0.454154(TRUE)	-641.173
non-orphan	NCU00241	1.17406	1	1	0.033804	0.0313928	0.0313943	0.0337575	0.265465(TRUE)	-44565.4				NCU00164	NCU00164	1.47917	1	1.01539	1	0.203	0.020855	0.0207402	0.019698	0.022558	0.0209698	0.020039	0.340641(TRUE)	-251474				NCU00168	NCU00168	1	1.2024	3.01414	1.09472	0.37676	0.404191	0.582237	0.400007	0.467548	0.501334	0.555015	0.477721	0.400701(TRUE)	-1166.72
non-orphan	NCU00242	1.99853	1	1	0.0456118	0.0422068	0.0422608	0.0459892	0.193594(TRUE)	-57987.1				NCU00166	NCU00166	1	1.2248	1.34805	0.122	0.346	0.319928	0.377882	0.338016	0.343889	0.439942	0.402832	0.423323(TRUE)	-1218.44				NCU00169	NCU00169	1	1.46757	2.60905	1.78562	0.282307	0.314816	0.443147	0.370895	0.359584	0.380782	0.408919	0.412671	0.285686(TRUE)	-2229
non-orphan	NCU00244	1.62086	1	1	0.0398489	0.0417959	0.0418086	0.0405203	0.181081(TRUE)	-45049.2				NCU00167	NCU00167	1.58189	1	1.4119	1	0	0.028225	0.0292938	0.0254745	0.0279745	0.0285821	0.024507	0.372372(TRUE)	-192755				NCU00170	NCU00170	1	1.21723	3.41385	1.07079	0.369492	0.413557	0.615117	0.391104	0.439204	0.515449	0.629184	0.508249	0.384585(TRUE)	-1204.75
non-orphan	NCU00245	8.19935	1	1	0.321641	0.259982	0.260658	0.321875	0.278478(TRUE)	-9323.93				NCU00168	NCU00168	2.17904	1	1.23848	1	0	0.0256443	0.0224641	0.0197897	0.0225066	0.0215697	0.0211311	0.330931(TRUE)	-310576				NCU00171	NCU00171	3.34083	1.50354	2.69272	1	0.472859	0.355578	0.45784	0.310266	0.494347	0.387682	0.535133	0.315366	0.269369(TRUE)	-2602.02
non-orphan	NCU00246	1.76376	1	1	0.0821247	0.0879414	0.0879951	0.0830239	0.254955(TRUE)	-14151.7				NCU00169	NCU00169	1.51573	1	1.31859	1	0	0.0188558	0.019344	0.0167399	0.0187693	0.0196826	0.0163594	0.275976(TRUE)	-342732				NCU00172	NCU00172	1	1.36791	2.58662	1.23103	0.378175	0.440921	0.602407	0.413473	0.512159	0.612595	0.68272	0.564396	0.43013(TRUE)	-977.824
non-orphan	NCU00247	3.6535	1	1	0.161494	0.165078	0.16525	0.162198	0.382282(TRUE)	-10351.4				NCU00170	NCU00170	1.38358	1.48386	1	1	1	0.016834	0.018072	0.0180431	0.016464	0.016217	0.0182481	0.324825(TRUE)	-445626				NCU00173	NCU00173	1	2.89483	1.03247	1.28551	0.23064	0.323894	0.261495	0.27382	0.268513	0.373211	0.291725	0.27787	0.245145(TRUE)	-2994.13
non-orphan	NCU00248	2.18846	1	1	0.126159	0.122411	0.123565	0.12732	0.463564(TRUE)	-9375.12				NCU00171	NCU00171	1	1.42778	1.8904	0	0	0.0372418	0.0449987	0.0409587	0.0361365	0.0455955	0.0413006	0.462062(TRUE)	-100486				NCU00175	NCU00175	1.12552	1.55807	1.15043	1	0.0931053	0.107235	0.0996472	0.0947397	0.103621	0.115891	0.113832	0.0946038	0.374875(TRUE)	-12625.9
non-orphan	NCU00249	3.40669	1	1	0.132394	0.147962	0.148442	0.133098	0.346146(TRUE)	-12749.1				NCU00172	NCU00172	1.09748	1.0046	1	1	0.624	0.0208975	0.0220546	0.0205352	0.0208413	0.0211694	0.0230202	0.301001(TRUE)	-183043				NCU00176	NCU00176	4.07861	3.06659	2.81883	1	1.13142	1.14531	1.00865	0.540992	1.33537	1.29363	1.17699	0.950858	0.469169(TRUE)	-753.508
non-orphan	NCU00250	1.90586	1	1	0.0848432	0.0785092	0.0784535	0.0850331	0.261662(TRUE)	-16905.9				NCU00173	NCU00173	1	1.47125	1.21498	0	1	0.030925	0.0326417	0.0377647	0.031464	0.0341798	0.0334969	0.189489(TRUE)	-113880				NCU00177	NCU00177	7.42959	5.04376	1	4.20709	1.0069	0.972693	0.448515	0.915802	1.11565	1.07741	0.569641	1.02948	0.25035(TRUE)	-2361.99
non-orphan	NCU00258	1.1387	1	1	0.0127512	0.0142717	0.0144767	0.0128686	0.358659(TRUE)	-222300				NCU00175	NCU00175	1.36436	1.19923	1	1	0.999	0.0675267	0.0694003	0.073797	0.0759663	0.0755585	0.079534	0.216717(TRUE)	-27017.2				NCU00178	NCU00178	1	1.55924	2.35587	1.10656	0.497191	0.621793	0.713811	0.516873	0.690402	0.760501	0.847733	0.662765	0.156557(TRUE)	-577.865
non-orphan	NCU00265	37.0806	1	1	0.271617	0.256735	0.256848	0.271979	0.338438(TRUE)	-50619.7				NCU00176	NCU00176	1.16203	1	1.72379	0.092	0.033	0.388535	0.471786	0.401898	0.455983	0.490759	0.417517	0.461361(TRUE)	-929.114				NCU00180	NCU00180	1	3.95231	8.39116	4.13046	0.815302	2.02458	2.97083	2.07096	1.92832	2.81291	2.83459	2.81645	0.160661(TRUE)	-358.759
non-orphan	NCU00270	1.34781	1	1	0.0277604	0.0291429	0.029153	0.0279331	0.202803(TRUE)	-70315.1				NCU00177	NCU00177	1.33679	1.92201	1	1	1	0.00945204	0.00929478	0.0105186	0.00923142	0.00916282	0.0102213	0.431632(TRUE)	-1295420				NCU00181	NCU00181	1.18103	1.04599	1.59451	1	0.505146	0.496523	0.631656	0.463295	0.661954	0.639536	0.655418	0.660494	0.28008(TRUE)	-533.226
non-orphan	NCU00274	1.09687	1	1	0.0284257	0.0286179	0.0286305	0.0284809	0.311311(TRUE)	-58820.8				NCU00178	NCU00178	1.31059	1.2158	1	1	1	0.0481664	0.0469099	0.0445238	0.0528221	0.0474286	0.049448	0.186887(TRUE)	-54014.1				NCU00182	NCU00182	1.5486	1.36064	3.40626	1	0.360722	0.316268	0.42519	0.265276	0.396163	0.392974	0.495138	0.344312	0.274074(TRUE)	-2461.08
non-orphan	NCU00276	2.39239	1	1	0.0610209	0.0582754	0.0582191	0.0612569	0.152352(TRUE)	-40189.8				NCU00179	NCU00179	0	0	0	0.5	0.5	0	0	0	0	0	0	0(FALSE)	0				NCU00183	NCU00183	2.81424	5.35275	1	2.99331	0.971632	1.27088	0.56904	1.06488	1.17952	1.26997	0.937308	1.23458	0.438438(TRUE)	-880.915
non-orphan	NCU00277	2.25085	1	1	0.0800703	0.0805243	0.0806273	0.0800671	0.373473(TRUE)	-19530.6				NCU00180	NCU00180	1.05797	1.42662	1	0.848	1	0.064891	0.0650567	0.069371	0.0605934	0.0714712	0.0755952	0.308408(TRUE)	-28290.2				NCU00184	NCU00184	1	1.58486	1.96675	1.5938	0.425723	0.55933	0.64328	0.552844	0.617217	0.693296	0.679506	0.718946	0.492092(TRUE)	-765.74
non-orphan	NCU00278	1.39638	1	1	0.0355557	0.039163	0.0396478	0.035663	0.223924(TRUE)	-45393.5				NCU00181	NCU00181	1.42152	1	1.3302	0.996	0	0.0392949	0.0428441	0.0347718	0.0404601	0.0396013	0.0367545	0.237437(TRUE)	-89921.3				NCU00185	NCU00185	0	1	0	1.85941	0	0.968586	0	1.81512	0	1145.96	0	2867.98	0.231532(TRUE)	-83.7825
non-orphan	NCU00281	1.39752	1	1	0.0605073	0.0529445	0.0530053	0.0607028	0.182783(TRUE)	-24884.2				NCU00182	NCU00182	1.46423	1	1.8292	0	0	0.0262613	0.0288807	0.0234779	0.0260435	0.0289072	0.0267778	0.317417(TRUE)	-214524				NCU00186	NCU00186	1.82054	5.14814	1	5.29933	1.12911	1.92222	0.755506	1.91301	1.72502	2.18473	1.63784	2.08429	0.221121(TRUE)	-402.806
non-orphan	NCU00283	1.98122	1	1	0.0605997	0.0632238	0.0632264	0.0607723	0.205806(TRUE)	-28590.6				NCU00183	NCU00183	1.0422	1	1.18316	0	0	0.0310129	0.0359666	0.0343048	0.0362747	0.0363817	0.0326732	0.322222(TRUE)	-81558.3				NCU00187	NCU00187	6.19928	2.79567	1	1.72719	1.74184	1.39637	0.778758	1.05443	1.96114	1.86301	1.41056	1.65886	0.164565(TRUE)	-383.292
non-orphan	NCU00290	2.14987	1	1	0.0535773	0.0508877	0.0508877	0.0537959	0.242643(TRUE)	-44114.3				NCU00184	NCU00184	1.26587	1	1.06166	1	0.05	0.0474419	0.0441673	0.0451946	0.0486093	0.0548654	0.0476945	0.233634(TRUE)	-49319.8				NCU00188	NCU00188	1	1.60769	1.5955	1.58513	0.42532	0.538035	0.584719	0.542284	0.563948	0.605463	0.633267	0.590833	0.47978(TRUE)	-786.087
non-orphan	NCU00291	1.28479	1	1	0.0505859	0.0499349	0.0499804	0.0507097	0.157958(TRUE)	-22745.6				NCU00185	NCU00185	1.86542	6.98423	1	0.746	1	1.3	0.853508	2.02254	1.96089	1.84496	1.82775	0.206006(TRUE)	-291.452				NCU00189	NCU00189	1.19921	1	0	0	1.1915	0.995266	0	0	1846.06	6212.6	0	0	0.332633(TRUE)	-32.2091
non-orphan	NCU00292	6.57846	1	1	0.257393	0.213892	0.213794	0.258823	0.389289(TRUE)	-10934.9				NCU00186	NCU00186	1	1.4189	1.52318	0.003	0.278	0.190293	0.223684	0.20832	0.197335	0.226748	0.220458	0.21992(TRUE)	-4450.2				NCU00192	NCU00192	0	0	0	0	0	0	0	0	0	0	0	0	0(FALSE)	0
non-orphan	NCU00293	2.78991	1	1	0.0730199	0.0710312	0.0710057	0.0729833	0.23003(TRUE)	-33827.2				NCU00187	NCU00187	1	2.33915	2.30661	0	0.666	0.0598282	0.0804816	0.0777571	0.0588968	0.0788064	0.0822875	0.219419(TRUE)	-55851.7				NCU00193	NCU00193	1.21926	2.19935	1	1.54656	0.484328	0.653661	0.449632	0.498239	0.572851	0.700287	0.597334	0.642438	0.467868(TRUE)	-837.68
non-orphan	NCU00300	1.83054	1	1	0.0897851	0.0850787	0.0851825	0.0901366	0.260861(TRUE)	-14214.2				NCU00188	NCU00188	1	1.4579	1.13704	0	1	0.0254095	0.0283744	0.0281619	0.0257708	0.025635	0.0286585	0.396997(TRUE)	-161527				NCU00194	NCU00194	1.11311	1.20342	1.08431	1	0.254485	0.274488	0.284803	0.259025	0.284121	0.33222	0.302676	0.285719	0.336737(TRUE)	-1766.34
non-orphan	NCU00301	1.61446	1	1	0.0496288	0.0514905	0.0516807	0.050114	0.477778(TRUE)	-33043.3				NCU00189	NCU00189	1.36549	2.85906	1	0.792	1	0.496271	0.438668	0.635064	0.635018	0.612944	0.592227	0.443744(TRUE)	-985.657				NCU00195	NCU00195	1.49604	2.76254	1	4.12441	0.540587	0.820884	0.469391	0.839772	0.682692	0.804792	0.623651	0.911145	0.392092(TRUE)	-1139.51
non-orphan	NCU00302	1.35008	1	1	0.0531396	0.0453953	0.0454558	0.0533661	0.350951(TRUE)	-25970.3				NCU00192	NCU00192	3.19499	1	1.75457	0.809	0.271	1.70283	1.28788	0.859595	1.60879	1.81789	1.66534	0.424124(TRUE)	-144.973				NCU00196	NCU00196	1	1.45403	4.16019	1.51715	0.518641	0.66124	0.976494	0.63468	0.795721	0.804221	1.00752	0.79921	0.47968(TRUE)	-702.515
non-orphan	NCU00306	2.1982	1	1	0.0609396	0.0610824	0.0613361	0.0616301	0.242442(TRUE)	-35667.9				NCU00193	NCU00193	1.11718	1	1.03429	1	0.085	0.0273016	0.0279633	0.0250567	0.027391	0.0268153	0.0281561	0.157357(TRUE)	-127202				NCU00197	NCU00197	2.33103	1	6.17013	1.40134	1.51651	0.836074	2.78362	1.08769	2.57129	1.95714	2.16119	2.12611	0.181882(TRUE)	-184.876
non-orphan	NCU00309	1.16055	1	1	0.0169987	0.0161074	0.0161056	0.0171506	0.39009(TRUE)	-152727				NCU00194	NCU00194	1.52821	1.95031	1	1	1	0.0162318	0.0179861	0.0186774	0.017485	0.0168706	0.0187386	0.341942(TRUE)	-490837				NCU00198	NCU00198	1.42596	1.3165	3.10969	1	0.215872	0.192146	0.243575	0.173496	0.195934	0.208207	0.250369	0.163643	0.165365(TRUE)	-6114.06
non-orphan	NCU00315	2.77871	1	1	0.0229603	0.0237383	0.0237383	0.0229603	0.263764(TRUE)	-260528				NCU00195	NCU00195	1	4.29511	1.7528	0	1	0.0729755	0.104531	0.109906	0.0779674	0.107985	0.110278	0.325025(TRUE)	-43152.3				NCU00199	NCU00199	1	1.36806	1.17451	1.52433	0.500762	0.582287	0.519887	0.632716	0.709167	0.778017	0.740087	0.737951	0.479479(TRUE)	-469.418
non-orphan	NCU00321	1.2571	1	1	0.0291893	0.0287847	0.0287463	0.0297174	0.1999(TRUE)	-63931.5				NCU00196	NCU00196	1	1.02744	1.07303	0	0.015	0.0200278	0.0235353	0.0220863	0.0223883	0.0237149	0.0212694	0.354154(TRUE)	-178960				NCU00200	NCU00200	1.72503	1.81382	1	1.2036	0.495061	0.508106	0.396433	0.416433	0.582566	0.593999	0.489749	0.523837	0.446046(TRUE)	-930.942
non-orphan	NCU00322	4.02267	1	1	0.0910849	0.0889529	0.0891982	0.0914333	0.247948(TRUE)	-35598.3				NCU00197	NCU00197	1.18627	1	2.63416	0.012	0.004	0.497653	0.75135	0.448782	0.625521	0.676953	0.577751	0.478779(TRUE)	-771.651				NCU00201	NCU00201	1.01919	1	1.26146	1.56965	0.817718	0.829575	0.990174	1.13555	1.56258	1.64741	1.64821	1.51458	0.341642(TRUE)	-82.0891
non-orphan	NCU00329	4.4831	1	1	0.175379	0.160444	0.162385	0.175391	0.428328(TRUE)	-11753.2				NCU00198	NCU00198	1	1.23225	1.14408	0	1	0.02187	0.0244084	0.0235493	0.0210716	0.0234287	0.0216661	0.359159(TRUE)	-202126				NCU00202	NCU00202	1.20136	1.36056	1.0517	1	0.253924	0.243982	0.225908	0.197599	0.253927	0.290845	0.266827	0.251804	0.288989(TRUE)	-2363.19
non-orphan	NCU00330	1.64178	1	1	0.088093	0.0823677	0.0828807	0.0883998	0.343043(TRUE)	-12114.4				NCU00199	NCU00199	1.27532	1.29735	1	1	1	0.0161377	0.0166097	0.0179427	0.0168269	0.017664	0.0186683	0.316517(TRUE)	-360323				NCU00203	NCU00203	0	0	0	0	0	0	0	0	0	0	0	0	0(FALSE)	0
non-orphan	NCU00334	1.5406	1	1	0.0639201	0.0623705	0.062458	0.0641601	0.191191(TRUE)	-20280.7				NCU00200	NCU00200	1	1.6912	1.05644	0	1	0.0157164	0.0173743	0.0173579	0.0141513	0.0159886	0.0165872	0.321822(TRUE)	-464957				NCU00204	NCU00204	1.03518	1.04598	1.154	1	0.849175	0.858907	0.90008	0.815538	1.56218	1.463	1.56316	1.50465	0.322122(TRUE)	-68.6181
non-orphan	NCU00335	1.66736	1	1	0.0515154	0.0529508	0.0529612	0.0515115	0.224725(TRUE)	-31283				NCU00201	NCU00201	1.09874	1.67019	1	0.696	0.999	0.188969	0.209104	0.222863	0.21278	0.207929	0.236934	0.234735(TRUE)	-3926.77				NCU00205	NCU00205	1.05849	2.10441	0	1	1.03402	2.01415	0	0.962612	191.856	1447.99	0	1031.88	0.311411(TRUE)	-125.112
non-orphan	NCU00337	1.28166	1	1	0.0776254	0.0716851	0.0721496	0.0777975	0.310711(TRUE)	-12845.4				NCU00202	NCU00202	2.31138	1	1.39467	1	0	0.0182183	0.0150775	0.0150837	0.0170965	0.0179189	0.0141059	0.182382(TRUE)	-620525				NCU00206	NCU00206	1.06478	1.72915	1	581.07	0.823652	1.09906	0.782785	2.34596	1.52314	1.71606	1.70282	1.1296	0.414515(TRUE)	-12150.6
non-orphan	NCU00338	1.57393	1	1	0.0676415	0.056735	0.0569674	0.0680036	0.312513(TRUE)	-21477.4				NCU00203	NCU00203	5.96208	1	3.19578	0.884	0.096	2.37759	1.89066	0.855212	2.12152	2.36052	1.92149	0.337738(TRUE)	-260.945				NCU00207	NCU00207	1	1.42081	1.34753	3.15766	0.524905	0.605077	0.605477	0.857717	0.730196	0.766354	0.819089	0.912141	0.34044(TRUE)	-637.026
non-orphan	NCU00339	1	0	1	0.974907	0	25197	0	0.171572(TRUE)	-36.1875				NCU00204	NCU00204	1.7887	1.52295	1	1	1	0.0971004	0.0860259	0.090025	0.0898821	0.0924385	0.0947799	0.324725(TRUE)	-24114.3				NCU00208	NCU00208	0	0	0	1	0	0	0	0.980624	0	0	0	19513.8	0.24985(TRUE)	-15.1692
non-orphan	NCU00348	1.79289	1	1	0.0571459	0.053306	0.0536099	0.0573138	0.19049(TRUE)	-32502.7				NCU00205	NCU00205	1	1.39841	1.38733	0	0.63	0.0338365	0.0418527	0.0369072	0.0365868	0.0395197	0.0392684	0.164464(TRUE)	-90788.5				NCU00209	NCU00209	1	1.22103	1.07483	1.47259	0.369647	0.422035	0.389219	0.462566	0.518007	0.514876	0.507954	0.497117	0.476677(TRUE)	-797.898
non-orphan	NCU00350	3.18709	1	1	0.0551156	0.055763	0.055721	0.055666	0.214414(TRUE)	-64224.2				NCU00206	NCU00206	1.22092	1	1.141	0.838	0.039	0.0940584	0.0922929	0.0898323	0.0950691	0.101637	0.0867263	0.328829(TRUE)	-14628				NCU00210	NCU00210	1	1.28179	1.74159	1.39804	0.282241	0.327927	0.398706	0.327123	0.368848	0.382559	0.410817	0.371986	0.352352(TRUE)	-1538.64
non-orphan	NCU00355	19.4809	1	1	0.108931	0.102355	0.102903	0.108931	0.243243(TRUE)	-133087				NCU00207	NCU00207	1	1.00134	1.0989	0.002	0.006	0.039317	0.0418541	0.0393731	0.0379974	0.0409023	0.0404151	0.167267(TRUE)	-59845.3				NCU00211	NCU00211	1.34259	1.29956	1.44946	1	0.393891	0.362854	0.398843	0.329166	0.450542	0.430941	0.448061	0.401509	0.4002(TRUE)	-1243.54
non-orphan	NCU00361	6.8281	1	1	0.191419	0.184723	0.185907	0.19207	0.256056(TRUE)	-16257.7				NCU00208	NCU00208	1.25477	1.99013	1	0.815	0.995	0.299987	0.311586	0.391367	0.369975	0.354189	0.380842	0.347748(TRUE)	-1762.98				NCU00212	NCU00212	2.99563	2.4497	1	2.09336	0.176801	0.163196	0.122918	0.166028	0.188052	0.174136	0.131983	0.166529	0.285786(TRUE)	-14856.8
non-orphan	NCU00365	1.72168	1	1	0.0406899	0.0447459	0.0447459	0.0419237	0.233534(TRUE)	-49839.8				NCU00209	NCU00209	1.35695	1.0205	1	1	0.879	0.0198897	0.0193682	0.019898	0.0199854	0.019898	0.0202913	0.257157(TRUE)	-241615				NCU00213	NCU00213	1	2.31834	3.12657	1.99045	0.659035	1.06208	1.253	0.94193	1.09041	1.33829	1.37204	1.2407	0.147447(TRUE)	-397.104
non-orphan	NCU00371	1.32941	1	1	0.0384029	0.0402342	0.0402789	0.0384903	0.191391(TRUE)	-41172.6				NCU00210	NCU00210	1.20518	1.20775	1	1	1	0.0250621	0.0247072	0.0255532	0.0265332	0.0254976	0.028213	0.168569(TRUE)	-156507				NCU00214	NCU00214	1	2.5428	2.50809	2.63993	0.48137	0.724059	0.775888	0.731685	0.762061	0.906521	0.930482	0.859065	0.431832(TRUE)	-919.764
non-orphan	NCU00385	3.11929	1	1	0.0464718	0.0456849	0.0456688	0.0465882	0.304204(TRUE)	-85997.8				NCU00211	NCU00211	1.08528	1.27727	1	1	1	0.0241978	0.0244096	0.0256858	0.0244245	0.0260528	0.0246965	0.401401(TRUE)	-170775				NCU00215	NCU00215	1.44587	1.59194	1	1.25656	0.430173	0.437712	0.391678	0.411952	0.534623	0.529847	0.480004	0.534952	0.431131(TRUE)	-1051.04
non-orphan	NCU00387	1.68338	1	1	0.0968473	0.100987	0.101269	0.0970599	0.454154(TRUE)	-10010.8				NCU00212	NCU00212	1	1.0757	1.03173	0	1	0.00647617	0.00674513	0.00652298	0.00668411	0.00665722	0.00648382	0.165566(TRUE)	-1488180				NCU00216	NCU00216	2.53131	1.96046	1	1.48939	0.331957	0.311166	0.25147	0.297284	0.346275	0.340421	0.289515	0.310421	0.240641(TRUE)	-3200.62
non-orphan	NCU00392	2.31844	1	1	0.0643065	0.0574128	0.0575664	0.0646023	0.248549(TRUE)	-38088.5				NCU00213	NCU00213	1	1.19555	1.07536	0.001	1	0.0298104	0.0299169	0.0333405	0.0301656	0.0326394	0.0310102	0.177377(TRUE)	-107080				NCU00218	NCU00218	2.1017	3.30333	1	1.56716	1.03593	1.25164	0.706138	0.880421	1.22462	1.36399	1.08621	1.21081	0.316917(TRUE)	-358.547
non-orphan	NCU00399	1.35381	1	1	0.0766792	0.0741286	0.0741702	0.0766722	0.257457(TRUE)	-12876				NCU00214	NCU00214	1.18427	1.07629	1	1	0.918	0.0645544	0.0583977	0.061506	0.0620413	0.066145	0.0627162	0.267067(TRUE)	-30126.8				NCU00219	NCU00219	1	1.75975	2.33615	1.06096	0.550771	0.692746	0.853976	0.561679	0.822126	0.902136	0.945871	0.747988	0.164765(TRUE)	-464.843
non-orphan	NCU00406	1.14497	1	1	0.0192643	0.0207923	0.0210554	0.0192717	0.337538(TRUE)	-112069				NCU00215	NCU00215	1	1.08454	1.14727	0	0.041	0.0404613	0.0407761	0.0410422	0.0406277	0.0450212	0.041235	0.386987(TRUE)	-61358.2				NCU00220	NCU00220	1	2.52176	2.93583	2.21008	0.492132	0.84126	0.888596	0.807088	0.7459	0.922587	0.982174	0.957929	0.463564(TRUE)	-797.931
non-orphan	NCU00407	2.86956	1	1	0.0975986	0.0980337	0.0982092	0.0982256	0.437337(TRUE)	-20725.2				NCU00216	NCU00216	1.38681	1.01247	1	1	0.876	0.0123462	0.0114213	0.0124976	0.0127075	0.01234	0.0116735	0.255455(TRUE)	-662754				NCU00221	NCU00221	0	0	0	1	0	0	0	0.957638	0	0	0	10972.5	0.160661(TRUE)	-16.3154
non-orphan	NCU00408	41.5058	1	1	1.10328	0.643778	0.643799	1.10452	0.235035(TRUE)	-6108.59				NCU00218	NCU00218	1	1.24409	1.2298	0	0.616	0.0646865	0.0745568	0.0708414	0.0696494	0.0778716	0.0710679	0.302002(TRUE)	-25367.8				NCU00222	NCU00222	1.13626	1.41374	1.10291	1	0.429363	0.475497	0.418699	0.414917	0.512486	0.581687	0.505769	0.490341	0.497598(TRUE)	-743.619
non-orphan	NCU00409	2.14635	1	1	0.121375	0.118657	0.118763	0.121394	0.344945(TRUE)	-9765.04				NCU00219	NCU00219	1.34122	1	1.31274	0.95	0	0.0186098	0.0202791	0.0190603	0.0181701	0.0202087	0.0181339	0.309309(TRUE)	-312844				NCU00223	NCU00223	1	2.6242	2.28257	1.90428	0.349302	0.56724	0.539264	0.471906	0.430588	0.581512	0.584633	0.517732	0.337037(TRUE)	-1589.95
non-orphan	NCU00410	1.38961	1	1	0.0176844	0.0165992	0.0167302	0.0176463	0.326627(TRUE)	-182707				NCU00220	NCU00220	1.01088	1	1.06826	0.07	0.045	0.0370947	0.0438617	0.040574	0.042711	0.0426653	0.0413148	0.18979(TRUE)	-54422.4				NCU00224	NCU00224	1	0	0	0	0.991045	0	0	0	10717.7	0	0	0	0.176276(TRUE)	-14.3889
non-orphan	NCU00412	1.27721	1	1	0.037823	0.0376245	0.0377971	0.0380758	0.242743(TRUE)	-40220.4				NCU00221	NCU00221	1	1.48021	1.72095	0.052	0.304	0.400689	0.534113	0.456318	0.503923	0.585471	0.511273	0.461662(TRUE)	-929.336				NCU00225	NCU00225	2.46567	1.75706	1	1.29665	0.150607	0.140467	0.122811	0.126673	0.170603	0.144639	0.128667	0.130534	0.361562(TRUE)	-12720.4
non-orphan	NCU00413	2.3357	1	1	0.0166768	0.015254	0.0152327	0.0166445	0.176977(TRUE)	-416384				NCU00222	NCU00222	1.04376	1.27913	1	0.981	1	0.023556	0.0249925	0.0281475	0.0235906	0.0265327	0.0253532	0.225025(TRUE)	-154925				NCU00226	NCU00226	1	3.08309	2.90437	2.60735	0.44655	0.808718	0.762656	0.716494	0.657137	0.818942	0.887029	0.826877	0.379079(TRUE)	-1178.03
non-orphan	NCU00414	1.35486	1	1	0.0148505	0.0139394	0.0139552	0.0149935	0.255656(TRUE)	-254523				NCU00223	NCU00223	1.34319	1.46595	1	1	1	0.0217087	0.0215117	0.0219697	0.0215915	0.0215259	0.0210244	0.354054(TRUE)	-265258				NCU00227	NCU00227	1.36316	1	3.39933	1.23331	0.404991	0.324934	0.544039	0.373211	0.432542	0.388635	0.532935	0.413648	0.328929(TRUE)	-1681.91
non-orphan	NCU00418	2.99561	1	1	0.0395092	0.0415189	0.0418665	0.0395155	0.172372(TRUE)	-102102				NCU00224	NCU00224	1	3.5056	2.52806	0.152	0.67	0.835351	1.59714	1.92319	1.87566	2.2302	1.88779	0.152452(TRUE)	-161.955				NCU00229	NCU00229	0	1	3.6615	2.3408	0	0.94997	3.52067	2.24816	0	90.5891	1257.42	105.549	0.181782(TRUE)	-155.01
non-orphan	NCU00419	3.68527	1	1	0.190646	0.188886	0.189732	0.19052	0.41011(TRUE)	-8091.81				NCU00225	NCU00225	1	1.4605	1.29603	0	1	0.004556	0.00532252	0.00500464	0.00431035	0.00542136	0.00467635	0.412012(TRUE)	-3547910				NCU00230	NCU00230	1	1.75737	5.58382	1.9938	0.511605	0.712606	0.981915	0.681689	0.706751	0.882144	1.01845	0.872276	0.396897(TRUE)	-1063.14
non-orphan	NCU00420	1.13456	1	1	0.0168082	0.015664	0.0156831	0.0168143	0.151451(TRUE)	-157849				NCU00226	NCU00226	1	1.05483	1.0496	0.104	0.548	0.0423003	0.0443754	0.0449283	0.0432868	0.0470828	0.0454696	0.287087(TRUE)	-49605.8				NCU00231	NCU00231	0	0	0	0	0	0	0	0	0	0	0	0	0(FALSE)	0
non-orphan	NCU00425	1	0	1	0.992518	0	2552.75	0	0.277277(TRUE)	-85.8873				NCU00227	NCU00227	1	2.52055	1.04816	0.006	1	0.0250931	0.0281436	0.0318152	0.0250354	0.0274442	0.0325669	0.35005(TRUE)	-222971				NCU00232	NCU00232	1.11866	1	2.74378	1.15318	0.653422	0.596729	0.935297	0.625477	0.904312	0.886968	1.03246	0.927003	0.198599(TRUE)	-362.84
non-orphan	NCU00426	1.73809	1	1	0.0855764	0.0810513	0.0825726	0.0871586	0.329429(TRUE)	-13965.9				NCU00229	NCU00229	1.56566	1.83788	1	0.8	0.891	0.677646	0.593958	0.76209	0.811908	0.794179	0.847718	0.416216(TRUE)	-444.184				NCU00233	NCU00233	1	3.38019	1.11892	1.19311	0.623097	1.12527	0.681471	0.68218	0.903751	1.06644	1.03637	1.0205	0.472873(TRUE)	-366.722
non-orphan	NCU00427	2.19858	1	1	0.0818998	0.080596	0.0810354	0.0832145	0.288789(TRUE)	-20300.6				NCU00230	NCU00230	1.45877	1	1.03623	1	0.012	0.0204776	0.0203147	0.0186409	0.020779	0.020615	0.0198884	0.244645(TRUE)	-262945				NCU00234	NCU00234	1	1.27617	2.11671	1.60251	0.379958	0.417716	0.534102	0.456359	0.476653	0.499323	0.571168	0.575596	0.408108(TRUE)	-1111.32
non-orphan	NCU00430	1.25751	1	1	0.0183884	0.0172584	0.0172717	0.0185717	0.277678(TRUE)	-160723				NCU00231	NCU00231	5.39863	2.94968	1	0.997	0.938	1.7636	0.752506	1.41712	1.63998	1.52491	1.66762	0.158058(TRUE)	-440.076				NCU00236	NCU00236	1	2.56338	2.93918	5.82106	0.377209	0.594657	0.750974	0.762929	0.502214	0.778115	0.785017	0.880824	0.288689(TRUE)	-2004.83
non-orphan	NCU00431	1.19481	1	1	0.0283446	0.0268341	0.0268342	0.0283424	0.156557(TRUE)	-67651.2				NCU00232	NCU00232	2.28702	2.09809	1	1	1	0.0409286	0.0315035	0.0367312	0.0366684	0.0309563	0.0386013	0.297197(TRUE)	-190501				NCU00237	NCU00237	1.47825	1.99741	1	5.00012	0.710244	0.824991	0.576328	1.15174	1.09918	1.1079	0.912782	1.21632	0.489389(TRUE)	-668.383
non-orphan	NCU00432	1.17727	1	1	0.021062	0.0221419	0.0222571	0.0212084	0.317718(TRUE)	-101585				NCU00233	NCU00233	1.00098	1	1.12763	0.259	0.257	0.192063	0.202335	0.193596	0.235541	0.231833	0.220164	0.283684(TRUE)	-2873.47				NCU00238	NCU00238	0	1.36926	1	1.79884	0	1.33286	0.985188	1.7599	0	3576.19	4743.24	277.12	0.391992(TRUE)	-48.7566
non-orphan	NCU00438	1.97355	1	1	0.0971563	0.0982578	0.0981195	0.0970162	0.375976(TRUE)	-12533.7				NCU00234	NCU00234	1.13288	1	1.29936	0	0	0.0295608	0.0345012	0.0313998	0.0340073	0.0349341	0.0333716	0.158058(TRUE)	-104429				NCU00239	NCU00239	1	1.51564	4.33566	1.26344	0.509803	0.60774	0.902229	0.523904	0.636279	0.803322	0.916762	0.748165	0.457658(TRUE)	-825.698
non-orphan	NCU00441	1.42095	1	1	0.0403808	0.0434685	0.0434446	0.0405157	0.246246(TRUE)	-36918				NCU00236	NCU00236	1.0504	1.12771	1	0.955	1	0.0316738	0.0313655	0.0321667	0.0293459	0.0334628	0.0317337	0.161662(TRUE)	-89418.1				NCU00240	NCU00240	1.13498	1.25814	1	1.45755	0.389111	0.401717	0.358988	0.447142	0.454432	0.500222	0.481063	0.484225	0.453453(TRUE)	-975.549
non-orphan	NCU00444	1.21776	1	1	0.0237486	0.02434	0.0243754	0.0238028	0.16006(TRUE)	-83268.7				NCU00237	NCU00237	1	1.27847	1.1878	0	0.998	0.0299639	0.0339087	0.0309598	0.0297259	0.034632	0.03381	0.453554(TRUE)	-103528				NCU00241	NCU00241	1.93011	1.13763	2.63173	1	0.525935	0.450229	0.647179	0.401731	0.602414	0.537516	0.667377	0.551683	0.428529(TRUE)	-980.532
non-orphan	NCU00447	1.72552	1	1	0.0278969	0.0273457	0.0273427	0.0279675	0.226827(TRUE)	-108067				NCU00238	NCU00238	1.11655	1.46194	1	0.946	1	0.0813366	0.0753061	0.0845603	0.0764292	0.0857137	0.0910312	0.308008(TRUE)	-20411.1				NCU00242	NCU00242	1	1.24643	1.44607	1.61901	0.248763	0.267253	0.300541	0.291906	0.264958	0.3116	0.308636	0.298665	0.286286(TRUE)	-2339.13
non-orphan	NCU00450	2.14217	1	1	0.031944	0.0313654	0.0314489	0.031996	0.497397(TRUE)	-101226				NCU00239	NCU00239	1.27118	1	1.38515	0	0	0.0255305	0.0257157	0.0227534	0.0248976	0.0266148	0.0229785	0.256156(TRUE)	-199339				NCU00243	NCU00243	1	1.06086	1.20764	1.03916	0.193287	0.207889	0.210906	0.197585	0.232156	0.213916	0.255311	0.221288	0.275175(TRUE)	-2693.25
non-orphan	NCU00451	2.27059	1	1	0.0956774	0.0919768	0.0922229	0.0957976	0.424124(TRUE)	-16231.4				NCU00240	NCU00240	1.19053	1	1.50167	0	0	0.058531	0.0575229	0.0519524	0.0559523	0.061959	0.0566122	0.222823(TRUE)	-42940.7				NCU00244	NCU00244	1	1.93452	1.28123	4.08589	0.554561	0.800803	0.628678	0.943159	0.739363	1.01302	0.826866	1.09531	0.481582(TRUE)	-705.343
non-orphan	NCU00454	1.15484	1	1	0.0425486	0.0398115	0.039927	0.0426924	0.165465(TRUE)	-28372.7				NCU00241	NCU00241	1	1.10745	1.52938	0	0	0.0209183	0.027249	0.0239992	0.0247343	0.0260178	0.0242361	0.477177(TRUE)	-192707				NCU00245	NCU00245	1.38535	6.36196	1	2.62319	0.826673	1.67517	0.713046	1.24535	1.33014	1.67383	1.31509	1.66889	0.152553(TRUE)	-452.577
non-orphan	NCU00455	1.10557	1	1	0.0236819	0.0240847	0.0240868	0.0237658	0.43043(TRUE)	-72729.1				NCU00242	NCU00242	1	1.02218	1.05745	0.007	0.067	0.0238839	0.0255744	0.0251068	0.025001	0.0275065	0.0246777	0.2996(TRUE)	-141096				NCU00246	NCU00246	1	1.76112	2.67285	3.48123	0.749953	1.08737	1.44009	1.60852	1.55974	1.70689	1.81009	1.69977	0.356056(TRUE)	-255.005
non-orphan	NCU00456	7.59098	1	1	0.132256	0.105546	0.105884	0.133333	0.242943(TRUE)	-43563.1				NCU00243	NCU00243	1.35209	1	1.05982	1	0	0.0163795	0.0146719	0.0146709	0.0146348	0.0157383	0.0147014	0.394795(TRUE)	-403185				NCU00247	NCU00247	6.61236	1	40.4665	3.48032	1.99403	0.682765	2.57854	1.3622	2.10732	1.24484	2.31989	1.7141	0.275375(TRUE)	-2041.31
non-orphan	NCU00457	1.8187	1	1	0.026067	0.0280249	0.0281049	0.0260492	0.248749(TRUE)	-116641				NCU00244	NCU00244	1.01657	1	1.3684	0	0	0.0794398	0.0947229	0.0871554	0.0885643	0.0925169	0.0864698	0.471371(TRUE)	-16318.3				NCU00248	NCU00248	11.3217	1	5.05503	1.06436	1.00673	0.444252	0.950626	0.426499	1.12912	0.574615	0.941982	0.582142	0.24985(TRUE)	-2538.99
non-orphan	NCU00458	1.20901	1	1	0.0504631	0.0541344	0.054337	0.0505019	0.248949(TRUE)	-23097.4				NCU00245	NCU00245	1	1.86786	4.22633	0	0	0.342077	0.549362	0.45246	0.431021	0.544499	0.502178	0.274575(TRUE)	-2278.39				NCU00249	NCU00249	1.39019	1	3.15353	1.15093	0.645688	0.535609	0.944862	0.562021	0.862599	0.775624	0.880135	0.799572	0.45956(TRUE)	-514.78
non-orphan	NCU00464	1.1054	1	1	0.00955677	0.0102582	0.0102787	0.00960476	0.298498(TRUE)	-401453				NCU00246	NCU00246	1	1.15956	1.11981	0.251	0.573	0.181568	0.208755	0.238048	0.209011	0.241376	0.218086	0.271371(TRUE)	-2986.19				NCU00250	NCU00250	9.12638	1	76.1024	6.86201	2.1587	0.659614	3.55245	2.07747	2.76072	1.13262	3.12606	2.17031	0.193594(TRUE)	-3658.28
non-orphan	NCU00469	1	0	1	0.715296	0	0.677972	0	0.442543(TRUE)	-20478.7				NCU00247	NCU00247	1.66121	1	1.56041	0.797	0	0.135949	0.135751	0.110507	0.142568	0.144083	0.125607	0.214414(TRUE)	-11726.7				NCU00251	NCU00251	1	1.70848	5.37297	3.99638	0.771101	1.03871	1.90699	1.7635	1.50623	1.76096	2.09817	2.01161	0.144044(TRUE)	-370.451
non-orphan	NCU00473	4.59941	1	1	0.158119	0.142235	0.143554	0.158259	0.284685(TRUE)	-16939.3				NCU00248	NCU00248	1.06466	1	1.91211	0	0	0.0597469	0.072216	0.0621705	0.060152	0.0719732	0.0638708	0.204404(TRUE)	-36452.3				NCU00252	NCU00252	1	2.22862	1.02687	1.89127	0.756543	1.18958	0.796757	1.06705	1.28708	1.42241	1.27166	1.53064	0.161562(TRUE)	-182.577
non-orphan	NCU00475	1.85207	1	1	0.0136987	0.013231	0.0132268	0.0137196	0.194695(TRUE)	-416050				NCU00249	NCU00249	1.81271	1	1.40823	1	0	0.0322555	0.032512	0.0303418	0.0319496	0.0317764	0.0285088	0.473574(TRUE)	-156840				NCU00253	NCU00253	1	1.98787	1.19064	2.02831	0.366215	0.525694	0.406172	0.523564	0.519213	0.547446	0.50813	0.590002	0.417317(TRUE)	-1111.88
non-orphan	NCU00487	1.71274	1	1	0.0851022	0.0832638	0.0834279	0.0851649	0.457558(TRUE)	-14639.2				NCU00250	NCU00250	1	1.88407	3.18582	0	0	0.159379	0.235074	0.201267	0.180395	0.219427	0.218754	0.454855(TRUE)	-8798.93				NCU00254	NCU00254	0	0	0	0	0	0	0	0	0	0	0	0	0(FALSE)	0
non-orphan	NCU00489	1.52056	1	1	0.0121159	0.0136266	0.0136326	0.0121433	0.355556(TRUE)	-354471				NCU00251	NCU00251	1	1.33375	1.13714	0	1	0.0453744	0.0482677	0.0506124	0.0444279	0.050638	0.0495617	0.249249(TRUE)	-54062.1				NCU00257	NCU00257	1.16556	2.1292	1	1.38812	0.711495	1.00878	0.682035	0.798406	1.13194	1.25746	1.12034	1.08693	0.396597(TRUE)	-256.324
non-orphan	NCU00490	1.17852	1	1	0.0253707	0.0248337	0.0248407	0.0253782	0.465265(TRUE)	-77996.6				NCU00252	NCU00252	1.16921	1.19317	1	0.993	0.996	0.0685582	0.0723783	0.0767408	0.0750009	0.0791209	0.0696267	0.333934(TRUE)	-22769				NCU00258	NCU00258	2.42351	1.5551	1	1.12956	0.17852	0.164656	0.138787	0.140023	0.194017	0.159909	0.155046	0.145115	0.368769(TRUE)	-8759.05
non-orphan	NCU00494	1.45661	1	1	0.0512727	0.0503545	0.0503276	0.0512411	0.488288(TRUE)	-29207.3				NCU00253	NCU00253	1	1.28017	1.17134	0	0.992	0.0464406	0.0477436	0.0512322	0.0472641	0.0522894	0.0468316	0.206507(TRUE)	-49662.1				NCU00259	NCU00259	1.89241	1.23132	0	1	1.7721	1.148	0	0.934322	63.7222	24.2501	0	9.5578	0.229129(TRUE)	-585.355
non-orphan	NCU00495	1.82204	1	1	0.044018	0.0419892	0.0421794	0.0440491	0.158659(TRUE)	-51463.1				NCU00254	NCU00254	0	0	0	0.5	0.5	0	0	0	0	0	0	0(FALSE)	0				NCU00260	NCU00260	37.4903	12.2654	1	2.86559	2.36419	1.92459	0.528801	0.954984	1.93346	2.06123	0.879604	1.23577	0.187387(TRUE)	-4241.48
non-orphan	NCU00496	2.57578	1	1	0.110384	0.110209	0.111223	0.110758	0.336837(TRUE)	-14830.8				NCU00257	NCU00257	1.27039	1.00899	1	1	0.58	0.0418239	0.0441888	0.0443418	0.0462154	0.0432137	0.041565	0.245445(TRUE)	-55585.1				NCU00261	NCU00261	1	1.13036	1.52294	1.43557	0.319984	0.338502	0.412921	0.383178	0.363952	0.424112	0.415554	0.394309	0.392593(TRUE)	-1303.23
non-orphan	NCU00498	1.24635	1	1	0.0430873	0.0431387	0.0431622	0.0432348	0.224324(TRUE)	-30599.4				NCU00258	NCU00258	1	1.35172	1.19764	0	1	0.00435044	0.00474636	0.00462503	0.00473991	0.00461024	0.00465098	0.322022(TRUE)	-3520930				NCU00262	NCU00262	1.2083	1.62241	1.84622	1	0.568406	0.656851	0.746313	0.511077	0.749506	0.799185	0.855302	0.698518	0.342342(TRUE)	-494.548
non-orphan	NCU00499	1.24951	1	1	0.0118077	0.0109369	0.010926	0.0119154	0.207908(TRUE)	-353253				NCU00259	NCU00259	1.82629	1.17966	1	1	0.999	0.0828559	0.0659383	0.0697901	0.0735785	0.0733048	0.0698117	0.322723(TRUE)	-33145.8				NCU00263	NCU00263	1.82842	4.34837	1	2.05115	0.605799	0.766155	0.431312	0.633417	0.748469	0.765045	0.594885	0.68627	0.390991(TRUE)	-1265.97
non-orphan	NCU00501	1.24451	1	1	0.0514653	0.055277	0.0552521	0.0515535	0.294294(TRUE)	-21342.9				NCU00260	NCU00260	1.6814	1	1.03677	1	0.187	0.0555725	0.0518218	0.0499618	0.0580632	0.0556299	0.0498175	0.222122(TRUE)	-46272.6				NCU00264	NCU00264	1	2.2828	1.69566	1.29764	0.480004	0.607464	0.628223	0.557846	0.620924	0.74006	0.666583	0.634642	0.475075(TRUE)	-738.757
non-orphan	NCU00503	1.96309	1	1	0.0489987	0.0460615	0.0464497	0.0489684	0.236136(TRUE)	-45574.5				NCU00261	NCU00261	1.41645	1.74471	1	1	1	0.0136125	0.0125178	0.0155792	0.0131021	0.0128606	0.0135278	0.268068(TRUE)	-740396				NCU00265	NCU00265	9.3237	8.40678	1	2.22518	1.67983	1.56316	0.56479	0.900834	1.74721	1.70109	0.877023	1.1213	0.306106(TRUE)	-1564.98
non-orphan	NCU00505	1.83639	1	1	0.038836	0.0403828	0.0404395	0.0388736	0.214615(TRUE)	-65774.3				NCU00262	NCU00262	1	1.0684	1.13749	0.023	0.137	0.0700622	0.0768752	0.074429	0.0723121	0.0781375	0.0735482	0.397297(TRUE)	-21148.3				NCU00267	NCU00267	0	3.57146	0	1	0	3.46885	0	0.975864	0	169.563	0	21804.8	0.154955(TRUE)	-30.1625
non-orphan	NCU00506	1.11594	1	1	0.0282021	0.0299457	0.0299565	0.0282192	0.158959(TRUE)	-57326.7				NCU00263	NCU00263	1	1.55338	1.55625	0	0.488	0.0290657	0.0339402	0.0336174	0.0298531	0.0345135	0.0377462	0.158358(TRUE)	-130673				NCU00268	NCU00268	1	1.7962	8.07379	2.82744	0.611208	0.849342	1.48971	1.13715	1.01517	1.20267	1.41061	1.47074	0.444444(TRUE)	-748.574
non-orphan	NCU00509	1.17566	1	1	0.0372085	0.0376873	0.0377068	0.0372859	0.272172(TRUE)	-40459.6				NCU00264	NCU00264	1	1.98925	1.25169	0	1	0.0370164	0.0427263	0.0453407	0.0389817	0.0425584	0.0468541	0.482783(TRUE)	-93891.9				NCU00269	NCU00269	1	1.25681	10.0302	1.7211	0.758492	0.876496	2.16916	1.11448	1.67121	1.73372	1.93173	2.06162	0.201902(TRUE)	-356.863
non-orphan	NCU00512	1.29666	1	1	0.0627516	0.0673185	0.0678757	0.062881	0.279079(TRUE)	-16194.8				NCU00265	NCU00265	1.6564	1	3.88832	0	0	0.0685783	0.0804614	0.0534625	0.0727121	0.0800795	0.0603781	0.368669(TRUE)	-69636.1				NCU00270	NCU00270	2.13726	1.8284	1	3.36729	0.513806	0.504481	0.372845	0.609972	0.54741	0.566522	0.491715	0.614135	0.335135(TRUE)	-1705.42
non-orphan	NCU00515	1.77804	1	1	0.0325562	0.0301003	0.0303195	0.0325457	0.202903(TRUE)	-86564.8				NCU00267	NCU00267	1.40311	1	2.08749	0.002	0	0.241795	0.284763	0.21636	0.282851	0.280516	0.241082	0.237237(TRUE)	-3701.82				NCU00271	NCU00271	0	0	0	0	0	0	0	0	0	0	0	0	0(FALSE)	0
non-orphan	NCU00521	1.45411	1	1	0.0202661	0.02078	0.0208348	0.0202722	0.302503(TRUE)	-135425				NCU00268	NCU00268	1	1.82575	3.35096	0	0	0.0544216	0.0755069	0.070061	0.0546335	0.0797841	0.0704481	0.252853(TRUE)	-68378.4				NCU00272	NCU00272	1	1.91439	1.73069	1.82514	0.421184	0.527536	0.560705	0.593698	0.566207	0.671402	0.662891	0.67241	0.448749(TRUE)	-900.801
non-orphan	NCU00522	9.09946	1	1	0.139601	0.122661	0.122661	0.139601	0.236637(TRUE)	-46713.6				NCU00269	NCU00269	1.20101	1	1.04209	1	0.096	0.0350871	0.0362332	0.0332743	0.0339749	0.0343211	0.0345318	0.441542(TRUE)	-86629.6				NCU00273	NCU00273	1	1.50432	1.16745	1.4937	0.499396	0.608264	0.538116	0.611037	0.64765	0.7107	0.697028	0.706526	0.350751(TRUE)	-495.157
non-orphan	NCU00535	5.39668	1	1	0.132699	0.125135	0.125019	0.133481	0.254555(TRUE)	-25660.7				NCU00270	NCU00270	1.96337	1	2.04828	0.003	0	0.0331582	0.0327374	0.0262704	0.0310035	0.0314852	0.0275887	0.316316(TRUE)	-221763				NCU00274	NCU00274	1.64227	1.79574	1	2.30372	1.03582	1.12492	0.763975	1.27909	1.5094	1.49868	1.41693	1.55611	0.433934(TRUE)	-196.095
non-orphan	NCU00536	1.22231	1	1	0.0388739	0.0381912	0.0383892	0.0388927	0.442743(TRUE)	-37093.4				NCU00271	NCU00271	1.03684	2.0671	1	0.533	0.923	0.574923	0.602145	0.83054	0.818293	0.865877	0.808312	0.187087(TRUE)	-329.761				NCU00275	NCU00275	1	2.33546	6.9775	2.57853	0.611008	1.00861	1.64236	1.05515	1.10932	1.372	1.41909	1.44199	0.462563(TRUE)	-682.336
non-orphan	NCU00538	1.30339	1	1	0.0305461	0.0288547	0.0288752	0.030555	0.206106(TRUE)	-69062.5				NCU00272	NCU00272	1	1.13225	1.15767	0	0.124	0.0233245	0.0220638	0.0217687	0.0231464	0.0259745	0.0245757	0.162262(TRUE)	-173107				NCU00276	NCU00276	1	1.54688	8.47487	2.26629	0.751564	1.02629	2.31821	1.28893	1.49456	1.8349	2.1176	1.94956	0.194494(TRUE)	-368.258
non-orphan	NCU00545	2.06302	1	1	0.0406958	0.0420968	0.0421406	0.0407097	0.491291(TRUE)	-70300.4				NCU00273	NCU00273	1.20661	1.34565	1	1	1	0.0180528	0.0189203	0.0181736	0.0168077	0.0190197	0.0192156	0.221822(TRUE)	-323657				NCU00277	NCU00277	1.15708	1	1.90714	1.16617	0.560411	0.537261	0.781173	0.547407	0.742391	0.681497	0.809934	0.790675	0.163463(TRUE)	-437.308
non-orphan	NCU00547	1.67963	1	1	0.0757086	0.0730438	0.0735807	0.0757902	0.242643(TRUE)	-17483.4				NCU00274	NCU00274	1	1.42758	1.14261	0	1	0.029261	0.0302237	0.031334	0.0275097	0.031322	0.032949	0.368168(TRUE)	-125849				NCU00278	NCU00278	2.99761	2.5204	3.68976	1	0.545102	0.517718	0.613886	0.32499	0.657176	0.60885	0.656326	0.434202	0.274174(TRUE)	-2334.82
non-orphan	NCU00548	2.85868	1	1	0.172225	0.161995	0.162328	0.175427	0.485285(TRUE)	-7191.9				NCU00275	NCU00275	1.29299	1.16528	1	1	1	0.0528173	0.0515455	0.0479973	0.0516512	0.0496667	0.0557849	0.176977(TRUE)	-48225.4				NCU00279	NCU00279	1	1.3344	1.19685	1.59387	0.690165	0.827877	0.800304	0.873521	1.16107	1.17544	1.17958	1.14928	0.154254(TRUE)	-191.525
non-orphan	NCU00549	1.81487	1	1	0.0362708	0.0372757	0.0372757	0.0366736	0.170971(TRUE)	-64033.3				NCU00276	NCU00276	2.21134	1.81673	1	1	1	0.0515552	0.0450044	0.0511659	0.0544578	0.0483565	0.0515397	0.39009(TRUE)	-96483.5				NCU00280	NCU00280	1.17713	1.61705	1	1.2133	0.505411	0.573869	0.471897	0.51423	0.626214	0.650269	0.608969	0.648932	0.43003(TRUE)	-583.494
non-orphan	NCU00552	5.32603	1	1	0.0209279	0.0210962	0.0210891	0.0209208	0.326927(TRUE)	-642463				NCU00277	NCU00277	1.16657	1	1.09071	0.991	0	0.0312372	0.0340666	0.0306398	0.0299037	0.0347901	0.0308767	0.19039(TRUE)	-95682				NCU00281	NCU00281	2.36553	1.40488	11.3297	1	1.08209	0.815854	1.81094	0.678573	1.66833	1.19798	1.64609	1.24641	0.455255(TRUE)	-689.353
non-orphan	NCU00558	1.48968	1	1	0.0748876	0.071654	0.0718626	0.0749138	0.212212(TRUE)	-15244.5				NCU00278	NCU00278	1.37279	1	1.65625	0	0	0.0352709	0.0391219	0.0312072	0.031865	0.034591	0.0294264	0.35045(TRUE)	-134330				NCU00282	NCU00282	1	3.61471	6.83925	3.30923	0.699382	1.52002	2.08506	1.41251	1.37059	1.94106	1.96925	1.81371	0.492693(TRUE)	-538.355
non-orphan	NCU00564	1.29322	1	1	0.029901	0.0286793	0.0286843	0.029956	0.406507(TRUE)	-63162.8				NCU00279	NCU00279	1.65959	1.27705	1	1	1	0.0662064	0.0621095	0.0643921	0.0649675	0.0642827	0.0660281	0.241041(TRUE)	-38180				NCU00283	NCU00283	2.67713	2.11769	3.76838	1	1.0738	0.995196	1.3087	0.63017	1.40414	1.29177	1.37919	1.00388	0.219219(TRUE)	-500.702
non-orphan	NCU00565	1.46384	1	1	0.0435098	0.0416053	0.0416149	0.043793	0.274575(TRUE)	-39529.2				NCU00280	NCU00280	1.2091	1	1.11977	1	0	0.0265625	0.0281588	0.0250265	0.028101	0.0296109	0.0277118	0.157558(TRUE)	-131976				NCU00284	NCU00284	0	1.30537	1	2.01001	0	1.25168	0.9833	1.9701	0	708.958	538.33	775.204	0.426326(TRUE)	-118.067
non-orphan	NCU00566	1.21749	1	1	0.0190125	0.0186891	0.018672	0.0191397	0.40991(TRUE)	-133814				NCU00281	NCU00281	1.21973	1	1.69464	0	0	0.0434623	0.0511697	0.0391616	0.0432554	0.0449872	0.043873	0.345245(TRUE)	-72310.8				NCU00285	NCU00285	2.25244	3.69958	1	3.61708	0.663066	0.786134	0.460088	0.796334	0.745204	0.884755	0.582191	0.832232	0.353253(TRUE)	-1402.95
non-orphan	NCU00567	1.45389	1	1	0.0276731	0.0263002	0.0265258	0.0278115	0.194995(TRUE)	-87211.5				NCU00282	NCU00282	1.49007	1.09375	1	1	0.881	0.0944641	0.0974036	0.089008	0.100304	0.0947049	0.0935629	0.496496(TRUE)	-15748.4				NCU00287	NCU00287	3.53496	1.76239	4.73494	1	1.07181	0.785826	1.03697	0.549449	1.16034	1.0796	1.30667	0.80009	0.432032(TRUE)	-838.785
non-orphan	NCU00570	2.29827	1	1	0.118457	0.115671	0.115923	0.119301	0.383483(TRUE)	-11220.1				NCU00283	NCU00283	1.70325	1.25029	1	1	1	0.0457202	0.0435763	0.0485255	0.047169	0.0462069	0.0477715	0.24985(TRUE)	-68594.8				NCU00288	NCU00288	1	1.01801	1.63921	0	0.936746	0.983353	1.54988	0	1733.01	1766.73	2701.46	0	0.357357(TRUE)	-94.1907
non-orphan	NCU00576	1.36394	1	1	0.0377069	0.0342655	0.0343387	0.0377877	0.172372(TRUE)	-48541.3				NCU00284	NCU00284	1.41883	1	1.52037	0.313	0.004	0.221878	0.231973	0.18636	0.245816	0.242705	0.231366	0.23033(TRUE)	-3833.34				NCU00289	NCU00289	1	1.15676	8.68683	1.57491	0.326161	0.376578	0.644345	0.411279	0.428001	0.4844	0.62417	0.516249	0.269269(TRUE)	-2602.44
non-orphan	NCU00578	1.36791	1	1	0.0591684	0.0624491	0.0624333	0.059152	0.307207(TRUE)	-18678.9				NCU00285	NCU00285	1.2918	1	1.06803	0.999	0.171	0.0858571	0.0792524	0.0811898	0.0881389	0.0810015	0.0811239	0.306006(TRUE)	-18600.5				NCU00290	NCU00290	0	1	4.43153	10.4532	0	0.942367	4.14832	9.73888	0	52.8124	226.774	627.8	0.175776(TRUE)	-396.67
non-orphan	NCU00582	11.462	1	1	0.0465601	0.0512462	0.0512462	0.0465773	0.277778(TRUE)	-326849				NCU00287	NCU00287	1	1.1595	1.33745	0	0	0.0432029	0.047338	0.0458869	0.0428796	0.0517994	0.0467146	0.211211(TRUE)	-63574.6				NCU00291	NCU00291	1	1.90318	2.2928	1.82106	0.482911	0.733149	0.724417	0.657698	0.754182	0.874441	0.834052	0.803233	0.49029(TRUE)	-687.342
non-orphan	NCU00584	5.03794	1	1	0.0635905	0.0635077	0.0635268	0.0637424	0.292092(TRUE)	-87505.8				NCU00288	NCU00288	1	1.4686	1.17268	0.151	0.946	0.170209	0.191574	0.210028	0.214874	0.206928	0.222719	0.23003(TRUE)	-3792.32				NCU00292	NCU00292	1	3.11204	1.70094	3.58766	0.750117	1.48435	1.14336	1.64723	1.38412	1.75706	1.71535	1.8291	0.194795(TRUE)	-275.405
non-orphan	NCU00585	53.7178	1	1	0.0706346	0.0599529	0.0598937	0.0706072	0.17998(TRUE)	-835859				NCU00289	NCU00289	1.45497	1	1.1895	1	0	0.0314474	0.0331158	0.0297341	0.0304811	0.0300476	0.0284812	0.255956(TRUE)	-131486				NCU00293	NCU00293	1.31825	1.75847	4.41026	1	0.392272	0.421497	0.521519	0.292323	0.377527	0.479229	0.5473	0.391592	0.289289(TRUE)	-2117.06
non-orphan	NCU00586	18.0072	1	1	0.124525	0.129903	0.129902	0.125279	0.278979(TRUE)	-98568.3				NCU00290	NCU00290	2.3587	1.05376	1	1	0.596	0.392754	0.33381	0.301724	0.397596	0.358979	0.358865	0.334434(TRUE)	-1917.32				NCU00294	NCU00294	2.82998	1.90057	1	1.34678	0.104888	0.0940904	0.0740213	0.0795231	0.0987378	0.091041	0.081693	0.0787386	0.261862(TRUE)	-29906.1
non-orphan	NCU00591	1.23862	1	1	0.032591	0.0324204	0.032409	0.0325897	0.164064(TRUE)	-51393.6				NCU00291	NCU00291	2.09968	1	1.49664	1	0	0.0593145	0.0545229	0.0461227	0.0569061	0.0588672	0.0499089	0.324725(TRUE)	-69666.9				NCU00295	NCU00295	1	1.16302	1.23942	1.0654	0.22402	0.257575	0.286458	0.243566	0.307015	0.274926	0.283823	0.297836	0.318318(TRUE)	-1943.17
non-orphan	NCU00592	1.21327	1	1	0.0519786	0.0493547	0.0497248	0.0523294	0.354354(TRUE)	-23192				NCU00292	NCU00292	1.28786	1.51465	1	0.998	1	0.116628	0.121004	0.133252	0.127154	0.128292	0.130217	0.384284(TRUE)	-11041				NCU00296	NCU00296	1	1.22202	0	8.76686	0.977731	1.17398	0	8.2832	233.658	379.347	0	3276.41	0.202202(TRUE)	-148.799
non-orphan	NCU00595	1.08679	1	1	0.018666	0.0183104	0.0183267	0.0186658	0.38008(TRUE)	-126730				NCU00293	NCU00293	1.1518	2.09217	1	1	1	0.0308881	0.0291046	0.0338391	0.0300567	0.0311985	0.0355811	0.333333(TRUE)	-156768				NCU00297	NCU00297	0	0	0	0	0	0	0	0	0	0	0	0	0(FALSE)	0
non-orphan	NCU00596	1.74625	1	1	0.0645095	0.0612439	0.0620633	0.0647569	0.221321(TRUE)	-24515.9				NCU00294	NCU00294	1	1.37053	1.29068	0	1	0.00405398	0.00400484	0.00427013	0.00385026	0.00447684	0.00354799	0.285986(TRUE)	-4816080				NCU00298	NCU00298	1	1.56043	1.0708	1.95485	0.78182	1.08615	0.839194	1.20862	1.50717	1.59071	1.46487	1.59257	0.172673(TRUE)	-118.736
non-orphan	NCU00597	2.10643	1	1	0.0960711	0.0947893	0.0956319	0.0960749	0.430731(TRUE)	-14264.8				NCU00295	NCU00295	1	1.14566	1.53692	0	0	0.0208401	0.0274064	0.0236013	0.0224947	0.0251728	0.0240247	0.194394(TRUE)	-210948				NCU00299	NCU00299	1	12.6243	1.30614	3.92624	0.714312	2.24717	0.865622	1.59702	1.30599	1.9981	1.69168	2.02294	0.451451(TRUE)	-647.034
non-orphan	NCU00602	4.80155	1	1	0.0709467	0.0702276	0.0713149	0.0714095	0.174174(TRUE)	-65809				NCU00296	NCU00296	1	1.50395	1.28054	0.057	0.847	0.183803	0.228064	0.218841	0.204465	0.240481	0.250413	0.237337(TRUE)	-3736.72				NCU00300	NCU00300	1.02155	1.02099	1.67793	1	0.531157	0.546871	0.682083	0.540009	0.737063	0.718051	0.798379	0.752008	0.316917(TRUE)	-376.322
non-orphan	NCU00605	1.6601	1	1	0.0799973	0.08089	0.0816054	0.0800098	0.356356(TRUE)	-14157.6				NCU00297	NCU00297	1	0	2.04385	0.144	0	0.9629	1.98023	0	1584.47	4837.78	0	0.441241(TRUE)	-142.497				NCU00301	NCU00301	1	1.0668	4.79352	1.91264	0.483968	0.518521	0.96603	0.651911	0.709335	0.739481	0.862006	0.79562	0.422523(TRUE)	-897.853
non-orphan	NCU00606	2.21967	1	1	0.178529	0.17161	0.17206	0.181487	0.188288(TRUE)	-4331.56				NCU00298	NCU00298	1	1.27875	1.52298	0.005	0.164	0.212778	0.250339	0.233191	0.213311	0.241213	0.262959	0.261361(TRUE)	-3096.16				NCU00302	NCU00302	1.53615	2.91986	1	3.45305	0.498931	0.671833	0.427359	0.758417	0.631725	0.756601	0.566506	0.727145	0.372773(TRUE)	-1319.09
non-orphan	NCU00614	1.07601	1	1	0.0246276	0.0226007	0.0225684	0.0247396	0.156757(TRUE)	-79433.2				NCU00299	NCU00299	1	2.09906	2.27351	0	0.153	0.130278	0.17707	0.182451	0.146076	0.186167	0.171315	0.314915(TRUE)	-11294.8				NCU00303	NCU00303	2.52436	1.8443	1	2.52003	0.616314	0.560616	0.428914	0.636356	0.685011	0.595532	0.613181	0.668303	0.402202(TRUE)	-1182.51
non-orphan	NCU00618	1.57697	1	1	0.0126009	0.0121303	0.0121702	0.0125958	0.251351(TRUE)	-405935				NCU00300	NCU00300	1	1.28824	1.29225	0	0.463	0.0402282	0.0477294	0.0412487	0.0396997	0.0429562	0.047042	0.176977(TRUE)	-69225.6				NCU00304	NCU00304	2.47882	7.86069	1	4.60994	0.687247	0.978263	0.458591	0.852241	0.767068	1.00018	0.630173	0.900815	0.263363(TRUE)	-2240.35
non-orphan	NCU00619	1.42818	1	1	0.043952	0.0428188	0.0431021	0.0444315	0.218519(TRUE)	-38403.2				NCU00301	NCU00301	1.92581	1.42732	1	1	1	0.0241378	0.020493	0.0232055	0.0226774	0.0228186	0.0240128	0.411411(TRUE)	-290074				NCU00305	NCU00305	1	6.16192	1.00195	4.47146	0.53693	1.29433	0.587744	1.22762	0.911002	1.37488	0.903505	1.35187	0.392392(TRUE)	-936.529
non-orphan	NCU00620	1.29477	1	1	0.0693184	0.0666837	0.0677756	0.0694364	0.362262(TRUE)	-13866.9				NCU00302	NCU00302	1.74069	1	1.49417	1	0	0.0443863	0.0434834	0.0417104	0.0481764	0.0494132	0.0397664	0.15966(TRUE)	-80154.2				NCU00306	NCU00306	6.55646	1.66287	6.2132	1	1.79221	0.897037	1.92019	0.673658	2.00892	1.34616	1.93522	1.09483	0.445846(TRUE)	-646.943
non-orphan	NCU00624	1.47944	1	1	0.0390837	0.0382004	0.0383289	0.0390791	0.264164(TRUE)	-47131.8				NCU00303	NCU00303	1.44328	1	2.53378	0	0	0.0518555	0.0660389	0.0469616	0.0554537	0.0609146	0.0524983	0.213814(TRUE)	-73255.5				NCU00307	NCU00307	1.24341	0	0	1	1.23805	0	0	0.967945	2501.83	0	0	3257.08	0.446847(TRUE)	-51.6372
non-orphan	NCU00632	1.23171	1	1	0.0339506	0.0346219	0.0346726	0.0339701	0.257558(TRUE)	-48543.6				NCU00304	NCU00304	5.18946	1	7.41916	0	0	0.121582	0.127326	0.0692395	0.133463	0.136573	0.0698079	0.47007(TRUE)	-100652				NCU00308	NCU00308	1.14622	1.20681	1	1.9561	0.879453	0.875528	0.802213	1.1893	1.37937	1.40852	1.46095	1.46276	0.348348(TRUE)	-119.028
non-orphan	NCU00634	2.22545	1	1	0.0175118	0.0167821	0.0167821	0.0175582	0.223624(TRUE)	-353501				NCU00305	NCU00305	1.0614	1	2.75983	0	0	0.157291	0.21243	0.149715	0.166823	0.212544	0.17965	0.155956(TRUE)	-7422.36				NCU00309	NCU00309	1	1.96736	1.00125	7.82302	0.382755	0.52215	0.413801	0.739271	0.50808	0.636568	0.485395	0.738695	0.314414(TRUE)	-2022.09
non-orphan	NCU00635	1.28959	1	1	0.0135356	0.0126076	0.0126463	0.0135356	0.327728(TRUE)	-270736				NCU00306	NCU00306	1.96176	1	3.62805	0	0	0.156251	0.195488	0.127156	0.170114	0.180627	0.134283	0.34014(TRUE)	-15416.1				NCU00310	NCU00310	1	2.11039	1.40598	3.40091	0.84507	1.42696	1.09561	1.85777	1.75705	2.13102	1.85215	2.09786	0.15976(TRUE)	-143.028
non-orphan	NCU00638	4.58288	1	1	0.201769	0.191027	0.191232	0.202298	0.392292(TRUE)	-10070.8				NCU00307	NCU00307	1	1.12589	4.7652	0.019	0.018	0.858372	2.04166	0.959202	1.8335	1.56258	1.93037	0.175776(TRUE)	-142.815				NCU00311	NCU00311	1	1.62046	2.24467	2.00515	0.278962	0.375426	0.448896	0.393055	0.368409	0.447428	0.458629	0.448667	0.303403(TRUE)	-2163.95
non-orphan	NCU00641	3.06647	1	1	0.222026	0.217224	0.21815	0.223473	0.173073(TRUE)	-4807.31				NCU00308	NCU00308	1.68907	1.62505	1	1	1	0.0613392	0.0601895	0.0639745	0.0636737	0.0564089	0.0656846	0.225025(TRUE)	-49711.7				NCU00312	NCU00312	0	0	1	156.987	0	0	0.99045	151.371	0	0	53.0281	3530.27	0.415816(TRUE)	-669.428
non-orphan	NCU00644	1.14582	1	1	0.0185014	0.0181172	0.0180976	0.0185041	0.231131(TRUE)	-129466				NCU00309	NCU00309	1.75243	1.76982	1	1	1	0.00657477	0.0057719	0.00666906	0.00610917	0.00563486	0.00702282	0.386687(TRUE)	-2952820				NCU00313	NCU00313	0	0	0	0	0	0	0	0	0	0	0	0	0(FALSE)	0
non-orphan	NCU00646	2.10903	1	1	0.0858461	0.0799055	0.0802629	0.0858831	0.204705(TRUE)	-18355.8				NCU00310	NCU00310	1.38974	1.63775	1	1	1	0.0572421	0.053427	0.056195	0.058999	0.0530737	0.0631245	0.245245(TRUE)	-52161.3				NCU00314	NCU00314	1	1.88317	1.21013	5.43306	0.737331	1.04268	0.881927	1.7109	1.36192	1.64931	1.52253	1.62709	0.185285(TRUE)	-318.145
non-orphan	NCU00650	2.74842	1	1	0.0854764	0.0829329	0.0828903	0.085829	0.324224(TRUE)	-26351				NCU00311	NCU00311	1.24611	1	1.14593	1	0	0.0133793	0.0145047	0.0132942	0.013099	0.0145557	0.0145591	0.240841(TRUE)	-517604				NCU00315	NCU00315	3.48623	2.424	1	1.72895	0.173315	0.146495	0.110706	0.127523	0.163309	0.154769	0.108544	0.132406	0.26026(TRUE)	-19799.1
non-orphan	NCU00651	1.07543	1	1	0.0248214	0.0248422	0.0248384	0.0248469	0.303704(TRUE)	-74626.6				NCU00312	NCU00312	2.8809	1	2.18996	0.938	0	0.437054	0.425794	0.318774	0.455096	0.517749	0.367286	0.280981(TRUE)	-2476.6				NCU00316	NCU00316	1	3.52768	3.86527	1.60187	0.405395	0.713325	0.78827	0.507071	0.589133	0.841528	0.789495	0.62795	0.333033(TRUE)	-1507.47
non-orphan	NCU00655	3.53285	1	1	0.0593068	0.0544015	0.055587	0.0592513	0.175475(TRUE)	-72921.4				NCU00313	NCU00313	0	0	0	0.5	0.5	0	0	0	0	0	0	0(FALSE)	0				NCU00317	NCU00317	1	1.09661	8.40508	1.46525	0.58725	0.655846	1.33721	0.737245	0.947415	0.856756	1.15532	1.04851	0.455055(TRUE)	-730.211
non-orphan	NCU00659	5.90054	1	1	0.121629	0.11532	0.115307	0.121844	0.482182(TRUE)	-33966				NCU00314	NCU00314	1.21608	1.35058	1	0.949	0.995	0.14023	0.143846	0.149946	0.145102	0.16138	0.151008	0.17958(TRUE)	-6877.7				NCU00318	NCU00318	0	0	0	0	0	0	0	0	0	0	0	0	0(FALSE)	0
non-orphan	NCU00662	1.2787	1	1	0.0675875	0.0655712	0.0656313	0.0676243	0.188989(TRUE)	-14684.5				NCU00315	NCU00315	1	1.47762	1.45404	0	1	0.00567783	0.00695387	0.00711095	0.00610973	0.00672769	0.00686939	0.24044(TRUE)	-2217210				NCU00319	NCU00319	1.1282	1	1.10173	2.71895	0.923149	0.825152	0.915561	1.60722	1.64504	1.84228	1.83118	1.82051	0.323223(TRUE)	-102.39
non-orphan	NCU00665	5.13131	1	1	0.0851039	0.0849326	0.0850596	0.0851258	0.224525(TRUE)	-52506.3				NCU00316	NCU00316	1.1695	1.13977	1	1	1	0.0352628	0.0337854	0.0371288	0.0329295	0.0388576	0.0388265	0.18038(TRUE)	-86983.6				NCU00320	NCU00320	1.3173	2.7261	1	3.50314	0.914012	1.45367	0.742107	1.5719	1.56957	1.74889	1.38836	1.81723	0.180881(TRUE)	-259.398
non-orphan	NCU00666	1.20628	1	1	0.0367454	0.0346974	0.0351112	0.0367593	0.187087(TRUE)	-40169.1				NCU00317	NCU00317	2.21822	1.24779	1	1	1	0.0400614	0.0372243	0.0360943	0.0407906	0.0339366	0.0368986	0.29019(TRUE)	-126365				NCU00321	NCU00321	1	1.91845	1.30308	4.59823	0.380501	0.509401	0.437404	0.672036	0.440583	0.576919	0.525446	0.66796	0.341241(TRUE)	-1605.24
non-orphan	NCU00667	1.25209	1	1	0.0222086	0.0244968	0.0245156	0.0222291	0.172372(TRUE)	-91671.2				NCU00318	NCU00318	1.14627	1.38275	1	0.809	0.985	0.180946	0.19007	0.202129	0.22762	0.204804	0.207017	0.235636(TRUE)	-3862.58				NCU00322	NCU00322	1	4.33417	119.979	2.62527	0.455616	0.987756	1.29833	0.745671	0.59745	1.09314	1.29922	0.933339	0.17998(TRUE)	-10638.3
non-orphan	NCU00669	1.38987	1	1	0.0255818	0.0239591	0.0239861	0.0256347	0.278478(TRUE)	-95774.6				NCU00319	NCU00319	1.11267	1.66062	1	0.963	1	0.0743825	0.0796572	0.082311	0.0768942	0.0786686	0.0865134	0.356356(TRUE)	-23085.5				NCU00324	NCU00324	1	2.38526	4.16199	1.90173	0.449532	0.721974	0.920445	0.710836	0.664186	0.86388	0.906697	0.746326	0.43023(TRUE)	-957.186
non-orphan	NCU00670	1.26102	1	1	0.0199275	0.0192341	0.0192193	0.0199823	0.444645(TRUE)	-134942				NCU00320	NCU00320	1	1.3404	1.18713	0	1	0.0229964	0.0245641	0.0244867	0.0222589	0.0240247	0.024897	0.337037(TRUE)	-190541				NCU00325	NCU00325	1	1.77144	2.80439	1.66761	0.559241	0.791432	0.916884	0.779681	0.831481	0.946292	1.10078	0.898732	0.42993(TRUE)	-506.499
non-orphan	NCU00676	2.76944	1	1	0.162528	0.153445	0.153698	0.164376	0.395796(TRUE)	-7928.43				NCU00321	NCU00321	4.24732	1	23.5929	0	0	0.111223	0.140975	0.0600979	0.124695	0.125598	0.0680051	0.423023(TRUE)	-240848				NCU00326	NCU00326	4.6844	7.94489	1	22.9189	1.2544	1.68612	0.588422	2.31878	1.56086	1.86513	0.939122	2.00155	0.232733(TRUE)	-2526.1
non-orphan	NCU00678	3.073	1	1	0.125343	0.119779	0.120132	0.12645	0.371471(TRUE)	-15263.8				NCU00322	NCU00322	1.58162	1	2.21683	0	0	0.0404657	0.0432509	0.033486	0.0400974	0.0447932	0.0343377	0.387788(TRUE)	-125432				NCU00327	NCU00327	0	0	0	1	0	0	0	0.978441	0	0	0	4374.04	0.175175(TRUE)	-21.3768
non-orphan	NCU00680	1.30298	1	1	0.0195621	0.0201042	0.0201974	0.0195564	0.283283(TRUE)	-137128				NCU00324	NCU00324	1.16813	1	1.25524	0.002	0	0.0302656	0.0309366	0.026996	0.026324	0.0287597	0.0277138	0.166466(TRUE)	-134543				NCU00329	NCU00329	1.2229	1.9423	1	1.24896	0.939611	1.20491	0.853157	0.904799	1.51593	1.65943	1.56088	1.53133	0.247147(TRUE)	-119.973
non-orphan	NCU00684	1.63925	1	1	0.0764636	0.0766084	0.0775262	0.0766017	0.446446(TRUE)	-16240.2				NCU00325	NCU00325	1.21255	1.11032	1	1	0.999	0.0425353	0.0421584	0.0407807	0.0418286	0.0415899	0.0409476	0.253253(TRUE)	-61891.3				NCU00330	NCU00330	1.20781	2.29764	1	1.78962	0.768035	1.13252	0.718711	1.00845	1.20584	1.3614	1.34419	1.33709	0.221922(TRUE)	-246.802
non-orphan	NCU00685	1.84719	1	1	0.0150557	0.0150196	0.0150523	0.0151517	0.27988(TRUE)	-344754				NCU00326	NCU00326	1	1.30086	1.73849	0	0	0.0254886	0.0309405	0.0283687	0.0286294	0.0326712	0.0305707	0.386086(TRUE)	-166514				NCU00331	NCU00331	0	1	1.291	2.21234	0	0.968349	1.243	2.13321	0	465.161	785.378	1361.2	0.327628(TRUE)	-130.563
non-orphan	NCU00692	1.93334	1	1	0.0337566	0.0329994	0.0330268	0.0338084	0.378278(TRUE)	-88528.3				NCU00327	NCU00327	1	4.92426	14.0527	0	0.013	0.850926	3.64749	2.51374	2.18892	2.73178	3.57708	0.440741(TRUE)	-448.745				NCU00332	NCU00332	3.10216	2.55485	1.73075	1	0.535865	0.506025	0.43944	0.310748	0.540948	0.555085	0.535969	0.409648	0.303403(TRUE)	-1994.81
non-orphan	NCU00693	1.30496	1	1	0.057103	0.056796	0.056807	0.0572211	0.382382(TRUE)	-20404.5				NCU00329	NCU00329	1	1.36537	1.53147	0.004	0.232	0.197085	0.242664	0.212139	0.216888	0.252687	0.268003	0.23994(TRUE)	-3611.82				NCU00333	NCU00333	1	1.93864	1.62706	1.68763	0.602362	0.781677	0.757798	0.768203	0.815169	0.996487	0.974643	0.932405	0.483083(TRUE)	-425.219
non-orphan	NCU00695	1	0	1	0.304898	0	0.131879	0	0.154655(TRUE)	-172712				NCU00330	NCU00330	1.17261	1	1.19089	0.365	0.001	0.061602	0.0671391	0.0605317	0.0626781	0.0704215	0.0608264	0.265866(TRUE)	-29951.4				NCU00334	NCU00334	1.07417	1.68491	1	1.14276	0.428818	0.53541	0.440199	0.452718	0.580819	0.628393	0.548986	0.547126	0.392492(TRUE)	-682.322
non-orphan	NCU00697	5.18384	1	1	0.459726	0.404069	0.403661	0.46363	0.217417(TRUE)	-2748.09				NCU00331	NCU00331	2.19273	1.43544	1	1	1	0.0807701	0.0707439	0.0780016	0.0831367	0.0683567	0.0695375	0.161261(TRUE)	-39590.8				NCU00335	NCU00335	1	1.44473	1.92051	1.30011	0.28342	0.350496	0.384297	0.293541	0.343269	0.382246	0.411169	0.36885	0.333934(TRUE)	-1749.02
non-orphan	NCU00701	2.44653	1	1	0.141963	0.133623	0.13369	0.14296	0.381181(TRUE)	-8850.06				NCU00332	NCU00332	1.61445	1	1.85508	0	0	0.0421632	0.0425516	0.0363889	0.0427273	0.0445304	0.0350677	0.428729(TRUE)	-111889				NCU00336	NCU00336	1.0018	1	6.47052	2.38641	0.811552	0.8013	2.1818	1.3757	1.6315	1.55729	1.90277	2.05473	0.163163(TRUE)	-243.26
non-orphan	NCU00706	1.05476	1	1	0.0107151	0.00972486	0.00973466	0.0107443	0.23984(TRUE)	-346551				NCU00333	NCU00333	1.96322	1	1.62229	1	0	0.0832493	0.0884947	0.066573	0.0848392	0.0842632	0.0704646	0.225325(TRUE)	-34245.9				NCU00337	NCU00337	1.03206	1	3.13509	1.70844	0.72067	0.704483	1.27596	0.941079	1.15249	1.20196	1.35087	1.26396	0.165165(TRUE)	-266.07
non-orphan	NCU00707	2.25565	1	1	0.0863523	0.0900528	0.0899893	0.0869065	0.365165(TRUE)	-17485.6				NCU00334	NCU00334	1.05824	1.20415	1	0.967	1	0.0378396	0.0358078	0.0387604	0.0380359	0.0395173	0.0361254	0.318318(TRUE)	-77817				NCU00338	NCU00338	1	1.93344	3.27591	3.40709	0.566727	0.800404	1.07049	1.08204	0.89163	1.04947	1.1647	1.11988	0.48999(TRUE)	-672.891
non-orphan	NCU00708	1	0	1	0.986396	0	740.627	0	0.506607(FALSE)	-195.624				NCU00335	NCU00335	1.49428	1.00968	1	1	0.642	0.0326861	0.0311402	0.0325478	0.0327208	0.0313952	0.0299535	0.413413(TRUE)	-114930				NCU00339	NCU00339	0	0	0	0	0	0	0	0	0	0	0	0	0(FALSE)	0
non-orphan	NCU00712	3.57141	1	1	0.0329712	0.0330196	0.0330195	0.0331266	0.178779(TRUE)	-199068				NCU00336	NCU00336	2.2179	1.83566	1	1	1	0.0305858	0.0245259	0.0288626	0.0264901	0.0242356	0.0288121	0.355956(TRUE)	-283226				NCU00340	NCU00340	1	1.87094	2.52665	2.44851	0.32632	0.416284	0.494443	0.469051	0.348511	0.495214	0.515986	0.568462	0.293193(TRUE)	-2189.89
non-orphan	NCU00713	1.49899	1	1	0.0360251	0.0422814	0.0436475	0.0361933	0.279379(TRUE)	-49211.6				NCU00337	NCU00337	2.04398	1.70327	1	1	1	0.0374939	0.0342881	0.0358003	0.0416727	0.0358143	0.0377866	0.443043(TRUE)	-152084				NCU00343	NCU00343	0	0	1	0	0	0	0.993017	0	0	0	16732.4	0	0.25035(TRUE)	-15.0802
non-orphan	NCU00716	3.01678	1	1	0.161558	0.164073	0.164153	0.161819	0.487988(TRUE)	-7526.84				NCU00338	NCU00338	1.04241	1.08614	1	0.713	0.871	0.0855638	0.0869182	0.0818763	0.0866509	0.0899256	0.0850881	0.431131(TRUE)	-14903.2				NCU00344	NCU00344	1.12146	1.90973	1	1.39549	0.495313	0.634434	0.488976	0.545992	0.637899	0.699431	0.644903	0.649457	0.288689(TRUE)	-602.335
non-orphan	NCU00717	4.14901	1	1	0.0831318	0.0820421	0.0824016	0.0845925	0.218418(TRUE)	-46362.8				NCU00339	NCU00339	0	0	0	0.5	0.5	0	0	0	0	0	0	0(FALSE)	0				NCU00345	NCU00345	1.58458	2.64981	1	2.15197	0.841538	1.12044	0.700432	1.05062	1.30675	1.29117	1.13503	1.32345	0.18028(TRUE)	-319.406
non-orphan	NCU00718	1	0	1	0.981393	0	54.2937	0	0.325726(TRUE)	-785.28				NCU00340	NCU00340	1	6.74362	8.46843	0	0	0.0304341	0.0677908	0.0736794	0.0318624	0.0752399	0.0629541	0.207908(TRUE)	-467174				NCU00346	NCU00346	1	2.46308	1.08923	2.78495	0.357936	0.565818	0.396484	0.590144	0.491842	0.613233	0.510274	0.640811	0.368168(TRUE)	-1376.41
non-orphan	NCU00719	3.87257	1	1	0.108458	0.0992667	0.0995533	0.108439	0.345245(TRUE)	-27109.5				NCU00343	NCU00343	2.0188	1	3.78889	0.007	0	0.623311	0.747827	0.442521	0.723087	0.735145	0.587556	0.373974(TRUE)	-1282.88				NCU00347	NCU00347	1	1.56922	2.73655	1.67294	0.315795	0.354474	0.497344	0.414445	0.394537	0.417546	0.490139	0.439219	0.299299(TRUE)	-1967.73
non-orphan	NCU00720	1.35034	1	1	0.0223577	0.0241831	0.0243181	0.0224464	0.293293(TRUE)	-104803				NCU00344	NCU00344	1	1.07043	1.03036	0.097	0.935	0.0274125	0.0270339	0.0279862	0.0266573	0.0299148	0.0281481	0.415415(TRUE)	-117400				NCU00348	NCU00348	1	1.14897	1.99341	1.0162	0.271003	0.267671	0.344697	0.258999	0.3054	0.316957	0.342635	0.299475	0.303604(TRUE)	-1996.21
non-orphan	NCU00722	1.84792	1	1	0.0640471	0.0624188	0.0628955	0.0645355	0.20971(TRUE)	-26435.5				NCU00345	NCU00345	1	1.22183	1.00862	0.356	1	0.0277306	0.0324175	0.0322688	0.0299562	0.0308309	0.0317415	0.172272(TRUE)	-101159				NCU00349	NCU00349	1	2.23027	1.96516	3.24716	0.452751	0.626234	0.659833	0.747994	0.575518	0.765712	0.699631	0.854888	0.411512(TRUE)	-1114.51
non-orphan	NCU00724	2.22823	1	1	0.297114	0.296851	0.301233	0.299249	0.307007(TRUE)	-1793.68				NCU00346	NCU00346	1	1.14589	1.00593	0.401	1	0.030717	0.034288	0.0342496	0.0325148	0.0400203	0.0343899	0.171071(TRUE)	-83344.6				NCU00350	NCU00350	1.50352	4.47401	1	1.31483	0.310716	0.458173	0.280852	0.287317	0.369575	0.402966	0.317714	0.338747	0.244645(TRUE)	-3278.55
non-orphan	NCU00729	9.55693	1	1	0.0772196	0.0745944	0.0749459	0.0774644	0.223924(TRUE)	-121228				NCU00347	NCU00347	1.26527	1	1.28423	0.219	0	0.0238312	0.0275079	0.0247327	0.0264255	0.0258173	0.0238519	0.252953(TRUE)	-178313				NCU00351	NCU00351	1.86111	1.4743	1	1.13078	0.431831	0.348365	0.315189	0.337404	0.419191	0.418459	0.385872	0.37481	0.375976(TRUE)	-1413.69
non-orphan	NCU00736	1.40779	1	1	0.110166	0.115877	0.116348	0.110214	0.292793(TRUE)	-6507.53				NCU00348	NCU00348	1.22694	1	1.23207	0.41	0	0.0315609	0.0355544	0.0302781	0.0339415	0.0349625	0.0342433	0.199199(TRUE)	-98475.2				NCU00352	NCU00352	1.48872	1	3.07783	1.24425	0.423766	0.385192	0.557612	0.415681	0.501012	0.447034	0.577451	0.466023	0.377978(TRUE)	-1369.85
non-orphan	NCU00737	1.12297	1	1	0.0355358	0.035439	0.0354666	0.0355456	0.244444(TRUE)	-41285				NCU00349	NCU00349	1.09506	1	1.06375	0.787	0.042	0.0392376	0.0434704	0.0382657	0.041695	0.0437155	0.0409312	0.228428(TRUE)	-59390.7				NCU00353	NCU00353	2.99367	1	0	1.49863	2.81781	0.959964	0	1.43257	476.439	123.578	0	145.44	0.171371(TRUE)	-333.306
non-orphan	NCU00739	1	0	1	0.975548	0	55129.1	0	0.423824(TRUE)	-18.7869				NCU00350	NCU00350	1.32569	1	1.03927	1	0.09	0.0321002	0.0309532	0.0305154	0.0318863	0.0307156	0.0289286	0.245746(TRUE)	-113329				NCU00354	NCU00354	2.80555	1.88632	1	1.09776	1.43629	1.17188	0.813382	0.813245	1.68034	1.63948	1.52072	1.44703	0.348448(TRUE)	-180.404
non-orphan	NCU00743	1.34354	1	1	0.0129356	0.0138769	0.0139098	0.0129471	0.373674(TRUE)	-265213				NCU00351	NCU00351	1.00201	1	1.60467	0	0	0.0350679	0.0383369	0.0318306	0.0352766	0.0402399	0.035561	0.164565(TRUE)	-92044.7				NCU00355	NCU00355	6.04578	6.89994	1	4.69874	0.409047	0.464871	0.199965	0.40714	0.461235	0.448775	0.233797	0.398819	0.267167(TRUE)	-12528.7
non-orphan	NCU00744	1.87399	1	1	0.0219636	0.0217564	0.0217585	0.0219827	0.471572(TRUE)	-166996				NCU00352	NCU00352	1.55249	1	1.32939	1	0	0.0205673	0.0190734	0.018244	0.0204342	0.0216277	0.0180604	0.38038(TRUE)	-321191				NCU00356	NCU00356	1.77294	1	2.63938	1.04031	0.486691	0.382452	0.607434	0.382222	0.539729	0.485226	0.616544	0.500671	0.405305(TRUE)	-1096.75
non-orphan	NCU00748	4.43569	1	1	0.063026	0.0612141	0.0613425	0.0630319	0.37958(TRUE)	-73072				NCU00353	NCU00353	1	1.69894	2.80256	0.007	0.087	0.561268	0.889384	0.763311	0.806681	0.932856	0.887062	0.309309(TRUE)	-522.006				NCU00357	NCU00357	1.76743	1.21337	5.15894	1	0.600564	0.474424	0.81194	0.435014	0.691124	0.658863	0.765551	0.581374	0.376476(TRUE)	-1177.18
non-orphan	NCU00755	5.97856	1	1	0.0684019	0.0649418	0.065046	0.0689037	0.351552(TRUE)	-94286				NCU00354	NCU00354	0	0	1	0	0	0	0.94606	0	0	3450.68	0	0.325225(TRUE)	-87.7088				NCU00358	NCU00358	1.0311	1.22077	1.53619	1	0.697275	0.753509	0.967335	0.710708	1.16848	1.20937	1.2408	1.13603	0.161361(TRUE)	-163.682
non-orphan	NCU00757	5.27868	1	1	0.328446	0.312329	0.313492	0.332433	0.164164(TRUE)	-5324.18				NCU00355	NCU00355	1.16615	1.20313	1	1	1	0.0286149	0.0270813	0.0279094	0.0268417	0.0289244	0.0271151	0.213313(TRUE)	-141151				NCU00359	NCU00359	1	1.59075	1.65463	3.82628	0.66807	0.824727	0.882791	1.27034	1.01209	1.147	1.30092	1.41526	0.16957(TRUE)	-387.18
non-orphan	NCU00758	1.37045	1	1	0.0891971	0.0894293	0.0895929	0.0892686	0.46036(TRUE)	-9035.37				NCU00356	NCU00356	1.15459	1	1.37788	0	0	0.0638151	0.0661243	0.0619145	0.0641762	0.0673706	0.0635473	0.278278(TRUE)	-32490.2				NCU00360	NCU00360	1.16627	1.77145	1	4.39857	0.443124	0.565339	0.42609	0.699537	0.566075	0.653257	0.536429	0.758281	0.384685(TRUE)	-1334.48
non-orphan	NCU00761	1.9722	1	1	0.112075	0.110557	0.111082	0.112287	0.295996(TRUE)	-10056.4				NCU00357	NCU00357	1.20995	1.05701	1	1	1	0.0205531	0.0196979	0.0196037	0.0214129	0.0212974	0.0189986	0.257257(TRUE)	-238431				NCU00361	NCU00361	0	0	0	0	0	0	0	0	0	0	0	0	0(FALSE)	0
non-orphan	NCU00766	2.99131	1	1	0.0638138	0.0690815	0.0691129	0.0638062	0.167367(TRUE)	-44015.4				NCU00358	NCU00358	1.34703	1	1.1389	0.987	0.053	0.10206	0.0951467	0.0875028	0.0978674	0.102498	0.0968879	0.294895(TRUE)	-14227.2				NCU00362	NCU00362	1	3.65956	1.74859	4.9133	0.751734	1.63994	1.14866	1.96807	1.52152	2.1702	1.86078	2.27539	0.443143(TRUE)	-296.584
non-orphan	NCU00768	1.2103	1	1	0.0270495	0.0247625	0.0248674	0.0271765	0.183283(TRUE)	-73728.6				NCU00359	NCU00359	1.64248	1.03855	1	1	0.861	0.0423767	0.0413987	0.0385364	0.046881	0.0416296	0.0393039	0.174975(TRUE)	-71876.2				NCU00363	NCU00363	1	1.76307	1.30098	2.40895	0.797729	1.12	0.973986	1.36017	1.49148	1.6164	1.60285	1.64057	0.428228(TRUE)	-162.86
non-orphan	NCU00779	1	0	1	0.9765	0	3886.14	0	0.316116(TRUE)	-101.971				NCU00360	NCU00360	1	1.36674	1.1484	0	1	0.0373094	0.0377803	0.0430987	0.0398425	0.0456149	0.0394251	0.203804(TRUE)	-76110.3				NCU00364	NCU00364	3.07019	4.51862	1	2.69276	1.06596	1.1878	0.537746	0.992838	1.18051	1.28317	0.863911	1.15484	0.455556(TRUE)	-807.215
non-orphan	NCU00792	1.66596	1	1	0.0375352	0.0385196	0.0388809	0.0376419	0.192893(TRUE)	-59163.3				NCU00361	NCU00361	1.50876	1.61646	1	0.758	0.8	0.75996	0.686179	0.82848	0.962925	0.977794	0.950482	0.346446(TRUE)	-264.605				NCU00365	NCU00365	1.44137	1.5198	1	5.83189	0.288202	0.285993	0.246992	0.432089	0.297808	0.321678	0.309759	0.409333	0.200701(TRUE)	-4477.97
non-orphan	NCU00794	2.05448	1	1	0.0947402	0.0991778	0.099159	0.0947365	0.352553(TRUE)	-13749.5				NCU00362	NCU00362	1.16833	1	1.00778	0.993	0.467	0.0699349	0.0703561	0.0675294	0.0767031	0.0739317	0.0760764	0.239139(TRUE)	-21899.4				NCU00366	NCU00366	1	1.23265	2.96229	1.11511	0.218619	0.24916	0.314823	0.2273	0.255307	0.271625	0.34364	0.24558	0.228128(TRUE)	-3583.98
non-orphan	NCU00796	2.41642	1	1	0.0679966	0.0669182	0.0672964	0.0684553	0.183784(TRUE)	-30698.6				NCU00363	NCU00363	1	1.30704	1.12647	0.2	0.836	0.164214	0.169598	0.19192	0.159298	0.190199	0.18605	0.214815(TRUE)	-4698.27				NCU00367	NCU00367	0	0	0	0	0	0	0	0	0	0	0	0	0(FALSE)	0
non-orphan	NCU00798	2.03192	1	1	0.17284	0.170455	0.170451	0.172866	0.184184(TRUE)	-4665.1				NCU00364	NCU00364	1	1.26489	1.09451	0.007	1	0.0406316	0.0410164	0.0456639	0.0415429	0.0450166	0.0448678	0.179279(TRUE)	-60529.2				NCU00368	NCU00368	1.33026	4.13782	1	1.80222	0.746722	1.20771	0.656193	0.838252	1.08452	1.22355	1.00493	1.2499	0.350551(TRUE)	-441.117
non-orphan	NCU00799	1.56303	1	1	0.0506467	0.050599	0.0511763	0.0507653	0.246847(TRUE)	-31185.6				NCU00365	NCU00365	1	1.12899	1.32085	0	0	0.0485705	0.0563522	0.0544156	0.0527125	0.0540828	0.0530403	0.285485(TRUE)	-43401.4				NCU00369	NCU00369	1.08125	3.33665	1	1.87159	0.433644	0.755534	0.473968	0.56509	0.634172	0.696757	0.594802	0.662152	0.433934(TRUE)	-971.797
non-orphan	NCU00805	1.34146	1	1	0.0185391	0.0183719	0.0184259	0.0185789	0.372372(TRUE)	-162359				NCU00366	NCU00366	1.11427	1.55047	1	1	1	0.00815764	0.00868254	0.00915787	0.00853775	0.00831207	0.00860716	0.219119(TRUE)	-1262840				NCU00370	NCU00370	1	3.2614	0	2.4584	0.971124	3.17089	0	2.34337	300.729	1098.72	0	2364.82	0.43964(TRUE)	-121.301
non-orphan	NCU00811	3.32374	1	1	0.0254432	0.0254803	0.0254635	0.0256215	0.218619(TRUE)	-276858				NCU00367	NCU00367	2.24523	1	1.33008	0.88	0.308	0.840988	0.695991	0.576219	0.861986	0.852757	0.857455	0.27037(TRUE)	-410.948				NCU00371	NCU00371	1.49568	1.24398	3.93803	1	0.393609	0.331389	0.515163	0.292389	0.413851	0.406764	0.530854	0.390265	0.289489(TRUE)	-2092.55
non-orphan	NCU00813	1.25812	1	1	0.0215592	0.0205935	0.0206501	0.0215167	0.294094(TRUE)	-121957				NCU00368	NCU00368	1	1.63805	1.73155	0	0.156	0.0851714	0.0983414	0.100043	0.0809908	0.099772	0.0985419	0.220921(TRUE)	-22356.1				NCU00372	NCU00372	1.31406	1.09908	1	1.29112	0.735862	0.697523	0.634574	0.69251	0.915642	0.95195	1.07093	0.977621	0.3001(TRUE)	-230.628
non-orphan	NCU00817	1	0	1	0.992982	0	1852.29	0	0.418118(TRUE)	-101.971				NCU00369	NCU00369	1	1.08249	1.17521	0	0.005	0.0355432	0.0396131	0.0371375	0.033988	0.0393527	0.0390611	0.191592(TRUE)	-69980.6				NCU00373	NCU00373	2.75359	1.57645	15.4415	1	0.57231	0.424994	0.769327	0.341804	0.611607	0.51785	0.720131	0.39302	0.205105(TRUE)	-4329.37
non-orphan	NCU00821	1.49073	1	1	0.0202046	0.0208151	0.0208289	0.0202086	0.285485(TRUE)	-155312				NCU00370	NCU00370	1.95092	1.18098	1	1	0.949	0.129752	0.126154	0.123097	0.14737	0.127675	0.13028	0.29029(TRUE)	-10941				NCU00375	NCU00375	2.0631	1.4352	11.2732	1	0.908612	0.793536	1.66266	0.604602	1.42251	1.18832	1.44586	1.00909	0.43033(TRUE)	-830.348
non-orphan	NCU00829	1.27784	1	1	0.0322009	0.0314585	0.0315429	0.0321917	0.175475(TRUE)	-56646				NCU00371	NCU00371	1.65371	1.41273	1	1	1	0.0202083	0.0188109	0.0201583	0.021755	0.0202721	0.0210891	0.463764(TRUE)	-353917				NCU00376	NCU00376	1	4.39334	2.12974	3.54353	0.559029	1.17424	0.886935	1.08448	0.874494	1.21875	1.11769	1.19284	0.444645(TRUE)	-800.383
non-orphan	NCU00830	11.9641	1	1	0.172337	0.14631	0.146393	0.173604	0.195596(TRUE)	-39837.8				NCU00372	NCU00372	1	2.00285	1.07999	0	1	0.0251659	0.0268961	0.0297022	0.0249394	0.0285268	0.0309748	0.202102(TRUE)	-195700				NCU00377	NCU00377	1	1.81416	1.67981	1.39501	0.380176	0.466557	0.475435	0.44929	0.47516	0.578448	0.492356	0.583209	0.433634(TRUE)	-1007.42
non-orphan	NCU00831	1.62637	1	1	0.0256622	0.0226131	0.0227662	0.0256809	0.163063(TRUE)	-122974				NCU00373	NCU00373	1.02386	1	1.021	0.653	0.002	0.00856946	0.00831191	0.00795414	0.00792104	0.00858953	0.00861371	0.431231(TRUE)	-988959				NCU00378	NCU00378	1.35819	7.24301	1	4.23978	0.325603	0.521172	0.276266	0.568345	0.388599	0.579152	0.344906	0.53526	0.183684(TRUE)	-4698.03
non-orphan	NCU00832	2.2102	1	1	0.0423532	0.0422969	0.04262	0.0427717	0.304505(TRUE)	-68254.9				NCU00375	NCU00375	1	1.19239	1.41603	0	0.002	0.072261	0.087011	0.0819892	0.0782878	0.0860675	0.081516	0.42042(TRUE)	-20907.1				NCU00379	NCU00379	1	1.39009	2.97086	1.51733	0.389034	0.440524	0.562092	0.471726	0.484797	0.497961	0.57938	0.518102	0.394995(TRUE)	-1257.74
non-orphan	NCU00833	1.23489	1	1	0.0320976	0.0321526	0.0324572	0.0321488	0.215415(TRUE)	-51721.8				NCU00376	NCU00376	1	2.29351	1.89434	0	1	0.0346259	0.0433582	0.0450711	0.0365999	0.0442303	0.0464024	0.335135(TRUE)	-134472				NCU00380	NCU00380	0	0	0	0	0	0	0	0	0	0	0	0	0(FALSE)	0
non-orphan	NCU00838	1.20684	1	1	0.0311141	0.030364	0.0303452	0.0311454	0.454755(TRUE)	-55885.8				NCU00377	NCU00377	1	1.51481	1.50644	0	0.63	0.0271924	0.0352939	0.0308607	0.0278041	0.0309752	0.0339875	0.394294(TRUE)	-155143				NCU00382	NCU00382	1.76627	1.48016	3.37401	1	0.577878	0.495664	0.699834	0.405471	0.660641	0.623249	0.686745	0.53779	0.388989(TRUE)	-1150.45
non-orphan	NCU00839	1	0	1	0.989219	0	10878.5	0	0.309309(TRUE)	-36.1875				NCU00378	NCU00378	1	2.03372	2.3767	0	0	0.0300811	0.0425869	0.0407127	0.0296178	0.0417725	0.0414879	0.243143(TRUE)	-178763				NCU00384	NCU00384	0	1.16697	1	1.89594	0	1.06708	0.855794	1.8547	0	1743.3	1501.94	3672.33	0.190591(TRUE)	-56.8342
non-orphan	NCU00841	1	0	1	0.987097	0	3466.67	0	0.481281(TRUE)	-85.8873				NCU00379	NCU00379	1.081	1	1.13488	0.012	0	0.0252237	0.0269094	0.0259502	0.0268284	0.0261077	0.0252912	0.193794(TRUE)	-135564				NCU00385	NCU00385	2.29259	2.64522	1	1.50859	0.167964	0.173838	0.134632	0.14177	0.178859	0.179755	0.143414	0.149701	0.398498(TRUE)	-12284.9
non-orphan	NCU00843	2.51715	1	1	0.0672716	0.0636222	0.0636513	0.0673225	0.447748(TRUE)	-35443.4				NCU00380	NCU00380	3.39783	1	1.70421	0.961	0.159	1.02634	0.842418	0.585725	1.00215	1.05527	0.917268	0.16016(TRUE)	-552.325				NCU00386	NCU00386	1	1.39721	3.40825	2.80145	0.74799	0.974577	1.56499	1.46945	1.53039	1.677	1.88768	1.79115	0.455255(TRUE)	-238.417
non-orphan	NCU00848	40.8393	1	1	0.32397	0.258555	0.258186	0.324958	0.393493(TRUE)	-44233.5				NCU00382	NCU00382	1.40157	1.51394	1	1	1	0.0219428	0.0205796	0.0221476	0.0219823	0.02215	0.0229586	0.269469(TRUE)	-288166				NCU00387	NCU00387	1.49394	1.3306	1	0	1.45099	1.23979	0.966219	0	1984.38	1581.41	1415.55	0	0.443443(TRUE)	-90.8016
non-orphan	NCU00850	8.2051	1	1	0.934338	0.605951	0.613127	0.939096	0.272873(TRUE)	-1351.75				NCU00384	NCU00384	1	1.43789	1.20816	0.376	0.636	0.569963	0.679878	0.732052	0.817601	0.823083	0.816833	0.342142(TRUE)	-297.924				NCU00388	NCU00388	1	1.70027	5.7194	1.64717	0.366543	0.447274	0.66993	0.469195	0.443961	0.55775	0.72384	0.523498	0.304705(TRUE)	-1910.77
non-orphan	NCU00852	1	0	1	0.937608	0	2.07923	0	0.38028(TRUE)	-5082.78				NCU00385	NCU00385	1.23979	1.00138	1	1	0.563	0.00898263	0.00992808	0.00955914	0.00973533	0.00892426	0.00934797	0.336837(TRUE)	-897265				NCU00389	NCU00389	1	1.44262	2.23833	1.31382	0.340309	0.359295	0.444742	0.350136	0.426304	0.39937	0.488206	0.444094	0.351451(TRUE)	-1571.49
non-orphan	NCU00855	3.12638	1	1	0.143053	0.138732	0.138795	0.143387	0.260961(TRUE)	-11848.9				NCU00386	NCU00386	1	1.535	1.09146	0.199	1	0.113932	0.119449	0.12359	0.114549	0.130225	0.128466	0.348448(TRUE)	-10083.2				NCU00391	NCU00391	0	0	0	0	0	0	0	0	0	0	0	0	0(FALSE)	0
non-orphan	NCU00862	7.41144	1	1	0.309207	0.26752	0.267674	0.309248	0.418519(TRUE)	-8865.44				NCU00387	NCU00387	1	1.12075	1.1543	0.018	0.329	0.0776293	0.0888046	0.0810842	0.0809282	0.0886782	0.0796417	0.366166(TRUE)	-16842.8				NCU00392	NCU00392	1.40381	1.33185	1	1.69112	0.662912	0.645074	0.586227	0.729736	0.846098	0.837703	0.832718	0.904571	0.175075(TRUE)	-390.442
non-orphan	NCU00865	9.05102	1	1	0.0199582	0.0200556	0.0200821	0.0199895	0.368569(TRUE)	-1238500				NCU00388	NCU00388	1.39606	1	1.17821	1	0	0.0129764	0.0133683	0.0126971	0.0128438	0.0138696	0.0132727	0.154254(TRUE)	-574515				NCU00395	NCU00395	2.35164	2.30923	1	1.65447	0.542079	0.51927	0.381142	0.451478	0.56863	0.562524	0.498756	0.583863	0.362162(TRUE)	-1496.26
non-orphan	NCU00866	423.062	1	1	0.858182	0.542701	0.543455	0.865379	0.183483(TRUE)	-79220.8				NCU00389	NCU00389	1.40071	1.71961	1	1	1	0.0222566	0.021599	0.0233855	0.022135	0.0220241	0.0251862	0.333834(TRUE)	-264706				NCU00396	NCU00396	1	1.50237	1.98156	1.42269	0.423141	0.532131	0.594445	0.496193	0.579101	0.643032	0.669586	0.647074	0.488088(TRUE)	-779.025
non-orphan	NCU00876	2.48049	1	1	0.0548203	0.0542674	0.054311	0.0552126	0.162863(TRUE)	-51935.3				NCU00391	NCU00391	0	0	0	0.5	0.5	0	0	0	0	0	0	0(FALSE)	0				NCU00397	NCU00397	1	1.74534	1.32619	1.1779	0.134418	0.164471	0.152178	0.13819	0.132652	0.158136	0.151575	0.151473	0.159259(TRUE)	-7093.96
non-orphan	NCU00881	1.19973	1	1	0.0138087	0.0148237	0.015043	0.0138003	0.258959(TRUE)	-214406				NCU00392	NCU00392	1.45678	1	1.51606	0.132	0	0.0564418	0.0562548	0.0476895	0.057416	0.0595784	0.0531539	0.272773(TRUE)	-51073				NCU00398	NCU00398	1.0223	1.39612	2.41678	1	0.457474	0.555782	0.682661	0.451331	0.636852	0.647874	0.728491	0.606897	0.32953(TRUE)	-639.484
non-orphan	NCU00884	4.22458	1	1	0.0429574	0.0439446	0.0439136	0.0431145	0.391191(TRUE)	-147341				NCU00395	NCU00395	1.53536	1.12779	1	1	1	0.0169997	0.0157174	0.0175057	0.0176074	0.015815	0.0159986	0.238438(TRUE)	-398255				NCU00399	NCU00399	261.857	84.6335	217.858	1	8.76399	5.32809	7.73458	0.600984	7.85781	5.99819	9.3611	0.659989	0.176677(TRUE)	-30723.2
non-orphan	NCU00886	4.16542	1	1	0.224589	0.199149	0.200009	0.225266	0.424525(TRUE)	-7190.31				NCU00396	NCU00396	1.1707	1.31122	1	1	1	0.0159319	0.0158024	0.0166695	0.015429	0.0169071	0.0166356	0.212412(TRUE)	-391751				NCU00400	NCU00400	1.2892	1	1.04255	1.03853	0.60374	0.557079	0.58291	0.586713	0.819123	0.795384	0.803713	0.738256	0.161562(TRUE)	-304.821
non-orphan	NCU00892	1.85087	1	1	0.0554559	0.0574987	0.0575103	0.0557715	0.153253(TRUE)	-31796.1				NCU00397	NCU00397	1.29303	1	1.22861	0.993	0	0.0286658	0.0305046	0.0269245	0.0289706	0.0307932	0.0288057	0.364164(TRUE)	-138078				NCU00401	NCU00401	2.54088	2.44085	1	4.52235	0.574361	0.570488	0.372927	0.733247	0.624926	0.622049	0.488273	0.723879	0.294394(TRUE)	-2076.05
non-orphan	NCU00894	1.2749	1	1	0.0232054	0.0230474	0.0233357	0.0232431	0.234535(TRUE)	-91610.1				NCU00398	NCU00398	1.0125	1	1.01483	0.469	0.27	0.0276483	0.0279902	0.028373	0.0270549	0.0281718	0.0275771	0.376276(TRUE)	-113983				NCU00403	NCU00403	2.44331	1	2.0954	1.71107	0.664812	0.42641	0.674401	0.579662	0.755654	0.59967	0.726193	0.712613	0.451451(TRUE)	-878.62
non-orphan	NCU00896	1.34063	1	1	0.028744	0.0299997	0.0301196	0.028744	0.207508(TRUE)	-69573.5				NCU00399	NCU00399	3.14287	1.93292	1	1	1	0.0390819	0.0289476	0.0365948	0.0378219	0.0314804	0.0342185	0.389289(TRUE)	-236863				NCU00404	NCU00404	1	1.0925	2.88075	1.87717	0.366952	0.418499	0.615216	0.534177	0.506192	0.570174	0.601302	0.537632	0.393293(TRUE)	-1182.95
non-orphan	NCU00899	1.06859	1	1	0.0193254	0.0192582	0.0192962	0.019337	0.384685(TRUE)	-112918				NCU00400	NCU00400	1	1.10249	1.1342	0	0.245	0.0474664	0.0518298	0.0481807	0.0476216	0.0547439	0.0484396	0.262663(TRUE)	-44760.1				NCU00405	NCU00405	2.67677	1.451	1	1.43709	0.382484	0.314168	0.283313	0.295897	0.406957	0.354277	0.319801	0.36158	0.27968(TRUE)	-2595.48
non-orphan	NCU00901	1.24752	1	1	0.0324771	0.0302303	0.03053	0.0324771	0.207508(TRUE)	-58229.9				NCU00401	NCU00401	1.42318	1	1.17392	1	0	0.0386848	0.0405391	0.0355188	0.0397669	0.0406743	0.0378027	0.173173(TRUE)	-91138.6				NCU00406	NCU00406	1.046	1.16838	2.14964	1	0.252037	0.283716	0.366473	0.275029	0.317542	0.333743	0.415074	0.302491	0.322222(TRUE)	-1972.43
non-orphan	NCU00904	1.81471	1	1	0.0528703	0.0534357	0.0534155	0.0528502	0.189389(TRUE)	-36557.6				NCU00403	NCU00403	1	1.15775	1.11484	0.007	0.809	0.0534147	0.0549337	0.0534865	0.0546433	0.0564512	0.0545431	0.1999(TRUE)	-35953.4				NCU00407	NCU00407	1.68474	3.20212	1	2.36944	0.983009	1.37213	0.709506	1.16135	1.44458	1.54416	1.33337	1.47374	0.35966(TRUE)	-306.895
non-orphan	NCU00906	2.02693	1	1	0.0835373	0.0844729	0.0844371	0.0835421	0.25045(TRUE)	-17878.6				NCU00404	NCU00404	1.94018	1.54243	1	1	1	0.0365483	0.0280766	0.0326813	0.0337125	0.0309636	0.0327437	0.155155(TRUE)	-176318				NCU00408	NCU00408	8.11833	6.89538	2.14852	1	2.59288	2.48654	1.36368	0.787581	2.77242	2.68119	2.25703	1.70777	0.410611(TRUE)	-466.093
non-orphan	NCU00911	3.05634	1	1	0.0207136	0.0199353	0.0198981	0.0206763	0.279479(TRUE)	-396648				NCU00405	NCU00405	1.12977	1.43361	1	1	1	0.00841071	0.00891044	0.00891292	0.00845405	0.0086139	0.00928406	0.193994(TRUE)	-1184040				NCU00409	NCU00409	8.37111	4.40328	1	3.22584	2.6513	2.08872	0.811212	1.79291	2.82632	2.71931	2.06846	2.42504	0.168468(TRUE)	-377.581
non-orphan	NCU00913	3.97683	1	1	0.135499	0.129681	0.129807	0.13581	0.382783(TRUE)	-16694.4				NCU00406	NCU00406	2.38077	1	2.00704	1	0	0.0183057	0.0194692	0.0158897	0.0190391	0.0188432	0.0135078	0.388488(TRUE)	-665370				NCU00410	NCU00410	1.2185	1	1.69489	1.00141	0.18836	0.175176	0.222961	0.163068	0.197745	0.198364	0.215257	0.208754	0.221822(TRUE)	-3820.27
non-orphan	NCU00914	1.28626	1	1	0.0255537	0.0271386	0.0270954	0.0255175	0.478378(TRUE)	-78162.9				NCU00407	NCU00407	1	1.1258	1.04872	0.182	0.905	0.0612619	0.0661565	0.0674639	0.057965	0.0675207	0.0657818	0.263163(TRUE)	-26949				NCU00411	NCU00411	1.77737	1.8552	1	1.14973	0.462051	0.487171	0.35784	0.363927	0.519549	0.496112	0.495245	0.458291	0.410711(TRUE)	-1193.36
non-orphan	NCU00916	1.35758	1	1	0.0228524	0.0208242	0.0208849	0.0228707	0.284484(TRUE)	-113953				NCU00408	NCU00408	1.60621	1.17579	1	1	0.994	0.0789953	0.0786274	0.0724688	0.0858922	0.0813776	0.0857057	0.279479(TRUE)	-23106.9				NCU00412	NCU00412	1.51836	1.90153	1	1.52862	0.58619	0.641628	0.504491	0.581309	0.740284	0.780914	0.694646	0.757856	0.157157(TRUE)	-637.359
non-orphan	NCU00919	2.23659	1	1	0.0806948	0.0787649	0.0795719	0.0807883	0.24955(TRUE)	-21576.3				NCU00409	NCU00409	1	2.14096	1.47166	0	1	0.0369772	0.047375	0.0479931	0.0402022	0.0461111	0.0464374	0.16026(TRUE)	-102850				NCU00413	NCU00413	2.68562	1.66816	1	1.13796	0.0964688	0.0869397	0.0710493	0.0692246	0.0940364	0.0899843	0.0758498	0.0799249	0.274374(TRUE)	-29536
non-orphan	NCU00921	1.45312	1	1	0.0473603	0.0477638	0.0478497	0.0472479	0.232132(TRUE)	-32386.7				NCU00410	NCU00410	1.02231	1.23557	1	0.999	1	0.0077975	0.00834386	0.00837533	0.00770022	0.00867495	0.00847894	0.191291(TRUE)	-1063190				NCU00414	NCU00414	4.67267	3.95506	1	2.32776	0.434761	0.41142	0.224592	0.329652	0.374275	0.422497	0.268364	0.356072	0.155556(TRUE)	-6688.57
non-orphan	NCU00923	1.42858	1	1	0.0594073	0.0589531	0.0602131	0.0594254	0.257057(TRUE)	-21457.2				NCU00411	NCU00411	1	1.24559	1.07651	0.002	1	0.0285962	0.0311049	0.0312849	0.0282049	0.0304878	0.0298452	0.462362(TRUE)	-118428				NCU00415	NCU00415	1	1.87639	5.53244	2.68129	0.586296	0.780443	1.33386	0.951267	0.855683	1.08964	1.19998	1.1821	0.465966(TRUE)	-715.74
non-orphan	NCU00925	1.8321	1	1	0.0424216	0.0454105	0.0455883	0.0428952	0.193594(TRUE)	-49351.3				NCU00412	NCU00412	1.26957	1.19114	1	1	1	0.0256789	0.023736	0.0262374	0.0271786	0.0249028	0.0266695	0.345646(TRUE)	-164442				NCU00416	NCU00416	1	1.48424	1.86679	1.50847	0.382972	0.481972	0.544261	0.477446	0.53412	0.569469	0.632307	0.579263	0.452352(TRUE)	-927.635
non-orphan	NCU00927	1.39255	1	1	0.0370557	0.0367692	0.0369422	0.037121	0.270971(TRUE)	-48923.7				NCU00413	NCU00413	1	1.52027	1.48021	0	1	0.0031689	0.00397377	0.00394223	0.00339072	0.00399529	0.00396091	0.425225(TRUE)	-6106820				NCU00417	NCU00417	1	1.2073	1.81424	1.03857	0.262206	0.291709	0.326603	0.26768	0.317023	0.320761	0.33381	0.305588	0.322623(TRUE)	-1886.93
non-orphan	NCU00930	1.50794	1	1	0.0410102	0.0423783	0.0423783	0.0410367	0.218218(TRUE)	-41587.8				NCU00414	NCU00414	1.02602	1.00285	1	1	0.704	0.00784384	0.0086344	0.00660795	0.00660443	0.00849508	0.00797613	0.205706(TRUE)	-1174870				NCU00418	NCU00418	2.65277	3.34195	1	2.13701	0.252684	0.269014	0.178551	0.242987	0.257665	0.292486	0.207019	0.245393	0.401401(TRUE)	-8763.53
non-orphan	NCU00931	1.51997	1	1	0.0661669	0.0691864	0.0696083	0.0662978	0.219319(TRUE)	-17267.8				NCU00415	NCU00415	1.71013	1.36146	1	1	1	0.0211231	0.0194475	0.0206374	0.0207675	0.01923	0.0193374	0.229329(TRUE)	-336053				NCU00419	NCU00419	1.74985	1	5.93772	1.4113	0.813494	0.575898	1.28672	0.678532	1.20872	0.974376	1.21753	1.05891	0.48959(TRUE)	-617.693
non-orphan	NCU00935	1.51538	1	1	0.0145778	0.014448	0.0144942	0.0146144	0.159259(TRUE)	-285167				NCU00416	NCU00416	1	1.0243	1.11777	0.004	0.018	0.0453743	0.0508851	0.0456513	0.0498031	0.0495095	0.0479332	0.266767(TRUE)	-43845.4				NCU00420	NCU00420	1	1.06837	1.52606	2.20445	0.24323	0.260829	0.316656	0.322435	0.302995	0.28229	0.320806	0.363358	0.285886(TRUE)	-2393.72
non-orphan	NCU00939	2.72043	1	1	0.0258553	0.0293567	0.0293567	0.0260113	0.235936(TRUE)	-186612				NCU00417	NCU00417	1.18036	1	1.15131	0.821	0	0.0335431	0.0343055	0.0314128	0.0324706	0.0352301	0.0315414	0.304905(TRUE)	-99881.3				NCU00421	NCU00421	1	1.66918	3.29861	1.39713	0.545836	0.733334	0.98272	0.668754	0.828334	0.965845	1.03048	0.97009	0.355856(TRUE)	-516.526
non-orphan	NCU00941	1.83311	1	1	0.0710804	0.0656009	0.0656932	0.0712102	0.257658(TRUE)	-22360.7				NCU00418	NCU00418	1.52237	1	1.32118	1	0	0.0207226	0.019742	0.0188104	0.0209228	0.0226887	0.0183779	0.438238(TRUE)	-322914				NCU00422	NCU00422	3.41611	4.30913	1	2.91514	0.437509	0.502654	0.280593	0.443821	0.436314	0.486492	0.307024	0.488238	0.19049(TRUE)	-4526.94
non-orphan	NCU00943	3.02544	1	1	0.0924457	0.0902944	0.0915464	0.09248	0.311712(TRUE)	-23094.3				NCU00419	NCU00419	1.94532	1.48634	1	1	1	0.039269	0.0358409	0.0395972	0.0423547	0.0348541	0.0400643	0.337337(TRUE)	-121679				NCU00423	NCU00423	1	1.73924	1.07348	1.8008	0.466681	0.615089	0.504093	0.606975	0.623574	0.743378	0.656076	0.72157	0.30951(TRUE)	-614.481
non-orphan	NCU00945	2.93385	1	1	0.0495853	0.0520625	0.0522511	0.0500291	0.212913(TRUE)	-65416.8				NCU00420	NCU00420	1.25736	1	1.08161	1	0	0.0115834	0.0137916	0.0127917	0.0127264	0.0132353	0.011972	0.177077(TRUE)	-564641				NCU00424	NCU00424	1.139	1.60859	1	1.38624	0.557333	0.658169	0.531746	0.581416	0.720994	0.791122	0.710526	0.76992	0.151151(TRUE)	-468.182
non-orphan	NCU00946	2.05423	1	1	0.345023	0.33409	0.336305	0.345468	0.37037(TRUE)	-1257.89				NCU00421	NCU00421	1.30301	1.06853	1	1	0.999	0.0326235	0.0323804	0.0286361	0.0324261	0.0306876	0.0311331	0.358959(TRUE)	-112365				NCU00425	NCU00425	0	0	0	0	0	0	0	0	0	0	0	0	0(FALSE)	0
non-orphan	NCU00957	1.27018	1	1	0.0211322	0.0202845	0.0203014	0.021123	0.27998(TRUE)	-123305				NCU00422	NCU00422	1	1.18284	1.06034	0	1	0.00730897	0.00831097	0.00750133	0.00784402	0.00795158	0.00837993	0.19009(TRUE)	-1312410				NCU00426	NCU00426	1	1.85537	1.56858	1.05001	0.567582	0.808736	0.723589	0.579759	0.795955	0.865689	0.934611	0.833106	0.301101(TRUE)	-360.54
non-orphan	NCU00963	1.74904	1	1	0.046688	0.0482103	0.0482531	0.0466859	0.28979(TRUE)	-40716.7				NCU00423	NCU00423	1.11085	1	1.0853	0.931	0	0.0195663	0.0209522	0.018028	0.0214147	0.0209141	0.0195861	0.211211(TRUE)	-231581				NCU00427	NCU00427	1	1.81323	5.14829	2.26149	0.63905	0.956698	1.56612	1.01664	1.05208	1.20983	1.47829	1.38742	0.328428(TRUE)	-492.929
non-orphan	NCU00968	1.64945	1	1	0.0514517	0.0509138	0.0509636	0.0515667	0.283283(TRUE)	-34207.2				NCU00424	NCU00424	1.17323	1.17161	1	1	1	0.0165734	0.0167348	0.0172125	0.0162697	0.0177341	0.0186599	0.389489(TRUE)	-314320				NCU00428	NCU00428	1	1.9827	2.47875	1.78021	0.666729	0.974253	1.11554	0.930587	1.03972	1.21809	1.26439	1.2161	0.38038(TRUE)	-339.542
non-orphan	NCU00971	1.15937	1	1	0.0107349	0.00983482	0.00983482	0.0107935	0.211211(TRUE)	-366523				NCU00425	NCU00425	1	3.7174	2.06433	0.157	0.853	0.7349	1.26952	1.481	1.32541	1.56254	1.56794	0.167668(TRUE)	-262.291				NCU00430	NCU00430	1.11519	1	5.74453	3.60693	0.312149	0.295307	0.544141	0.531752	0.418431	0.402938	0.600211	0.502999	0.217618(TRUE)	-3397.05
non-orphan	NCU00972	1.74721	1	1	0.0974288	0.0906765	0.0905693	0.097802	0.257457(TRUE)	-11963.8				NCU00426	NCU00426	1.4736	1	1.1401	1	0.003	0.0618523	0.0560077	0.0509007	0.0597193	0.0585296	0.0569613	0.179479(TRUE)	-41896.6				NCU00431	NCU00431	1.59858	1.35576	1.98574	1	0.242864	0.215297	0.254081	0.205874	0.232207	0.250522	0.271088	0.230731	0.212713(TRUE)	-4020.65
non-orphan	NCU00974	1.54436	1	1	0.0546044	0.0537761	0.0542052	0.0560707	0.216817(TRUE)	-27068.6				NCU00427	NCU00427	1.6233	1.14227	1	1	1	0.0378444	0.0338078	0.0329831	0.0383385	0.0355741	0.034984	0.433033(TRUE)	-116518				NCU00432	NCU00432	1	1.77523	1.54688	2.19119	0.501066	0.689056	0.650512	0.746422	0.724771	0.889892	0.803375	0.861751	0.388589(TRUE)	-609.257
non-orphan	NCU00977	1.30891	1	1	0.0530181	0.0566801	0.0566014	0.0529619	0.307307(TRUE)	-22280.1				NCU00428	NCU00428	1.73676	1.12688	1	1	1	0.0336823	0.0348985	0.0349873	0.0384286	0.0345783	0.0348762	0.351151(TRUE)	-114918				NCU00434	NCU00434	1	1.0081	1.16066	1.35761	0.260331	0.272558	0.309428	0.305639	0.298855	0.312294	0.353525	0.350836	0.356957(TRUE)	-1601.25
non-orphan	NCU00979	5.37529	1	1	0.029364	0.0276955	0.0277625	0.0293541	0.324725(TRUE)	-371492				NCU00430	NCU00430	1.8009	1	1.68153	1	0	0.0166914	0.0166947	0.0150019	0.0165615	0.0164377	0.0129765	0.282182(TRUE)	-622597				NCU00435	NCU00435	1	1.33739	1.17217	1.29852	0.233708	0.262061	0.243172	0.267556	0.266064	0.294056	0.310068	0.28476	0.296196(TRUE)	-2261.15
non-orphan	NCU00980	1.40023	1	1	0.041353	0.04141	0.0414656	0.0416488	0.237938(TRUE)	-44562				NCU00431	NCU00431	1.07782	1.33591	1	1	1	0.0127999	0.0134025	0.0128597	0.0128772	0.0139626	0.0152495	0.167968(TRUE)	-520904				NCU00436	NCU00436	1	1.20317	4.20874	1.3665	0.336627	0.374067	0.552795	0.408222	0.424045	0.455337	0.598398	0.486534	0.331632(TRUE)	-1743.34
non-orphan	NCU00985	2.60855	1	1	0.0920243	0.0861427	0.0861634	0.0921974	0.202402(TRUE)	-20247.4				NCU00432	NCU00432	1.34982	1	1.10895	1	0	0.0192947	0.0198256	0.0189677	0.0215016	0.0200406	0.0181041	0.2002(TRUE)	-268860				NCU00437	NCU00437	1	1.17756	2.92596	1.047	0.698317	0.794311	1.29787	0.739278	1.27433	1.33953	1.33888	1.35966	0.150851(TRUE)	-198.605
non-orphan	NCU00999	3.34218	1	1	0.0445173	0.0435924	0.043566	0.0451243	0.168969(TRUE)	-99931				NCU00434	NCU00434	1.12014	1	1.25509	0	0	0.0180598	0.0191076	0.017173	0.017377	0.019236	0.0182686	0.342743(TRUE)	-298727				NCU00438	NCU00438	1.79194	3.12932	1	2.36835	0.964765	1.20347	0.696696	1.11966	1.26475	1.41185	1.16038	1.35897	0.390791(TRUE)	-368.02
non-orphan	NCU01001	3.57869	1	1	0.109803	0.111462	0.112136	0.110101	0.270671(TRUE)	-20204.9				NCU00435	NCU00435	1	1.18235	1.53828	0	0	0.032995	0.0364786	0.0354371	0.033107	0.0387663	0.0341844	0.372072(TRUE)	-108494				NCU00439	NCU00439	0	0	0	0	0	0	0	0	0	0	0	0	0(FALSE)	0
non-orphan	NCU01005	1.71983	1	1	0.0848715	0.0831834	0.0837654	0.0850003	0.304104(TRUE)	-13169.6				NCU00436	NCU00436	1.57248	1.39987	1	1	1	0.0181002	0.0184114	0.0190396	0.0194521	0.0172309	0.0186644	0.213914(TRUE)	-363051				NCU00440	NCU00440	1	1.14033	1.99851	1.39131	0.220119	0.240253	0.306754	0.265942	0.242065	0.270711	0.295695	0.270743	0.252753(TRUE)	-2920.29
non-orphan	NCU01006	1.47096	1	1	0.0381382	0.0393484	0.0398013	0.0382408	0.261562(TRUE)	-49584.9				NCU00437	NCU00437	1.01535	1.62164	1	0.609	1	0.0682269	0.0724735	0.0838747	0.072057	0.0706188	0.0840366	0.2997(TRUE)	-24782				NCU00441	NCU00441	2.91037	1.34327	2.91715	1	0.660606	0.423654	0.584452	0.393532	0.627112	0.52654	0.734425	0.504733	0.346847(TRUE)	-1504.64
non-orphan	NCU01007	1.33187	1	1	0.0448804	0.0431671	0.0430868	0.0448524	0.191692(TRUE)	-35879.5				NCU00438	NCU00438	1	1.39016	1.36371	0	0.624	0.0805247	0.0938882	0.0935294	0.0801269	0.100425	0.094419	0.256857(TRUE)	-18980.4				NCU00442	NCU00442	1	2.61776	1.0467	2.59162	0.403468	0.675001	0.467093	0.641766	0.608351	0.678496	0.562046	0.692321	0.417918(TRUE)	-1025.8
non-orphan	NCU01008	1.48261	1	1	0.0438415	0.0421004	0.0422588	0.0438611	0.242943(TRUE)	-40566.1				NCU00439	NCU00439	0	0	1	0	0	0	0.957828	0	0	15965.3	0	0.24004(TRUE)	-36.9161				NCU00443	NCU00443	1.22426	1.97775	1	1.42053	0.13928	0.151356	0.131182	0.139825	0.138037	0.1609	0.129982	0.136565	0.387387(TRUE)	-9279.44
non-orphan	NCU01021	2.29134	1	1	0.0397078	0.0391318	0.0392063	0.0397407	0.18008(TRUE)	-79001.8				NCU00440	NCU00440	1.21258	1	1.03545	1	0	0.0100012	0.0104477	0.00889013	0.0102167	0.0104239	0.010014	0.186386(TRUE)	-864222				NCU00444	NCU00444	1	1.82181	1.41234	1.64074	0.330661	0.489103	0.416999	0.46052	0.464119	0.521306	0.49443	0.505267	0.409409(TRUE)	-1181.03
non-orphan	NCU01022	1.83596	1	1	0.107	0.0982415	0.0985349	0.107622	0.380681(TRUE)	-10403.2				NCU00441	NCU00441	1.31236	1	1.56432	0	0	0.0243589	0.0254754	0.0224469	0.0245841	0.0259705	0.0228758	0.484685(TRUE)	-224797				NCU00445	NCU00445	1	2.33402	1.87152	2.92792	0.578573	0.848855	0.815337	1.00142	0.834416	1.09322	1.01112	1.07387	0.379479(TRUE)	-588.81
non-orphan	NCU01023	1.28658	1	1	0.040266	0.041295	0.0416085	0.0404842	0.264665(TRUE)	-36816.1				NCU00442	NCU00442	1	1.25595	1.73711	0	0	0.0339739	0.0430513	0.0358438	0.0333387	0.040207	0.0365188	0.182082(TRUE)	-117202				NCU00446	NCU00446	1	1.61411	1.06462	1.21301	0.543517	0.691941	0.59407	0.621016	0.778661	0.920317	0.811918	0.819112	0.458458(TRUE)	-353.75
non-orphan	NCU01024	4.48459	1	1	0.0986358	0.0926396	0.092986	0.099023	0.215115(TRUE)	-35736.8				NCU00443	NCU00443	1.07162	1	1.12043	0	0	0.00843043	0.00814981	0.0070574	0.00739623	0.00832082	0.00796363	0.223724(TRUE)	-1132050				NCU00447	NCU00447	2.25242	1.20424	2.82781	1	0.38015	0.302342	0.407735	0.271548	0.443353	0.334196	0.467566	0.312517	0.263564(TRUE)	-2586.92
non-orphan	NCU01025	1	0	1	0.982392	0	40266.4	0	0.163564(TRUE)	-36.1875				NCU00444	NCU00444	1.06086	1.07739	1	0.999	1	0.0194735	0.0201614	0.0187368	0.0181208	0.0204461	0.0187051	0.426827(TRUE)	-227632				NCU00448	NCU00448	1.76643	3.96332	1	4.23956	1.15631	1.80323	0.800043	1.90105	1.80953	2.26359	1.7175	2.12993	0.4004(TRUE)	-276.304
non-orphan	NCU01034	3.07838	1	1	0.468332	0.452962	0.454627	0.469934	0.366867(TRUE)	-1185.74				NCU00445	NCU00445	1.68756	1.2306	1	1	1	0.0341935	0.0293808	0.0341024	0.0337394	0.0312896	0.0318745	0.164965(TRUE)	-148260				NCU00449	NCU00449	0	1.6533	1	1647.59	0	1.48247	0.924241	414.596	0	18.4123	16.0443	591.779	0.223123(TRUE)	-4629.82
non-orphan	NCU01039	1.95533	1	1	0.0823322	0.0820036	0.082213	0.0824875	0.387087(TRUE)	-16555.6				NCU00446	NCU00446	1.67958	1.07885	1	1	0.986	0.0515596	0.045002	0.04436	0.0469766	0.0440988	0.04667	0.181582(TRUE)	-68864.8				NCU00450	NCU00450	1	1.27524	1.07305	1.20396	0.235049	0.261108	0.249349	0.256563	0.257778	0.289433	0.272894	0.253694	0.312813(TRUE)	-2106.69
non-orphan	NCU01041	1.16792	1	1	0.0455661	0.0439181	0.0441483	0.0457093	0.243143(TRUE)	-26139.5				NCU00447	NCU00447	1.44502	1	1.29139	1	0	0.0145492	0.0153215	0.0132191	0.0146079	0.0142003	0.0128759	0.306006(TRUE)	-553087				NCU00451	NCU00451	35.2016	18.1762	1	2.05063	2.84528	2.52687	0.577395	0.860595	2.34733	2.63796	0.865772	1.121	0.19049(TRUE)	-3823.3
non-orphan	NCU01042	1	0	1	0.987551	0	1374.91	0	0.22042(TRUE)	-117.887				NCU00448	NCU00448	1	1.27485	1.01944	0.333	1	0.0487765	0.051983	0.0533793	0.0464551	0.049644	0.0537953	0.25015(TRUE)	-43356.5				NCU00453	NCU00453	1	1.72499	1.24838	1.77604	0.352094	0.436116	0.391355	0.440974	0.437144	0.533574	0.493897	0.523878	0.395195(TRUE)	-1232.36
non-orphan	NCU01048	1.9084	1	1	0.20076	0.195732	0.198287	0.2008	0.232833(TRUE)	-3025.28				NCU00449	NCU00449	1.1494	1.6672	1	0.624	0.881	0.512167	0.517843	0.61804	0.634304	0.619243	0.653003	0.488188(TRUE)	-524.232				NCU00454	NCU00454	1.53583	1.16425	1.87196	1	0.465096	0.427064	0.534113	0.377961	0.573968	0.539525	0.582907	0.474564	0.455556(TRUE)	-891.579
non-orphan	NCU01055	1.28379	1	1	0.0537413	0.0517089	0.0516746	0.0538121	0.323123(TRUE)	-24015.7				NCU00450	NCU00450	1.35958	1	1.22973	1	0	0.0275778	0.0289717	0.0241243	0.026779	0.0285839	0.0254622	0.458358(TRUE)	-160793				NCU00455	NCU00455	1.17847	1.27125	1.05315	1	0.36657	0.338139	0.349055	0.320264	0.384574	0.395432	0.406953	0.387528	0.417818(TRUE)	-1118.78
non-orphan	NCU01056	2.33661	1	1	0.126548	0.119768	0.119827	0.126602	0.486587(TRUE)	-10168				NCU00451	NCU00451	1	1.07898	1.2443	0.001	0.018	0.0832661	0.091861	0.0888	0.0889284	0.0937096	0.0907868	0.402402(TRUE)	-16387.3				NCU00456	NCU00456	2.19781	5.06965	1.1166	1	0.452186	0.550389	0.356128	0.322471	0.489269	0.639978	0.419608	0.416451	0.278178(TRUE)	-2323.9
non-orphan	NCU01057	26.7358	1	1	0.136163	0.123275	0.123378	0.136494	0.325025(TRUE)	-122352				NCU00453	NCU00453	1.12631	1.0642	1	1	0.997	0.0237016	0.0234209	0.0230933	0.0247945	0.0235742	0.0241099	0.327728(TRUE)	-160557				NCU00457	NCU00457	1	1.03825	1.71771	1.10724	0.218947	0.210973	0.270943	0.222972	0.205637	0.220738	0.274465	0.220614	0.25956(TRUE)	-2820.06
non-orphan	NCU01058	2.93325	1	1	0.230179	0.199122	0.203106	0.230548	0.185085(TRUE)	-4760.36				NCU00454	NCU00454	1	1.33786	1.70468	0	0	0.0329488	0.0382987	0.0372803	0.0313501	0.038478	0.0368311	0.423524(TRUE)	-110718				NCU00458	NCU00458	2.3121	4.8962	1	2.43081	0.779558	1.06689	0.539259	0.783829	1.00324	1.04416	0.744642	0.920882	0.418519(TRUE)	-1037.38
non-orphan	NCU01059	2.60883	1	1	0.161279	0.148078	0.148348	0.161375	0.387187(TRUE)	-7990.74				NCU00455	NCU00455	1.33823	1	1.19244	1	0	0.0226358	0.0191223	0.0186368	0.019923	0.0208161	0.0186811	0.295095(TRUE)	-281140				NCU00459	NCU00459	1	1.19723	1.2268	1.06893	0.691791	0.748946	0.815756	0.702019	1.05898	1.12246	1.07347	1.04188	0.394795(TRUE)	-171.629
non-orphan	NCU01060	1	0	1	0.480785	0	0.314415	0	0.202202(TRUE)	-62772.6				NCU00456	NCU00456	1.11813	1	1.37604	0	0	0.0540943	0.0640805	0.0510141	0.0601325	0.0642981	0.0585306	0.18018(TRUE)	-37764.9				NCU00461	NCU00461	1	2.56963	6.14631	1.82532	0.361254	0.651632	0.798716	0.502273	0.527441	0.688346	0.791898	0.60647	0.290791(TRUE)	-2027.03
non-orphan	NCU01063	13.0567	1	1	0.121513	0.119162	0.120105	0.121496	0.152953(TRUE)	-79355.5				NCU00457	NCU00457	1.38899	1.67496	1	1	1	0.00978733	0.00979886	0.00937899	0.00982301	0.00870871	0.00963733	0.205105(TRUE)	-1365120				NCU00462	NCU00462	1.36498	1	0	0	1.3335	0.942972	0	0	6297.17	5276.27	0	0	0.276877(TRUE)	-47.433
non-orphan	NCU01064	17.0538	1	1	0.153924	0.138351	0.138317	0.153891	0.272773(TRUE)	-70171.3				NCU00458	NCU00458	1.09309	1	1.12922	0.147	0	0.0348916	0.0398688	0.0362347	0.0363943	0.0396246	0.0373114	0.251151(TRUE)	-70636.5				NCU00463	NCU00463	4.8232	8.36428	1	3.64382	1.42298	1.70961	0.645241	1.10676	1.6616	1.71824	1.00023	1.44348	0.385686(TRUE)	-1044.12
non-orphan	NCU01066	17.7021	1	1	0.0757655	0.0768998	0.0767802	0.0760017	0.234434(TRUE)	-234061				NCU00459	NCU00459	1.67225	1	1.29515	1	0	0.0312696	0.0321272	0.0270328	0.0320185	0.0342686	0.0285044	0.330531(TRUE)	-145913				NCU00464	NCU00464	2.39979	1.5209	1	1.14646	0.0908746	0.0810702	0.0647882	0.0690171	0.0868701	0.083225	0.0728775	0.0743955	0.199299(TRUE)	-29122.7
non-orphan	NCU01068	1.55087	1	1	0.0255523	0.0245085	0.0247546	0.0257856	0.163463(TRUE)	-108606				NCU00461	NCU00461	1.63155	2.04695	1	1	1	0.0241452	0.0224811	0.0248954	0.0236746	0.0228996	0.0255737	0.452052(TRUE)	-327530				NCU00465	NCU00465	1.0264	1.33589	1	1.05776	0.195598	0.228057	0.224746	0.202238	0.234185	0.271821	0.219643	0.210635	0.264565(TRUE)	-2741.69
non-orphan	NCU01069	1.16786	1	1	0.0228882	0.0238422	0.023952	0.0230267	0.304605(TRUE)	-90830				NCU00462	NCU00462	1.22065	1.67627	1	0.583	0.726	0.836771	0.728195	1.01742	1.15017	1.24819	1.15609	0.183784(TRUE)	-163.346				NCU00466	NCU00466	2.05946	2.44153	1	1.53639	0.773327	0.876709	0.565463	0.699292	0.944064	0.987428	0.820168	0.883569	0.428929(TRUE)	-541.45
non-orphan	NCU01070	1.97703	1	1	0.124185	0.119259	0.119311	0.124247	0.483283(TRUE)	-8703.83				NCU00463	NCU00463	1	1.62107	1.20975	0	1	0.0267534	0.029103	0.0299699	0.0260399	0.0306324	0.0305364	0.397097(TRUE)	-160980				NCU00467	NCU00467	2.19071	3.27499	1	1.93454	0.633421	0.710153	0.425508	0.543174	0.662057	0.697083	0.554036	0.66693	0.375475(TRUE)	-1275.24
non-orphan	NCU01071	1.58282	1	1	0.0705438	0.0717892	0.0717689	0.0706209	0.308308(TRUE)	-17630.8				NCU00464	NCU00464	1	1.43798	1.40357	0	1	0.00398749	0.00556156	0.00468418	0.00452719	0.00411873	0.00549284	0.326727(TRUE)	-3787560				NCU00468	NCU00468	1.06184	1	1.44397	1.38838	0.31623	0.327748	0.399098	0.364297	0.433887	0.397425	0.450001	0.41795	0.397297(TRUE)	-1216.54
non-orphan	NCU01074	1.604	1	1	0.0627242	0.0602207	0.0602889	0.0627998	0.330931(TRUE)	-22392.2				NCU00465	NCU00465	1	1.8311	1.22495	0	1	0.0126853	0.0150341	0.0163433	0.0125437	0.0145777	0.0149902	0.364364(TRUE)	-608336				NCU00470	NCU00470	1.80124	2.95943	1	1.92247	1.11277	1.45393	0.788349	1.15141	1.68172	1.73495	1.54853	1.65171	0.350951(TRUE)	-211.154
non-orphan	NCU01080	2.27082	1	1	0.0872717	0.0816532	0.0818517	0.0885368	0.246947(TRUE)	-18804.6				NCU00466	NCU00466	1.10204	1.14209	1	1	1	0.0291746	0.0307042	0.0308636	0.0309244	0.0300828	0.031266	0.422122(TRUE)	-110109				NCU00471	NCU00471	1	3.14388	1.0827	1.55753	0.616026	1.00608	0.666133	0.760513	0.917436	1.05908	0.929892	0.964463	0.183283(TRUE)	-405.896
non-orphan	NCU01081	1.3366	1	1	0.0586878	0.0567837	0.0570946	0.0589825	0.206406(TRUE)	-20125.5				NCU00467	NCU00467	1.40565	1.05072	1	1	0.989	0.0286271	0.0257308	0.024739	0.0281333	0.028249	0.0278441	0.329429(TRUE)	-142524				NCU00472	NCU00472	2.30923	3.09293	1	1.81148	0.505196	0.607542	0.362456	0.506258	0.608568	0.653832	0.509429	0.572905	0.340541(TRUE)	-1609.9
non-orphan	NCU01082	1.25282	1	1	0.0666763	0.068131	0.0691763	0.0678961	0.238438(TRUE)	-13990.1				NCU00468	NCU00468	1.06407	1.43968	1	0.998	1	0.0232315	0.0241903	0.0260762	0.0226383	0.023652	0.023834	0.302703(TRUE)	-179909				NCU00473	NCU00473	12.7997	6.29097	4.5643	1	2.39816	1.99927	1.73867	0.694579	2.19396	2.18295	2.40147	1.1617	0.361762(TRUE)	-1040.12
non-orphan	NCU01084	1.30279	1	1	0.0586366	0.0564865	0.056561	0.0593852	0.410611(TRUE)	-20362.1				NCU00469	NCU00469	1	0	0	1	0.5	0.99573	0	0	4225.85	0	0	0.336937(TRUE)	-37.3367				NCU00474	NCU00474	0	0	0	0	0	0	0	0	0	0	0	0	0(FALSE)	0
non-orphan	NCU01086	1.52781	1	1	0.132314	0.135278	0.135477	0.135519	0.181381(TRUE)	-4990.6				NCU00470	NCU00470	1.10601	1.36331	1	0.992	1	0.049332	0.0517788	0.0540862	0.0493326	0.054293	0.0508058	0.198398(TRUE)	-48191				NCU00475	NCU00475	2.26134	1.70404	1	1.08245	0.0952132	0.0888007	0.0751389	0.0734695	0.100998	0.0917591	0.0799472	0.0752501	0.355856(TRUE)	-23495.6
non-orphan	NCU01089	2.97243	1	1	0.043742	0.0481123	0.0482822	0.043682	0.2001(TRUE)	-85979.4				NCU00471	NCU00471	1	1.66976	1.42627	0	0.989	0.0942356	0.108905	0.116062	0.0936888	0.115734	0.115643	0.372873(TRUE)	-15665.9				NCU00476	NCU00476	1	1.90333	2.29689	1.753	0.428225	0.611359	0.651754	0.577793	0.566275	0.706274	0.735978	0.723778	0.451652(TRUE)	-883.315
non-orphan	NCU01092	5.60698	1	1	0.0573251	0.0572948	0.0573386	0.0574464	0.356356(TRUE)	-115125				NCU00472	NCU00472	1.13012	1.37229	1	1	1	0.0189061	0.0189912	0.0206751	0.0184688	0.0190573	0.0208227	0.393594(TRUE)	-267906				NCU00477	NCU00477	1	3.83785	1.80422	3.26748	0.131367	0.224273	0.173959	0.215834	0.158263	0.225006	0.189358	0.231236	0.358058(TRUE)	-14240.7
non-orphan	NCU01095	29.6076	1	1	0.592362	0.450303	0.450064	0.592921	0.206807(TRUE)	-12306.3				NCU00473	NCU00473	1	1.09593	1.26363	0	0	0.0301884	0.0361948	0.0309843	0.0307667	0.0341416	0.032886	0.154054(TRUE)	-109956				NCU00478	NCU00478	1.76078	1	12.3069	1.51393	0.98637	0.653536	1.8628	0.904832	1.48322	1.345	1.60488	1.33863	0.474975(TRUE)	-609.859
non-orphan	NCU01097	1.1066	1	1	0.0184878	0.0190579	0.0190616	0.0184855	0.358659(TRUE)	-122398				NCU00474	NCU00474	2.39498	1.96271	1	0.847	0.795	1.3862	0.825023	1.27521	1.67644	1.72456	1.67085	0.378078(TRUE)	-145.646				NCU00480	NCU00480	1	1.95651	5.1433	1.82513	0.443236	0.670984	1.00128	0.662343	0.651566	0.739747	0.933875	0.820459	0.411612(TRUE)	-993.207
non-orphan	NCU01099	1	0	1	0.907832	0	2.08622	0	0.480981(TRUE)	-6123.94				NCU00475	NCU00475	1	1.48275	1.44063	0	1	0.00408434	0.00465928	0.00480927	0.0042704	0.00539586	0.0050399	0.269169(TRUE)	-4378350				NCU00481	NCU00481	1	2.55313	3.35328	1.86295	0.448451	0.663847	0.798272	0.635329	0.563915	0.790012	0.822173	0.681357	0.398599(TRUE)	-1129.39
non-orphan	NCU01103	10.595	1	1	0.517987	0.406308	0.406702	0.51856	0.461862(TRUE)	-5428.02				NCU00476	NCU00476	1.23506	1.46669	1	1	1	0.0372246	0.0365626	0.0392408	0.0391939	0.0379405	0.0389827	0.168769(TRUE)	-90180				NCU00483	NCU00483	2.08785	1	2.14958	1.02131	0.728531	0.497073	0.76815	0.522557	0.813267	0.69827	0.818157	0.735171	0.45996(TRUE)	-577.116
non-orphan	NCU01104	1.5867	1	1	0.0528998	0.0514016	0.0518951	0.0535546	0.202002(TRUE)	-29489.1				NCU00477	NCU00477	1	1.03449	1.25571	0	0	0.0103658	0.0120806	0.0104296	0.011448	0.0111212	0.0115464	0.373874(TRUE)	-659276				NCU00484	NCU00484	2.30434	1.84382	1	1.22563	0.203214	0.191872	0.155179	0.161312	0.228488	0.193155	0.194404	0.191095	0.155355(TRUE)	-6743.97
non-orphan	NCU01105	1.39674	1	1	0.0848499	0.0863173	0.0863982	0.0850845	0.479079(TRUE)	-10032.8				NCU00478	NCU00478	2.59422	1	1.22946	1	0	0.0326562	0.031413	0.0286272	0.0347552	0.0304389	0.0276775	0.341441(TRUE)	-199746				NCU00485	NCU00485	31.3059	0	2.77158	1	29.619	0	2.61117	0.947986	2362.73	0	185.603	102.683	0.184885(TRUE)	-299.304
non-orphan	NCU01107	4.53486	1	1	0.0316884	0.0303111	0.0303394	0.0316822	0.18989(TRUE)	-262350				NCU00480	NCU00480	1.74744	1.37489	1	1	1	0.0172013	0.0161692	0.0150812	0.0164029	0.0163961	0.0169293	0.244745(TRUE)	-529370				NCU00486	NCU00486	1.74018	1.01664	3.83242	1	0.359852	0.273867	0.451126	0.266671	0.346033	0.330779	0.42335	0.299072	0.248248(TRUE)	-2894.14
non-orphan	NCU01108	1.24281	1	1	0.0588464	0.0582625	0.0582606	0.0590821	0.34024(TRUE)	-18589.4				NCU00481	NCU00481	1.12357	1	1.04626	1	0.003	0.0200693	0.0193737	0.0199514	0.020268	0.0212995	0.0178369	0.262563(TRUE)	-222959				NCU00487	NCU00487	4.26092	5.67593	1	5.80459	2.01441	2.26409	0.789981	2.27595	2.68203	2.64996	1.79995	2.54704	0.172372(TRUE)	-426.546
non-orphan	NCU01111	2.36388	1	1	0.245275	0.2278	0.230112	0.245766	0.236036(TRUE)	-2868.2				NCU00483	NCU00483	1.21352	1	1.14257	0.993	0	0.0289657	0.0311807	0.0287589	0.0310139	0.0311487	0.0284294	0.416216(TRUE)	-117582				NCU00488	NCU00488	1	1.52087	2.26385	1.32265	0.234602	0.279793	0.317812	0.248898	0.273667	0.353761	0.368662	0.286607	0.257157(TRUE)	-2854.7
non-orphan	NCU01112	3.4544	1	1	0.0994063	0.0878253	0.0890931	0.0995035	0.261161(TRUE)	-27130.5				NCU00484	NCU00484	1.40443	1	1.5777	0	0	0.0232261	0.0252084	0.0225542	0.0226596	0.025984	0.0217138	0.274875(TRUE)	-246371				NCU00489	NCU00489	2.87789	1.67352	1	1.13157	0.117505	0.102746	0.0798364	0.0898948	0.114806	0.114304	0.0962364	0.0946805	0.236637(TRUE)	-21584.6
non-orphan	NCU01114	2.83421	1	1	0.122945	0.118601	0.119277	0.124477	0.313614(TRUE)	-13710.1				NCU00485	NCU00485	1.02561	1	1.97249	0.035	0.041	0.445493	0.582009	0.458298	0.549313	0.600482	0.58854	0.401301(TRUE)	-649.235				NCU00490	NCU00490	1	1.14583	5.66569	1.13242	0.324503	0.354409	0.575268	0.325119	0.390679	0.396907	0.545348	0.433806	0.293794(TRUE)	-2071.28
non-orphan	NCU01121	1.42791	1	1	0.0659562	0.0651233	0.0652997	0.0662755	0.355455(TRUE)	-18148.2				NCU00486	NCU00486	1.13139	1	1.71081	0	0	0.0235726	0.0246875	0.020705	0.0241584	0.0258851	0.0227125	0.495996(TRUE)	-219052				NCU00491	NCU00491	0	0	0	0	0	0	0	0	0	0	0	0	0(FALSE)	0
non-orphan	NCU01123	1	0	1	0.960717	0	1843.04	0	0.175375(TRUE)	-149.307				NCU00487	NCU00487	1.32188	1.72722	1	1	1	0.0441221	0.0410461	0.0439412	0.0436878	0.0397935	0.0451811	0.165365(TRUE)	-80070.1				NCU00492	NCU00492	1	1.36647	1.81194	1.86586	0.364705	0.382983	0.466611	0.430708	0.366527	0.45269	0.463299	0.463354	0.373173(TRUE)	-1457.39
non-orphan	NCU01124	1.89311	1	1	0.0948564	0.0981035	0.0989909	0.0950525	0.483984(TRUE)	-12414.9				NCU00488	NCU00488	1.31696	1	1.09318	1	0	0.011796	0.0117639	0.010135	0.0115606	0.0123444	0.012917	0.188889(TRUE)	-640796				NCU00493	NCU00493	1.25947	1.35789	1.78458	1	0.195155	0.220108	0.242666	0.196731	0.259832	0.223378	0.27225	0.232818	0.223223(TRUE)	-3599.88
non-orphan	NCU01127	2.94517	1	1	0.144413	0.13382	0.134389	0.144511	0.317217(TRUE)	-11408.1				NCU00489	NCU00489	1	1.3833	1.31235	0	1	0.00353301	0.00424993	0.00413693	0.00333183	0.00409199	0.00423612	0.341041(TRUE)	-5242840				NCU00494	NCU00494	1.86656	4.05657	1	2.52219	0.93343	1.29253	0.675248	1.13635	1.38172	1.41887	1.12647	1.33775	0.428729(TRUE)	-444.582
non-orphan	NCU01132	1.75491	1	1	0.146459	0.142593	0.14301	0.147182	0.176076(TRUE)	-5035.41				NCU00490	NCU00490	1.86997	1	1.45559	1	0	0.0261934	0.025893	0.0222562	0.0271634	0.0284143	0.022752	0.276677(TRUE)	-245438				NCU00495	NCU00495	1.45652	1.24554	4.20777	1	0.593866	0.556042	0.887691	0.490469	0.78847	0.70202	0.912955	0.650741	0.444845(TRUE)	-813.13
non-orphan	NCU01134	1	0	1	0.993176	0	1036.04	0	0.371672(TRUE)	-117.887				NCU00491	NCU00491	5.08091	1	0	1	1	4.88786	0	0.978282	12941.2	0	3279.07	0.153954(TRUE)	-124.715				NCU00496	NCU00496	1	3.36733	2.43367	1.18196	0.810278	1.73099	1.51372	0.933836	1.64303	1.93066	1.99464	1.73328	0.393093(TRUE)	-162.214
non-orphan	NCU01136	1.37319	1	1	0.0539796	0.0545796	0.0550849	0.0541743	0.381081(TRUE)	-22991.1				NCU00492	NCU00492	1.14712	1.10431	1	1	1	0.0172883	0.0178518	0.0161774	0.0153975	0.0154121	0.0159827	0.39039(TRUE)	-337340				NCU00497	NCU00497	1.40539	2.72119	1	1.4613	0.681886	0.911434	0.580888	0.688464	0.90298	0.985886	0.878185	0.962615	0.16046(TRUE)	-471.871
non-orphan	NCU01142	1.25211	1	1	0.0241876	0.0250983	0.0250889	0.024235	0.178378(TRUE)	-89970.3				NCU00493	NCU00493	1.70749	1	1.21573	1	0	0.0147021	0.0147003	0.0132245	0.0162664	0.0139201	0.0130001	0.274274(TRUE)	-545179				NCU00498	NCU00498	1	2.14299	1.21384	1.00725	0.493931	0.66866	0.529862	0.47233	0.656736	0.765955	0.71353	0.664449	0.182282(TRUE)	-559.255
non-orphan	NCU01144	1.52346	1	1	0.0574204	0.0602537	0.0602888	0.0577238	0.343644(TRUE)	-23188.2				NCU00494	NCU00494	1	1.28571	1.28501	0	0.507	0.0357159	0.0357606	0.0355985	0.0326486	0.0378424	0.0391918	0.40951(TRUE)	-91615.7				NCU00499	NCU00499	1	2.8951	1.10649	2.55615	0.202875	0.317543	0.21905	0.347403	0.254507	0.347171	0.257796	0.344152	0.202503(TRUE)	-4423.9
non-orphan	NCU01145	1.60138	1	1	0.0287216	0.0273196	0.0273714	0.0287354	0.262462(TRUE)	-97333.8				NCU00495	NCU00495	1.45721	1	1.46563	0.39	0	0.03241	0.0344984	0.0303451	0.0324538	0.0348956	0.0316898	0.457257(TRUE)	-127495				NCU00500	NCU00500	1.11678	1.13964	1	2.01286	0.746245	0.750501	0.695123	1.01251	1.15739	1.16823	1.10294	1.18902	0.398298(TRUE)	-211.94
non-orphan	NCU01148	1.95249	1	1	0.0698524	0.0700229	0.0701876	0.0704055	0.224625(TRUE)	-23826.9				NCU00496	NCU00496	1.15495	1	1.40729	0.019	0.002	0.132215	0.14357	0.12448	0.143263	0.14107	0.132146	0.153453(TRUE)	-8379.44				NCU00501	NCU00501	1	1.9499	6.21509	2.41748	0.666926	1.0194	1.684	1.15556	1.24398	1.41429	1.65725	1.48433	0.257157(TRUE)	-486.953
non-orphan	NCU01157	1.40823	1	1	0.0405817	0.0388007	0.0389043	0.0405817	0.226927(TRUE)	-44492.3				NCU00497	NCU00497	1	1.04302	1.02308	0.278	0.68	0.0488635	0.0466009	0.0468716	0.0452416	0.0508161	0.0485215	0.18018(TRUE)	-44385.3				NCU00502	NCU00502	2.28112	2.1769	1	1.54145	0.203182	0.209293	0.155762	0.179963	0.209681	0.217539	0.173291	0.193207	0.304004(TRUE)	-8317.32
non-orphan	NCU01158	2.24655	1	1	0.0850168	0.0840169	0.0846699	0.0853829	0.338338(TRUE)	-20857.9				NCU00498	NCU00498	1	2.05263	2.00606	0	0.837	0.0390777	0.0539486	0.0500139	0.0402304	0.05387	0.051631	0.155856(TRUE)	-100059				NCU00503	NCU00503	1	3.0187	1.09769	1.57899	0.593839	1.08152	0.695423	0.764463	0.952505	1.1371	0.954002	0.997935	0.160561(TRUE)	-388.181
non-orphan	NCU01162	4.56433	1	1	0.138041	0.127885	0.127868	0.138515	0.351251(TRUE)	-20515.4				NCU00499	NCU00499	1	1.56004	2.76693	0	0	0.0429961	0.0645379	0.0502167	0.0445228	0.0554415	0.0582599	0.181081(TRUE)	-89086.6				NCU00504	NCU00504	2.6095	3.00877	1	2.49251	1.14824	1.25441	0.658544	1.12601	1.43836	1.43017	1.22618	1.44968	0.172072(TRUE)	-419.196
non-orphan	NCU01163	1.30571	1	1	0.0685775	0.0712872	0.0715234	0.0689915	0.413213(TRUE)	-14253.2				NCU00500	NCU00500	1.52186	1.08596	1	1	0.863	0.0966482	0.0923017	0.0949355	0.0926249	0.0999833	0.0966157	0.408308(TRUE)	-16064.7				NCU00505	NCU00505	1	1.50398	1.18424	1.14188	0.216609	0.227907	0.216218	0.237611	0.238788	0.248173	0.25059	0.251866	0.253554(TRUE)	-2943.14
non-orphan	NCU01164	1.38335	1	1	0.0209868	0.0209785	0.0209532	0.0209553	0.247648(TRUE)	-128784				NCU00501	NCU00501	2.2173	1.71313	1	1	1	0.0379497	0.0317024	0.0328458	0.0357172	0.0318345	0.0375527	0.222422(TRUE)	-180413				NCU00506	NCU00506	1.41533	2.12537	3.05722	1	0.355836	0.4579	0.499268	0.320804	0.457646	0.489496	0.548471	0.389821	0.305105(TRUE)	-1958.54
non-orphan	NCU01165	1.7536	1	1	0.0235721	0.0241995	0.024316	0.0235848	0.30971(TRUE)	-146325				NCU00502	NCU00502	1.23877	1.01873	1	1	1	0.00783216	0.00816648	0.00767082	0.00791918	0.00777339	0.00814532	0.34024(TRUE)	-1252770				NCU00509	NCU00509	1	11.0835	2.72016	14.3887	0.784774	2.945	1.57489	3.35528	1.72844	3.76417	2.46357	3.29118	0.396096(TRUE)	-738.29
non-orphan	NCU01167	2.52222	1	1	0.079831	0.0760744	0.0763989	0.0802037	0.391892(TRUE)	-24178.6				NCU00503	NCU00503	1	1.12132	1.2259	0	0	0.0358566	0.0392062	0.0359481	0.0355634	0.0386035	0.0394049	0.412513(TRUE)	-80122				NCU00510	NCU00510	0	1.3796	0	1	0	1.35518	0	0.941351	0	123.284	0	2374.75	0.188689(TRUE)	-82.1129
non-orphan	NCU01176	1.15397	1	1	0.0352036	0.0349286	0.0350541	0.0352036	0.196797(TRUE)	-42308.1				NCU00504	NCU00504	1.40515	1.56161	1	1	1	0.0821281	0.0735479	0.0799736	0.0760286	0.0729266	0.0834489	0.194294(TRUE)	-28749.7				NCU00512	NCU00512	1.43102	1.70239	1	1.40837	0.977456	1.07334	0.788249	0.935148	1.47518	1.48882	1.31773	1.43429	0.314515(TRUE)	-146.065
non-orphan	NCU01182	1.34032	1	1	0.0567737	0.0579652	0.0586682	0.0569968	0.360761(TRUE)	-19056.3				NCU00505	NCU00505	1.13824	1.1643	1	1	1	0.0204963	0.0189461	0.0220538	0.020307	0.0220711	0.0194781	0.346647(TRUE)	-225610				NCU00513	NCU00513	1.03181	2.33333	1	1.69254	0.280833	0.393879	0.302686	0.367531	0.336807	0.474388	0.383811	0.397007	0.312112(TRUE)	-1992
non-orphan	NCU01184	1.44489	1	1	0.0476045	0.052816	0.0528591	0.0478303	0.21962(TRUE)	-26851.6				NCU00506	NCU00506	1	1.58662	1.14545	0	1	0.0314033	0.0350309	0.0352718	0.0319205	0.0327827	0.0355289	0.151952(TRUE)	-125418				NCU00515	NCU00515	1	1.10347	1.28512	1.11029	0.357346	0.407412	0.416642	0.383475	0.457116	0.455458	0.479268	0.476765	0.477277(TRUE)	-809.611
non-orphan	NCU01185	6.58263	1	1	0.590645	0.401635	0.406966	0.591736	0.204104(TRUE)	-2882.27				NCU00509	NCU00509	1	1.89961	2.47165	0	0.002	0.178532	0.228394	0.203711	0.184889	0.251338	0.230077	0.163463(TRUE)	-6915.59				NCU00516	NCU00516	0	0	0	1	0	0	0	0.963762	0	0	0	10939.9	0.201101(TRUE)	-18.4811
non-orphan	NCU01188	1.69861	1	1	0.0470129	0.0502845	0.0506993	0.0474951	0.398098(TRUE)	-38647.4				NCU00510	NCU00510	1	2.13372	3.22078	0.003	0.107	0.527494	0.922938	0.843819	0.823792	0.955644	0.985736	0.486687(TRUE)	-663.044				NCU00517	NCU00517	1	2.09164	3.2639	1.83625	0.535504	0.823999	0.991493	0.761358	0.876482	1.01992	1.08552	0.913002	0.447147(TRUE)	-627.035
non-orphan	NCU01191	1.99128	1	1	0.109942	0.108989	0.109284	0.110137	0.411411(TRUE)	-10374.2				NCU00512	NCU00512	1	1.354	1.19124	0	1	0.0477417	0.054019	0.0548025	0.0473055	0.0556304	0.0512897	0.279079(TRUE)	-47615.7				NCU00518	NCU00518	1.75886	2.39981	1	1.27721	0.394857	0.442438	0.299596	0.352545	0.440563	0.462572	0.372782	0.364164	0.325225(TRUE)	-1910.3
non-orphan	NCU01192	1.44815	1	1	0.0349838	0.0353843	0.0355227	0.0349818	0.32953(TRUE)	-48147.4				NCU00513	NCU00513	1	1.35465	1.4869	0	0	0.0283868	0.0326161	0.031863	0.028275	0.0335431	0.0323153	0.155956(TRUE)	-137335				NCU00519	NCU00519	2.61175	4.46388	1	2.14555	0.490082	0.575124	0.349208	0.492237	0.577027	0.638037	0.398489	0.563421	0.272773(TRUE)	-2557.8
non-orphan	NCU01195	1.24695	1	1	0.0117281	0.0122037	0.0122864	0.0117335	0.169069(TRUE)	-294140				NCU00515	NCU00515	1	1.68026	1.81692	0	0	0.0322011	0.0425643	0.0374778	0.0354301	0.0431563	0.0411587	0.167968(TRUE)	-120015				NCU00520	NCU00520	3.14565	2.66334	2.30819	1	0.596295	0.581193	0.532113	0.327622	0.622923	0.627102	0.56559	0.427932	0.293393(TRUE)	-2058.25
non-orphan	NCU01200	2.09636	1	1	0.0210455	0.0203209	0.0203827	0.0210673	0.296697(TRUE)	-226001				NCU00516	NCU00516	1	2.16131	2.69252	0.002	0.22	0.46304	0.740981	0.664461	0.59431	0.82231	0.76532	0.459459(TRUE)	-880.245				NCU00521	NCU00521	1.8962	1	4.62716	1.0262	0.257714	0.181591	0.332074	0.199452	0.280136	0.24349	0.333881	0.233584	0.168569(TRUE)	-5841.86
non-orphan	NCU01201	1.56015	1	1	0.0585034	0.0593444	0.0601659	0.0585705	0.298699(TRUE)	-23111.4				NCU00517	NCU00517	1.4325	1.17486	1	1	1	0.0313891	0.0305881	0.0295608	0.0317436	0.0294539	0.0294391	0.398899(TRUE)	-134812				NCU00522	NCU00522	5.9871	4.7971	1.27032	1	0.888149	0.829395	0.470467	0.373764	0.858467	0.885433	0.582121	0.495745	0.271572(TRUE)	-2217.67
non-orphan	NCU01202	1.2408	1	1	0.0244296	0.0236838	0.0236477	0.0244478	0.174074(TRUE)	-93418				NCU00518	NCU00518	1.48919	1	1.27072	1	0	0.0308596	0.0298731	0.028656	0.0324007	0.0324293	0.0290948	0.159359(TRUE)	-134578				NCU00523	NCU00523	1	2.39897	1.20895	1.72913	0.455857	0.699493	0.498239	0.581288	0.620373	0.723661	0.63373	0.717595	0.490791(TRUE)	-739.87
non-orphan	NCU01203	1.85046	1	1	0.0772344	0.0764791	0.0769088	0.0772586	0.381982(TRUE)	-18750.7				NCU00519	NCU00519	1.26636	1	1.19485	1	0	0.0256027	0.0241375	0.0213169	0.0225143	0.0251167	0.0233222	0.392092(TRUE)	-191601				NCU00524	NCU00524	1	2.37811	2.13533	3.37593	0.825934	1.51319	1.41498	1.79828	1.75059	2.19473	2.15255	2.08696	0.175475(TRUE)	-172.428
non-orphan	NCU01204	2.01051	1	1	0.0167531	0.0165634	0.0165572	0.0167877	0.252753(TRUE)	-323311				NCU00520	NCU00520	1.65198	1.17872	1	1	1	0.0124853	0.0121788	0.0125156	0.0139116	0.0127377	0.0129371	0.271471(TRUE)	-672488				NCU00526	NCU00526	0	0	0	1	0	0	0	0.973346	0	0	0	12645.6	0.246346(TRUE)	-17.2453
non-orphan	NCU01205	2.10741	1	1	0.0811851	0.0787311	0.0787861	0.0809545	0.161461(TRUE)	-20604.8				NCU00521	NCU00521	1.27284	1	2.09411	0	0	0.0268928	0.0326427	0.025507	0.0302718	0.0319098	0.0268179	0.402703(TRUE)	-193386				NCU00527	NCU00527	1.66602	1.82384	1	1.00764	0.370214	0.393456	0.312344	0.299429	0.44018	0.392935	0.349549	0.317987	0.349249(TRUE)	-1648.7
non-orphan	NCU01208	2.11562	1	1	0.0382297	0.0357564	0.0360096	0.0383201	0.375976(TRUE)	-75777.2				NCU00522	NCU00522	1.03803	1.14115	1	1	1	0.0126962	0.0136272	0.0128769	0.0134205	0.0136839	0.0132859	0.218318(TRUE)	-487071				NCU00528	NCU00528	1.23766	1.06294	3.39634	1	0.493706	0.403248	0.750968	0.418287	0.619224	0.656337	0.746951	0.59597	0.443644(TRUE)	-875.577
non-orphan	NCU01209	1.37265	1	1	0.0583548	0.0588141	0.0588183	0.0586635	0.412613(TRUE)	-20782.6				NCU00523	NCU00523	1	1.5768	1.20931	0	1	0.0355772	0.0418449	0.041347	0.0369992	0.0425715	0.0462009	0.184585(TRUE)	-81265.5				NCU00529	NCU00529	0	0	0	0	0	0	0	0	0	0	0	0	0(FALSE)	0
non-orphan	NCU01211	1.8486	1	1	0.0452565	0.0444033	0.0443693	0.0452316	0.168068(TRUE)	-46549.9				NCU00524	NCU00524	1.053	1.29593	1	0.587	0.865	0.260431	0.27621	0.263086	0.273705	0.30579	0.300872	0.349249(TRUE)	-1752.56				NCU00532	NCU00532	0	0	0	0	0	0	0	0	0	0	0	0	0(FALSE)	0
non-orphan	NCU01212	1	0	1	0.831882	0	1.26307	0	0.327027(TRUE)	-9903.63				NCU00525	NCU00525	0	0	0	0.5	0.5	0	0	0	0	0	0	0(FALSE)	0				NCU00534	NCU00534	0	1.08051	0	1	0	1.05409	0	0.992233	0	3058.29	0	2415.94	0.343243(TRUE)	-34.3515
non-orphan	NCU01213	2.05685	1	1	0.0455418	0.0514194	0.0514081	0.0462547	0.17047(TRUE)	-47910.7				NCU00526	NCU00526	1	1.75718	1.3199	0.252	0.794	0.461431	0.550386	0.571121	0.558724	0.623374	0.633814	0.190891(TRUE)	-634.754				NCU00535	NCU00535	2.92617	6.10031	1	2.27403	1.31893	1.76221	0.739729	1.12451	1.67565	1.88028	1.37909	1.73667	0.254354(TRUE)	-456.624
non-orphan	NCU01218	1.22154	1	1	0.0365632	0.0367063	0.0367565	0.0365803	0.224224(TRUE)	-40830.8				NCU00527	NCU00527	1.48335	1.14882	1	1	1	0.0245048	0.0217389	0.0227042	0.0260591	0.0226663	0.0236378	0.213313(TRUE)	-228337				NCU00536	NCU00536	1.47478	1.91573	3.83596	1	0.412096	0.492697	0.598816	0.36213	0.517313	0.547332	0.632329	0.454106	0.324424(TRUE)	-1728.42
non-orphan	NCU01219	1.13093	1	1	0.0145157	0.0136967	0.0137027	0.0145943	0.296196(TRUE)	-211096				NCU00528	NCU00528	1.25033	1	1.19244	0.998	0	0.0232188	0.022041	0.0206598	0.0215536	0.022247	0.0211817	0.328529(TRUE)	-220519				NCU00537	NCU00537	1.78247	2.39072	1.96541	1	0.333433	0.359739	0.3648	0.244457	0.356706	0.418205	0.382217	0.299592	0.258258(TRUE)	-2784.73
non-orphan	NCU01221	2.32108	1	1	0.0170917	0.0160757	0.0160852	0.0170971	0.349149(TRUE)	-373157				NCU00529	NCU00529	0	0	0	0.5	0.5	0	0	0	0	0	0	0(FALSE)	0				NCU00538	NCU00538	1	1.31314	6.04881	1.95252	0.66131	0.754097	1.71003	0.963498	1.06484	1.22072	1.39479	1.29461	0.214314(TRUE)	-473.603
non-orphan	NCU01225	1.21641	1	1	0.0303576	0.0309626	0.0310575	0.0303617	0.317618(TRUE)	-59440.1				NCU00530	NCU00530	0	0	0	0.5	0.5	0	0	0	0	0	0	0(FALSE)	0				NCU00541	NCU00541	1	1.07826	1.38148	1.16338	0.142404	0.1525	0.171309	0.15187	0.15518	0.149632	0.192356	0.174976	0.183884(TRUE)	-5621.65
non-orphan	NCU01230	1.84226	1	1	0.0795868	0.0753663	0.0756012	0.0796022	0.391391(TRUE)	-19627.9				NCU00531	NCU00531	0	0	0	0.5	0.5	0	0	0	0	0	0	0(FALSE)	0				NCU00542	NCU00542	1.30232	1	1.53144	2.47557	0.386302	0.307807	0.394367	0.453201	0.367856	0.359147	0.460718	0.452203	0.337037(TRUE)	-1742.97
non-orphan	NCU01233	4.7729	1	1	0.103789	0.101157	0.10145	0.103923	0.193193(TRUE)	-32502.1				NCU00532	NCU00532	1	4.3609	1.25897	0.41	0.948	0.844148	1.07595	1.96524	1.8771	1.91426	1.67125	0.314314(TRUE)	-143.542				NCU00545	NCU00545	1.04141	1.4102	1	1.29569	0.365317	0.413147	0.376443	0.398766	0.481419	0.500869	0.459794	0.468812	0.458959(TRUE)	-943.415
non-orphan	NCU01235	1.35975	1	1	0.0418985	0.0421928	0.0423545	0.0420417	0.267467(TRUE)	-37136.5				NCU00533	NCU00533	0	0	0	0.5	0.5	0	0	0	0	0	0	0(FALSE)	0				NCU00547	NCU00547	0	1.15378	0	1	0	1.12652	0	0.958208	0	2288.41	0	2120.82	0.398298(TRUE)	-59.6269
non-orphan	NCU01240	1.56605	1	1	0.0175571	0.017845	0.0179674	0.0175615	0.269169(TRUE)	-220904				NCU00534	NCU00534	1	2.30385	2.68452	0.002	0.343	0.546294	0.951662	0.872113	0.811757	0.949203	1.03687	0.174474(TRUE)	-569.795				NCU00548	NCU00548	1	1.98692	0	1.77196	0.956336	1.91656	0	1.70136	294.699	849.945	0	655.393	0.202302(TRUE)	-125.654
non-orphan	NCU01241	1.47654	1	1	0.0386216	0.0441884	0.0444098	0.0388393	0.222122(TRUE)	-47200				NCU00535	NCU00535	1	1.70593	1.6014	0	0.785	0.111445	0.140802	0.135588	0.124944	0.141714	0.139285	0.370671(TRUE)	-11887.6				NCU00549	NCU00549	2.02284	7.8088	1	3.53043	0.532671	0.853758	0.377173	0.674849	0.602066	0.790608	0.494305	0.730604	0.247548(TRUE)	-2897.8
non-orphan	NCU01242	1.64527	1	1	0.0453256	0.0442826	0.0444442	0.0454945	0.213413(TRUE)	-46660.1				NCU00536	NCU00536	1.47345	1.59768	1	1	1	0.0244574	0.0213421	0.0228751	0.0230019	0.0222829	0.0264013	0.351051(TRUE)	-261152				NCU00550	NCU00550	1	1.67139	3.98332	2.71023	0.687255	0.931857	1.38824	1.19106	1.14991	1.32547	1.50191	1.49823	0.193594(TRUE)	-408.856
non-orphan	NCU01243	1.28433	1	1	0.0237517	0.0241784	0.0242459	0.0237546	0.449049(TRUE)	-98135.2				NCU00537	NCU00537	1	1.70993	1.91434	0	0	0.0328163	0.0454233	0.0416363	0.0344459	0.0453455	0.0425579	0.466767(TRUE)	-115502				NCU00551	NCU00551	1	2.13148	1.95002	3.26783	0.483036	0.693494	0.689216	0.806578	0.624695	0.838716	0.904974	0.894885	0.435936(TRUE)	-905.447
non-orphan	NCU01247	1.54664	1	1	0.0376904	0.0381918	0.0383582	0.0376714	0.222122(TRUE)	-52783.9				NCU00538	NCU00538	1.09772	1.02691	1	1	0.886	0.0222824	0.0230481	0.0223444	0.0230867	0.0244026	0.0217587	0.172573(TRUE)	-168583				NCU00552	NCU00552	1	3.34299	1.96468	76.5548	0.303088	0.576373	0.449095	0.867818	0.377089	0.635752	0.558892	0.838859	0.315215(TRUE)	-17751.1
non-orphan	NCU01248	1.9124	1	1	0.0868803	0.0847902	0.0850861	0.0870233	0.314515(TRUE)	-15982.5				NCU00541	NCU00541	1.09826	1	1.10357	0.329	0	0.0103052	0.0124193	0.0117254	0.0118187	0.01144	0.0108709	0.227728(TRUE)	-601426				NCU00553	NCU00553	1	1.40975	1.05006	2.05863	0.300224	0.366139	0.336875	0.437213	0.381128	0.414985	0.444931	0.461477	0.361862(TRUE)	-1527.03
non-orphan	NCU01253	1.19879	1	1	0.0464799	0.0484057	0.0486117	0.0471445	0.205405(TRUE)	-25118.4				NCU00542	NCU00542	2.40879	1.62461	1	1	1	0.0244845	0.022898	0.0226443	0.024379	0.0215743	0.0239867	0.317217(TRUE)	-356665				NCU00554	NCU00554	3.72094	2.29852	1	3.03106	0.561209	0.507198	0.358919	0.551655	0.6513	0.605208	0.435136	0.582568	0.273073(TRUE)	-2323.48
non-orphan	NCU01257	2.44376	1	1	0.0691438	0.0658328	0.0660497	0.0691656	0.227528(TRUE)	-33580.3				NCU00545	NCU00545	1.22642	1	1.13741	1	0	0.0202352	0.0220832	0.0209952	0.0205041	0.0215121	0.0193169	0.481181(TRUE)	-228565				NCU00556	NCU00556	1	1.24655	2.44856	1.929	0.395965	0.414628	0.591366	0.503524	0.485026	0.54138	0.646674	0.614625	0.403504(TRUE)	-1129.82
non-orphan	NCU01258	5.57237	1	1	0.0362866	0.0357053	0.0357101	0.0363298	0.385385(TRUE)	-278917				NCU00547	NCU00547	1.40319	1	1.20441	0.659	0.307	0.479774	0.478711	0.445674	0.543508	0.578326	0.524155	0.32042(TRUE)	-666.862				NCU00557	NCU00557	0	1	0	0	0	0.99091	0	0	0	7159.07	0	0	0.248549(TRUE)	-23.7408
non-orphan	NCU01259	2.07574	1	1	0.0759373	0.071409	0.0715309	0.0759972	0.216717(TRUE)	-22443.4				NCU00548	NCU00548	1.16776	1.16065	1	0.931	0.912	0.136377	0.141628	0.133122	0.1575	0.134545	0.149271	0.178278(TRUE)	-6906.34				NCU00558	NCU00558	1	1.41699	5.85481	4.00923	0.578278	0.699616	1.30144	1.09592	0.873197	0.980445	1.34971	1.37871	0.414515(TRUE)	-858.579
non-orphan	NCU01271	1.40405	1	1	0.0233386	0.0223911	0.0224462	0.0234011	0.177477(TRUE)	-126428				NCU00549	NCU00549	1	1.63562	1.45623	0	1	0.0443695	0.0529871	0.0528013	0.0466996	0.0549584	0.0558816	0.208208(TRUE)	-61416.8				NCU00559	NCU00559	1	4.44063	1.8038	4.52823	0.814604	2.11943	1.22018	2.09532	1.81243	2.2468	2.10837	2.32638	0.193393(TRUE)	-251.824
non-orphan	NCU01273	1.25564	1	1	0.0316812	0.0305986	0.0305893	0.0316706	0.150951(TRUE)	-56659.5				NCU00550	NCU00550	1.26324	1.3357	1	1	1	0.0269438	0.0262896	0.0273934	0.0273709	0.0282476	0.0299027	0.355155(TRUE)	-148726				NCU00560	NCU00560	1.93335	2.62831	1	1.43095	0.823314	0.961182	0.570677	0.721308	1.05536	1.03008	0.868828	0.991854	0.415716(TRUE)	-479.823
non-orphan	NCU01274	1.27887	1	1	0.0356778	0.0350102	0.0351635	0.0359715	0.16016(TRUE)	-46914.2				NCU00551	NCU00551	1.02238	1	1.29806	0	0	0.0147887	0.0170443	0.0167846	0.0166618	0.0179672	0.0162572	0.263263(TRUE)	-315884				NCU00561	NCU00561	1	4.29294	4.86441	4.86947	0.669535	1.5375	1.70683	1.5177	1.24402	1.67313	1.92618	1.78874	0.462763(TRUE)	-686.796
non-orphan	NCU01276	1.42296	1	1	0.0614603	0.0621864	0.0622144	0.0621392	0.211612(TRUE)	-18890.1				NCU00552	NCU00552	1.5115	1.14134	1	1	1	0.0353863	0.03102	0.030836	0.0332626	0.0335003	0.0305468	0.379379(TRUE)	-122127				NCU00562	NCU00562	1	1.88571	1.24294	1.47174	0.30948	0.413028	0.349092	0.379105	0.35627	0.439348	0.392121	0.394525	0.373073(TRUE)	-1417.69
non-orphan	NCU01277	1.80354	1	1	0.0428165	0.0475431	0.0478179	0.0431127	0.216216(TRUE)	-44982.7				NCU00553	NCU00553	1.22827	1	1.43806	0	0	0.0216595	0.0228222	0.0191472	0.0211884	0.02186	0.0206258	0.376276(TRUE)	-254678				NCU00563	NCU00563	1	1.19205	0	1.09276	0.933294	1.12529	0	1.06083	1147.37	2372.95	0	1418.03	0.489389(TRUE)	-63.9824
non-orphan	NCU01283	1.11052	1	1	0.0236568	0.0222213	0.0222525	0.0236476	0.273373(TRUE)	-90084.8				NCU00554	NCU00554	1.05754	1.4181	1	1	1	0.00935781	0.0102673	0.0105656	0.0101261	0.0103783	0.0108785	0.395095(TRUE)	-828568				NCU00564	NCU00564	1.26686	1.53054	1	1.04897	0.200822	0.213015	0.189805	0.198544	0.223655	0.248504	0.230514	0.196884	0.225425(TRUE)	-3665.48
non-orphan	NCU01290	1.62536	1	1	0.0351151	0.0343314	0.0343371	0.0351316	0.424725(TRUE)	-71639				NCU00556	NCU00556	1.11028	1	1.32892	0	0	0.0199075	0.0226929	0.020127	0.0202466	0.0220553	0.0184199	0.243243(TRUE)	-255111				NCU00565	NCU00565	2.28273	1.11063	6.39122	1	0.501125	0.360655	0.686529	0.372532	0.605448	0.516834	0.699564	0.475426	0.283183(TRUE)	-2188.73
non-orphan	NCU01296	3.55826	1	1	0.0680348	0.0657189	0.0660302	0.0683417	0.179479(TRUE)	-57610.1				NCU00557	NCU00557	1	4.06548	7.4356	0	0.119	0.850784	2.9228	2.26347	2.04823	2.5148	2.79028	0.287287(TRUE)	-292.877				NCU00566	NCU00566	1	1.36514	2.19172	1.50134	0.150143	0.173807	0.218882	0.189243	0.157546	0.215147	0.214785	0.215618	0.164164(TRUE)	-6407.28
non-orphan	NCU01297	1	0	1	0.731885	0	0.770365	0	0.217217(TRUE)	-19240.7				NCU00558	NCU00558	1	1.40805	2.01323	0	0.001	0.150643	0.201701	0.204954	0.176373	0.224182	0.193742	0.175375(TRUE)	-6347.54				NCU00567	NCU00567	1.33228	1.38772	1	1.82599	0.39577	0.400736	0.367551	0.441802	0.472489	0.485241	0.475401	0.44871	0.404505(TRUE)	-1221.28
non-orphan	NCU01299	1.67084	1	1	0.0592116	0.0601815	0.0602154	0.0592702	0.26987(TRUE)	-25356.4				NCU00559	NCU00559	1	1.45188	1.15305	0	1	0.0557794	0.0571118	0.0608808	0.0547547	0.0596822	0.0635145	0.226627(TRUE)	-41047.5				NCU00568	NCU00568	1.16297	1.26355	1.96635	1	0.424339	0.398102	0.539069	0.406743	0.520514	0.545578	0.581877	0.519237	0.456957(TRUE)	-875.793
non-orphan	NCU01300	1.36978	1	1	0.0487987	0.0513102	0.0515729	0.0489156	0.181882(TRUE)	-26869.4				NCU00560	NCU00560	1.0504	1.59409	1	0.963	1	0.0319911	0.0335743	0.0364612	0.0324555	0.0328142	0.0368607	0.306707(TRUE)	-110432				NCU00569	NCU00569	1.75951	1.81185	1	1.19779	0.646555	0.666884	0.496261	0.538743	0.836004	0.788474	0.649518	0.696436	0.166867(TRUE)	-588.924
non-orphan	NCU01301	2.12208	1	1	0.0777434	0.0790524	0.0793758	0.077925	0.336937(TRUE)	-20592.8				NCU00561	NCU00561	1	1.1699	1.76596	0	0	0.0922417	0.121615	0.107161	0.0999433	0.121134	0.111835	0.356657(TRUE)	-14253.6				NCU00570	NCU00570	1	1.16424	1.07756	1.45779	0.485739	0.507454	0.527025	0.614359	0.648115	0.670982	0.657718	0.69616	0.45976(TRUE)	-473.064
non-orphan	NCU01302	1.28905	1	1	0.0436088	0.0469012	0.0475885	0.0436505	0.24024(TRUE)	-29982.6				NCU00562	NCU00562	1	1.02275	1.07013	0	0.001	0.0167769	0.0187946	0.0182134	0.0189082	0.0186596	0.0180557	0.261061(TRUE)	-237538				NCU00571	NCU00571	1	1.52917	2.10224	1.26691	0.246176	0.305368	0.354156	0.293486	0.290638	0.358032	0.384656	0.333661	0.281181(TRUE)	-2426.28
non-orphan	NCU01305	1.22601	1	1	0.0286404	0.0283608	0.0284356	0.0288268	0.220921(TRUE)	-67150.2				NCU00563	NCU00563	1.04242	1	1.24868	0.086	0.042	0.146446	0.166783	0.160539	0.16531	0.168923	0.157718	0.206607(TRUE)	-5064.89				NCU00572	NCU00572	1	4.01003	2.32175	10.0494	0.80773	2.09342	1.48539	3.17507	2.01303	2.74441	2.56675	2.62931	0.17958(TRUE)	-349.337
non-orphan	NCU01306	1.99396	1	1	0.0649991	0.0651513	0.0652503	0.0651873	0.245946(TRUE)	-26428.7				NCU00564	NCU00564	1.12069	1.02485	1	1	0.938	0.0172874	0.0171138	0.0180681	0.0181761	0.0194036	0.0176137	0.297497(TRUE)	-275214				NCU00573	NCU00573	1	1.00941	2.44519	1.37725	0.165637	0.17623	0.239741	0.192003	0.179418	0.192307	0.248865	0.211555	0.185886(TRUE)	-4986.05
non-orphan	NCU01307	1.22512	1	1	0.042648	0.0462154	0.0461887	0.0428115	0.304004(TRUE)	-28264.7				NCU00565	NCU00565	1.55182	1.49459	1	1	1	0.0232141	0.0216983	0.0249392	0.0246544	0.0221316	0.0241191	0.277678(TRUE)	-277778				NCU00574	NCU00574	1	1.01045	4.92869	1.73913	0.746737	0.746685	1.64586	1.05967	1.27356	1.32032	1.51335	1.52113	0.183684(TRUE)	-280.125
non-orphan	NCU01312	2.6068	1	1	0.043033	0.0444238	0.0443477	0.0434683	0.18018(TRUE)	-89320.7				NCU00566	NCU00566	1.16562	1	1.12868	0.989	0	0.0171358	0.0191605	0.0173817	0.0184756	0.0180692	0.0158527	0.381582(TRUE)	-316717				NCU00575	NCU00575	2.37799	1.44237	1	1.5317	0.292444	0.251024	0.229146	0.274017	0.322203	0.26943	0.254065	0.296359	0.228328(TRUE)	-3535.61
non-orphan	NCU01317	1.43889	1	1	0.0119267	0.0123425	0.0124357	0.0119862	0.353954(TRUE)	-331586				NCU00567	NCU00567	1.42773	1.58306	1	1	1	0.0102907	0.0104784	0.0105429	0.0109559	0.00958965	0.0120251	0.227828(TRUE)	-1009410				NCU00576	NCU00576	1	1.4264	2.8181	1.07802	0.409309	0.493028	0.620218	0.381556	0.528157	0.590253	0.672029	0.546679	0.427127(TRUE)	-977.181
non-orphan	NCU01319	1.81326	1	1	0.0323869	0.0331931	0.033301	0.0324175	0.182482(TRUE)	-80838.5				NCU00568	NCU00568	1.24048	1	1.21429	0.754	0	0.0386568	0.0388834	0.0352072	0.0375829	0.0393521	0.0380794	0.152953(TRUE)	-81396.5				NCU00577	NCU00577	1	1.53915	3.66048	1.55533	0.500993	0.5932	0.88689	0.632771	0.761539	0.773085	0.932307	0.724243	0.468669(TRUE)	-764.191
non-orphan	NCU01322	1.53927	1	1	0.0564457	0.0597469	0.0597504	0.0568265	0.250851(TRUE)	-23543.5				NCU00569	NCU00569	1.30242	1.24913	1	1	1	0.0491894	0.053759	0.0501544	0.051805	0.0497783	0.0527668	0.162262(TRUE)	-48875				NCU00578	NCU00578	2.02364	4.15589	1	3.27714	0.831644	1.18304	0.602091	1.11082	1.16424	1.22764	0.927979	1.19199	0.461161(TRUE)	-735.008
non-orphan	NCU01327	1.67632	1	1	0.0430486	0.0429584	0.0431447	0.0430619	0.205305(TRUE)	-45944.3				NCU00570	NCU00570	1.15941	1.19148	1	1	0.999	0.0575734	0.0526505	0.0572498	0.0568482	0.0586156	0.0613234	0.282583(TRUE)	-35095.8				NCU00579	NCU00579	1	1.15101	1.86255	1.15505	0.280305	0.282764	0.392564	0.304893	0.334837	0.361647	0.350721	0.343253	0.342442(TRUE)	-1698.59
non-orphan	NCU01329	1.44767	1	1	0.0703741	0.0721692	0.0724532	0.0703926	0.423123(TRUE)	-14961.9				NCU00571	NCU00571	1.30146	1	1.08002	1	0	0.0215227	0.0226842	0.0222548	0.0240128	0.0219938	0.0219131	0.391892(TRUE)	-198945				NCU00580	NCU00580	1	3.83139	1.33437	1.67196	0.451305	0.780036	0.531372	0.641042	0.579573	0.861324	0.73446	0.722789	0.436236(TRUE)	-911.76
non-orphan	NCU01330	1.25075	1	1	0.0383348	0.039422	0.039454	0.0383858	0.309009(TRUE)	-38625.6				NCU00572	NCU00572	1	1.02865	1.04078	0.344	0.444	0.106922	0.108289	0.111178	0.110122	0.113788	0.109229	0.151451(TRUE)	-9057.59				NCU00581	NCU00581	1	2.04238	3.01562	1.99654	0.409902	0.586674	0.735301	0.547283	0.536267	0.698434	0.664822	0.703096	0.385786(TRUE)	-1186.33
non-orphan	NCU01331	1.17583	1	1	0.0337125	0.0308734	0.0310235	0.0336987	0.160761(TRUE)	-51518.4				NCU00573	NCU00573	1.53853	1	1.8527	0	0	0.0163324	0.0194918	0.0154595	0.0185841	0.0182813	0.0156402	0.174374(TRUE)	-477761				NCU00582	NCU00582	1	8.94213	11.7409	9.54068	0.642527	2.09199	2.49518	2.21986	1.21041	2.32796	2.42325	2.44968	0.277277(TRUE)	-1533.21
non-orphan	NCU01332	1.69563	1	1	0.01697	0.0162002	0.0161908	0.017123	0.205806(TRUE)	-269406				NCU00574	NCU00574	2.76246	1	2.15733	0.723	0.054	0.918266	0.930181	0.617153	1.0108	1.04195	0.860569	0.182482(TRUE)	-522.344				NCU00583	NCU00583	0	0	0	0	0	0	0	0	0	0	0	0	0(FALSE)	0
non-orphan	NCU01333	3.49578	1	1	0.0656169	0.0606276	0.0606276	0.0656472	0.222823(TRUE)	-56293.1				NCU00575	NCU00575	1	1.57485	1.2955	0	1	0.00873335	0.0108358	0.0105047	0.00890361	0.0114979	0.0106264	0.393694(TRUE)	-1105280				NCU00584	NCU00584	2.07357	3.17853	1	4.78238	0.493498	0.601062	0.372006	0.72114	0.61355	0.724577	0.455791	0.70552	0.278478(TRUE)	-2284.51
non-orphan	NCU01338	1.67387	1	1	0.0735334	0.0705724	0.0708462	0.0741157	0.352352(TRUE)	-17019.1				NCU00576	NCU00576	1.16503	1.05021	1	1	0.95	0.030553	0.0305667	0.0330484	0.0308258	0.0330606	0.0307816	0.174675(TRUE)	-92629.8				NCU00585	NCU00585	1	5.82198	1.12118	8.11703	0.258783	0.52577	0.316867	0.64372	0.298888	0.597954	0.355001	0.587141	0.161862(TRUE)	-5690.7
non-orphan	NCU01340	2.70219	1	1	0.105475	0.109403	0.110033	0.105695	0.47007(TRUE)	-16151.6				NCU00577	NCU00577	1.26178	1.03123	1	1	0.883	0.0318615	0.0299958	0.0287093	0.0330596	0.032611	0.0307514	0.15956(TRUE)	-113187				NCU00586	NCU00586	3.53124	1	19.7902	1.88334	0.745582	0.387678	0.945067	0.544974	0.824141	0.525833	0.944273	0.697811	0.228529(TRUE)	-3716.64
non-orphan	NCU01341	1.62261	1	1	0.0500501	0.0494639	0.0496326	0.0509359	0.18028(TRUE)	-32961.3				NCU00578	NCU00578	1	1.3382	1.19733	0	0.999	0.0440347	0.0513124	0.0523756	0.0487311	0.052595	0.0495103	0.263463(TRUE)	-49366.7				NCU00587	NCU00587	1	1.13506	3.52642	1.14415	0.290662	0.323907	0.497841	0.318225	0.364569	0.382704	0.492093	0.37716	0.318819(TRUE)	-1907.41
non-orphan	NCU01342	1.37958	1	1	0.0333056	0.0323918	0.0323918	0.033307	0.154655(TRUE)	-62644.3				NCU00579	NCU00579	1.0126	1	1.24592	0	0	0.0151067	0.0172858	0.0147959	0.0159596	0.0172666	0.0145241	0.396597(TRUE)	-369016				NCU00589	NCU00589	1.13917	1	8.13373	1.05684	0.240943	0.237438	0.401943	0.234059	0.288921	0.281422	0.377986	0.276182	0.199199(TRUE)	-5020.93
non-orphan	NCU01343	3.12635	1	1	0.0810587	0.078293	0.0784945	0.0812629	0.264765(TRUE)	-32795.2				NCU00580	NCU00580	1	1.09044	1.06991	0.052	0.661	0.047596	0.0560529	0.0510081	0.0508925	0.0508543	0.0486695	0.228228(TRUE)	-40952.2				NCU00590	NCU00590	1.19262	1.96793	1	1.36402	0.342665	0.388139	0.329525	0.376394	0.403586	0.474048	0.401077	0.40151	0.376677(TRUE)	-1397.15
non-orphan	NCU01344	1.2942	1	1	0.0414273	0.0435516	0.0439844	0.0416699	0.192793(TRUE)	-34134.2				NCU00581	NCU00581	1.28261	1	1.04896	1	0.161	0.0522707	0.0544067	0.0504891	0.0548062	0.0527021	0.052361	0.198198(TRUE)	-40167.4				NCU00591	NCU00591	1	6.49266	5.50675	4.25618	0.552698	1.51711	1.30086	1.06506	0.835936	1.44691	1.48653	1.51234	0.336136(TRUE)	-1325.56
non-orphan	NCU01345	3.19105	1	1	0.05218	0.0492309	0.0492421	0.0523245	0.165465(TRUE)	-78318				NCU00582	NCU00582	1	1.05111	1.52855	0	0	0.0140046	0.0173546	0.0140604	0.0145923	0.0176137	0.0141359	0.192192(TRUE)	-456197				NCU00592	NCU00592	1	1.42489	4.83658	1.8494	0.383086	0.470793	0.762585	0.537953	0.531153	0.561655	0.765329	0.658055	0.352853(TRUE)	-1526.76
non-orphan	NCU01347	3.2672	1	1	0.0971751	0.0941404	0.0941564	0.0974943	0.215616(TRUE)	-25006.4				NCU00583	NCU00583	1	4.2409	0	1	1	0.979489	0	4.13887	6896.24	0	13343.8	0.472573(TRUE)	-56.5685				NCU00593	NCU00593	1	1.68159	1.32804	1.39323	0.341024	0.418179	0.374122	0.38842	0.381742	0.458562	0.447767	0.440146	0.39019(TRUE)	-1363.83
non-orphan	NCU01349	1.22451	1	1	0.0398864	0.0385951	0.0387983	0.0402905	0.241341(TRUE)	-37392.4				NCU00584	NCU00584	1.22345	1	1.30242	0.002	0	0.0258696	0.0300044	0.0259003	0.0276312	0.0272888	0.0282401	0.335936(TRUE)	-147883				NCU00594	NCU00594	0	0	1	0	0	0	0.980655	0	0	0	5533.17	0	0.167067(TRUE)	-22.1486
non-orphan	NCU01353	1.60881	1	1	0.0182883	0.0198831	0.0199282	0.0183065	0.328629(TRUE)	-186742				NCU00585	NCU00585	1	1.77216	4.85632	0	0	0.0432527	0.0626537	0.0551422	0.0424501	0.0639871	0.0554254	0.275475(TRUE)	-133879				NCU00595	NCU00595	1	1.28223	3.20621	1.27011	0.274448	0.351534	0.477415	0.329048	0.354125	0.417136	0.493364	0.380795	0.306607(TRUE)	-1975.46
non-orphan	NCU01356	3.65317	1	1	0.152988	0.144534	0.144672	0.153042	0.335135(TRUE)	-13248.4				NCU00586	NCU00586	1	1.32027	1.80576	0	0	0.0548259	0.0717007	0.0611309	0.0585477	0.0703173	0.0652219	0.217818(TRUE)	-41218				NCU00596	NCU00596	4.49975	2.44628	1	2.03797	0.937908	0.695583	0.468287	0.702626	0.913094	0.857397	0.680679	0.755362	0.391992(TRUE)	-1204.36
non-orphan	NCU01367	2.70009	1	1	0.0735703	0.0743967	0.0748664	0.0736951	0.242543(TRUE)	-32007.1				NCU00587	NCU00587	1.01516	1	1.01833	0.451	0.129	0.0159315	0.017691	0.0189259	0.0190428	0.0179848	0.01863	0.317518(TRUE)	-261410				NCU00597	NCU00597	1.83737	1	1.75389	1.70961	0.806347	0.557911	0.750287	0.720006	0.932892	0.783409	0.874552	0.908819	0.335135(TRUE)	-459.351
non-orphan	NCU01369	2.31151	1	1	0.0187059	0.0220166	0.0220166	0.0187059	0.332633(TRUE)	-262079				NCU00589	NCU00589	1	1.12095	1.26947	0	0	0.0145927	0.0155353	0.0144512	0.0146211	0.0166781	0.0156799	0.338338(TRUE)	-409466				NCU00598	NCU00598	1	1.7644	2.07262	1.74531	0.253743	0.358777	0.380856	0.348809	0.311746	0.383761	0.429412	0.392144	0.276977(TRUE)	-2292.97
non-orphan	NCU01370	2.24399	1	1	0.103819	0.108749	0.10938	0.103844	0.417518(TRUE)	-13396.9				NCU00590	NCU00590	1.06931	1.09333	1	0.989	1	0.0318023	0.0320184	0.0314504	0.0308684	0.0359225	0.0313135	0.166567(TRUE)	-91988.1				NCU00599	NCU00599	1	1.16646	4.38888	1.04153	0.532286	0.587231	1.01818	0.568615	0.813941	0.837233	1.02168	0.771819	0.21031(TRUE)	-552.369
non-orphan	NCU01382	3.40707	1	1	0.0734422	0.076728	0.0771577	0.0733979	0.246146(TRUE)	-37344.8				NCU00591	NCU00591	1	1.12018	1.00535	0.46	0.993	0.0498476	0.0519	0.0500723	0.0487287	0.0488289	0.0525795	0.183984(TRUE)	-38861.9				NCU00600	NCU00600	1	1.448	4.67383	1.38403	0.178354	0.197872	0.298404	0.198794	0.206733	0.236359	0.297017	0.220154	0.399099(TRUE)	-6875.71
non-orphan	NCU01388	1.24223	1	1	0.0221679	0.0226621	0.0227714	0.0222212	0.249449(TRUE)	-97586.6				NCU00592	NCU00592	1.2814	1.16278	1	1	1	0.0336585	0.0311282	0.0341598	0.0338691	0.0352493	0.032581	0.161461(TRUE)	-100088				NCU00602	NCU00602	1	3.35513	8.33283	2.35134	0.502479	1.00763	1.3902	0.886292	0.944582	1.29499	1.34379	1.13886	0.382082(TRUE)	-1078.57
non-orphan	NCU01389	1.35895	1	1	0.0594809	0.0642298	0.0646349	0.0610511	0.392092(TRUE)	-18625.5				NCU00593	NCU00593	1	1.15353	1.03423	0.068	1	0.0247517	0.0259323	0.0274223	0.0262105	0.0282037	0.0274026	0.364064(TRUE)	-136341				NCU00603	NCU00603	0	0	1.96764	1	0	0	1.91896	0.983842	0	0	10973.7	7247.69	0.355455(TRUE)	-33.469
non-orphan	NCU01391	4.25243	1	1	0.0306083	0.0276462	0.0277274	0.0306694	0.197297(TRUE)	-300913				NCU00594	NCU00594	1	2.95549	6.89895	0.003	0.069	0.844942	2.65529	1.83267	2.08358	2.173	2.59967	0.463463(TRUE)	-243.589				NCU00604	NCU00604	1	1.4208	6.19013	3.70963	0.70598	0.875538	1.83418	1.44951	1.22304	1.43656	1.71948	1.68803	0.168168(TRUE)	-490.483
non-orphan	NCU01395	3.28274	1	1	0.0711894	0.0694412	0.0696728	0.0712057	0.37047(TRUE)	-41303				NCU00595	NCU00595	1	1.19373	1.56906	0	0	0.022357	0.0276187	0.0236926	0.0218946	0.0269877	0.0268427	0.363063(TRUE)	-204905				NCU00605	NCU00605	1.28767	1	7.96479	1.19848	0.593089	0.524889	1.21674	0.602162	0.877064	0.766187	1.00984	0.849839	0.437037(TRUE)	-842.345
non-orphan	NCU01396	1	0	1	0.988518	0	217.864	0	0.488188(TRUE)	-345.309				NCU00596	NCU00596	1.11708	1.14098	1	1	1	0.0203051	0.0225033	0.0206226	0.0214353	0.0205598	0.0198624	0.352953(TRUE)	-221835				NCU00606	NCU00606	1.19488	2.24183	1	5.75538	0.973593	1.49998	0.849951	2.47517	1.90339	2.27164	1.90867	2.1927	0.391091(TRUE)	-194.875
non-orphan	NCU01403	3.44365	1	1	0.107465	0.105341	0.106401	0.107565	0.401902(TRUE)	-20360.9				NCU00597	NCU00597	1.58268	2.19399	1	1	1	0.038093	0.0365401	0.0461935	0.0416483	0.0357087	0.0428133	0.155355(TRUE)	-123277				NCU00607	NCU00607	0	1	4.17067	3.52908	0	0.882215	3.68689	3.10996	0	2.84955	12.9076	9.46049	0.285886(TRUE)	-2028.97
non-orphan	NCU01404	1.40352	1	1	0.0859608	0.0873537	0.0875651	0.0861149	0.304204(TRUE)	-10078.1				NCU00598	NCU00598	1.21847	1	1.29807	0.036	0	0.0473756	0.0504084	0.0443863	0.0505323	0.0505417	0.0463092	0.246246(TRUE)	-54878.6				NCU00608	NCU00608	1	4.77547	1.07015	2.49774	0.547337	1.08381	0.593741	0.894068	0.841571	1.08084	0.795942	0.984853	0.467467(TRUE)	-723.324
non-orphan	NCU01409	1.16426	1	1	0.0212531	0.0205261	0.0205193	0.021355	0.478879(TRUE)	-109200				NCU00599	NCU00599	2.18931	2.03973	1	1	1	0.0362239	0.032295	0.0361125	0.039918	0.0345461	0.038026	0.43984(TRUE)	-176533				NCU00609	NCU00609	1	1.60169	1.38588	1.11024	0.388754	0.485937	0.516626	0.431048	0.557767	0.568509	0.519781	0.547906	0.470771(TRUE)	-815.333
non-orphan	NCU01410	1.51866	1	1	0.0391129	0.036733	0.0367824	0.0392268	0.247948(TRUE)	-51638.6				NCU00600	NCU00600	1.23746	1	1.17943	1	0	0.015464	0.0166478	0.0168167	0.0166668	0.016434	0.0147586	0.287888(TRUE)	-377120				NCU00611	NCU00611	1.10867	1.76961	1	3.11574	0.545361	0.695875	0.526559	0.835684	0.707675	0.83751	0.759237	0.911558	0.151752(TRUE)	-644.774
non-orphan	NCU01412	4.7651	1	1	0.0855858	0.0817147	0.0815899	0.0858542	0.19039(TRUE)	-46686.1				NCU00602	NCU00602	1	1.27993	1.04277	0.003	1	0.0183007	0.019007	0.0198485	0.0167366	0.0207697	0.0202277	0.305606(TRUE)	-265063				NCU00614	NCU00614	1.38345	1.45213	1.05187	1	0.366311	0.35902	0.35652	0.307124	0.41743	0.429639	0.387555	0.378347	0.401702(TRUE)	-1261.9
non-orphan	NCU01419	1.41717	1	1	0.034995	0.0347952	0.0348897	0.0350311	0.286787(TRUE)	-55673.3				NCU00603	NCU00603	1.39462	0	1	0.569	0	1.35163	0.958122	0	1430.22	1051.58	0	0.18048(TRUE)	-126.058				NCU00616	NCU00616	1	3.175	2.91772	2.96966	0.611825	1.19517	1.13627	1.11992	0.939071	1.34063	1.37386	1.27474	0.313313(TRUE)	-573.198
non-orphan	NCU01421	2.1211	1	1	0.0821674	0.0848165	0.0850493	0.082198	0.334334(TRUE)	-18151.2				NCU00604	NCU00604	2.14781	1.39087	1	1	1	0.0752952	0.0615895	0.0691227	0.0731294	0.0658678	0.0685694	0.275876(TRUE)	-43088				NCU00617	NCU00617	1.05735	1.49293	1.52226	1	0.327163	0.393204	0.414969	0.313637	0.38833	0.445608	0.465562	0.385033	0.403103(TRUE)	-1229.46
non-orphan	NCU01422	1.0576	1	1	0.0146803	0.0154416	0.0154416	0.0146803	0.292292(TRUE)	-175034				NCU00605	NCU00605	1.07913	1.45364	1	0.993	1	0.0359976	0.0352027	0.0403275	0.0370094	0.036898	0.0377673	0.174074(TRUE)	-83031.9				NCU00618	NCU00618	1.86681	1.43358	1.07429	1	0.0789464	0.0746412	0.0698088	0.0639018	0.0890785	0.0723744	0.0705425	0.0706691	0.217818(TRUE)	-27376.6
non-orphan	NCU01424	1.38908	1	1	0.0142579	0.0142476	0.0143188	0.0142699	0.361461(TRUE)	-302621				NCU00606	NCU00606	1	1.09025	1.56801	0	0	0.103892	0.122921	0.114417	0.113038	0.130229	0.118518	0.426827(TRUE)	-10921.5				NCU00619	NCU00619	1.69937	1.55333	5.92687	1	0.355805	0.341827	0.562569	0.293407	0.429372	0.417632	0.536698	0.349978	0.227127(TRUE)	-3078.21
non-orphan	NCU01427	1.41093	1	1	0.0178014	0.016296	0.0163106	0.0177857	0.334134(TRUE)	-202260				NCU00607	NCU00607	3.59025	1	1.50021	0.999	0.149	0.692459	0.585632	0.462026	0.690193	0.71133	0.650449	0.440641(TRUE)	-997.781				NCU00620	NCU00620	1.33172	1	2.02587	1.04879	0.519552	0.461983	0.647464	0.452278	0.638481	0.62508	0.695333	0.618182	0.413914(TRUE)	-629.382
non-orphan	NCU01428	1.18819	1	1	0.0333754	0.0339886	0.0339755	0.0335175	0.15966(TRUE)	-46693				NCU00608	NCU00608	1.06515	1	1.36975	0	0	0.0621032	0.0686285	0.0593566	0.0614812	0.0719423	0.0614633	0.319219(TRUE)	-29774				NCU00621	NCU00621	1	1.9743	2.049	1.7139	0.547703	0.814837	0.863557	0.748858	0.905907	0.976785	1.05394	0.941008	0.396797(TRUE)	-457.944
non-orphan	NCU01432	1.20903	1	1	0.0467836	0.0480438	0.0483242	0.046763	0.282282(TRUE)	-27544.5				NCU00609	NCU00609	1.30801	1	1.00549	1	0.432	0.0328135	0.032623	0.0313812	0.0339213	0.031666	0.0324768	0.495195(TRUE)	-98811				NCU00622	NCU00622	1	1.25076	1.65758	1.0416	0.352256	0.411387	0.488512	0.355061	0.470867	0.512958	0.511326	0.444063	0.456456(TRUE)	-885.268
non-orphan	NCU01434	2.14399	1	1	0.0911116	0.0936919	0.0942007	0.0913576	0.357157(TRUE)	-15652.5				NCU00611	NCU00611	1	1.80606	1.01557	0.297	1	0.0289236	0.0309518	0.0366673	0.0330245	0.0381564	0.0387297	0.176977(TRUE)	-113255				NCU00623	NCU00623	1	1.48573	1.83176	1.54703	0.288693	0.330052	0.363242	0.341432	0.322407	0.330862	0.390345	0.361879	0.306306(TRUE)	-2075.2
non-orphan	NCU01435	1.11936	1	1	0.028316	0.0322733	0.0322753	0.0284217	0.192693(TRUE)	-54836.3				NCU00614	NCU00614	1.16107	1	1.00084	1	0.47	0.0140768	0.0162186	0.0144215	0.0153186	0.0146173	0.0149486	0.306607(TRUE)	-372275				NCU00624	NCU00624	1.21938	1.31482	3.36108	1	0.30287	0.297878	0.477666	0.29205	0.348796	0.373854	0.447675	0.310562	0.290691(TRUE)	-2140.73
non-orphan	NCU01436	4.36888	1	1	0.0537311	0.0541774	0.0541774	0.0549529	0.211211(TRUE)	-101382				NCU00616	NCU00616	1.0784	1	1.1432	0.129	0.003	0.0566848	0.0618938	0.0608726	0.0569025	0.0613686	0.0579428	0.230731(TRUE)	-32335.3				NCU00627	NCU00627	2.3125	1	8.03788	1.11169	0.193206	0.14241	0.24999	0.142388	0.214281	0.149112	0.247941	0.15865	0.238138(TRUE)	-14926.7
non-orphan	NCU01438	1.10181	1	1	0.00882786	0.00918859	0.009215	0.0088338	0.184585(TRUE)	-474512				NCU00617	NCU00617	1.32891	1	1.15777	1	0	0.0230671	0.0239819	0.0210562	0.0241128	0.0252228	0.0220794	0.447047(TRUE)	-192138				NCU00628	NCU00628	2.58598	1.71921	1.15117	1	0.81059	0.700232	0.60972	0.541428	0.883049	0.841187	0.795456	0.722384	0.178579(TRUE)	-546.78
non-orphan	NCU01439	4.51829	1	1	0.0439843	0.0401843	0.0401787	0.0439999	0.282983(TRUE)	-168391				NCU00618	NCU00618	1	1.35128	1.30928	0	1	0.0038411	0.00440834	0.00463692	0.0040322	0.00449511	0.00465077	0.248749(TRUE)	-3633120				NCU00629	NCU00629	5.30521	2.37425	1	1.06915	0.462681	0.414356	0.27971	0.281109	0.463107	0.377997	0.31901	0.351216	0.221622(TRUE)	-3669.74
non-orphan	NCU01441	2.00029	1	1	0.0754471	0.0680957	0.0681652	0.0754583	0.351451(TRUE)	-23226.4				NCU00619	NCU00619	1.25482	1	1.56493	0	0	0.0373435	0.041493	0.0376646	0.0377887	0.0388909	0.0338435	0.219119(TRUE)	-93655.7				NCU00630	NCU00630	1	1.57552	1.3289	1.51104	0.714646	0.904242	0.859063	0.853475	1.08807	1.18553	1.16929	1.20684	0.361461(TRUE)	-199.267
non-orphan	NCU01444	1.71051	1	1	0.0365303	0.0334359	0.0335107	0.0365656	0.164865(TRUE)	-65169.1				NCU00620	NCU00620	1	1.26922	1.03993	0.165	1	0.0466968	0.0508967	0.052555	0.0456937	0.0533132	0.0510193	0.196797(TRUE)	-44654.7				NCU00631	NCU00631	1.02843	1	1.58703	1.37584	0.555704	0.548734	0.738799	0.663138	0.790287	0.821351	0.838342	0.852867	0.25045(TRUE)	-349.018
non-orphan	NCU01446	5.58587	1	1	0.10898	0.0958241	0.0961559	0.10917	0.260761(TRUE)	-38516.8				NCU00621	NCU00621	1.0231	1.16678	1	0.906	1	0.0184544	0.0207064	0.0201481	0.0196381	0.0206668	0.0205569	0.292893(TRUE)	-221459				NCU00632	NCU00632	1	1.28111	1.6297	1.38784	0.363804	0.43525	0.456641	0.428718	0.460322	0.503855	0.514676	0.475737	0.421722(TRUE)	-1043.2
non-orphan	NCU01449	1.408	1	1	0.0167839	0.0157389	0.0157542	0.0167839	0.237137(TRUE)	-210809				NCU00622	NCU00622	1.51007	1	1.52753	0.181	0	0.0209023	0.0208833	0.0192312	0.0212618	0.0215055	0.017796	0.318118(TRUE)	-322668				NCU00633	NCU00633	7.13312	1.83867	1	2.43195	0.61101	0.371237	0.293951	0.430052	0.579773	0.452492	0.378526	0.53733	0.22022(TRUE)	-3675
non-orphan	NCU01450	1	0	1	0.965478	0	25555.2	0	0.322422(TRUE)	-53.0649				NCU00623	NCU00623	1.07367	1.0404	1	0.99	0.874	0.0369879	0.038879	0.0368525	0.0396255	0.0390649	0.0328909	0.214815(TRUE)	-65858.5				NCU00634	NCU00634	2.59211	1.78681	1	1.29182	0.119061	0.101553	0.0908235	0.0988072	0.12606	0.119153	0.0989807	0.102092	0.353754(TRUE)	-20884.3
non-orphan	NCU01451	2.08422	1	1	0.0150001	0.0166965	0.0166917	0.0151387	0.225526(TRUE)	-362130				NCU00624	NCU00624	1.24787	1	1.21069	0.927	0	0.0268909	0.0282271	0.0279505	0.0279966	0.0287038	0.026181	0.343944(TRUE)	-139591				NCU00635	NCU00635	4.05679	3.63787	1	2.19265	0.243218	0.220061	0.142932	0.193074	0.234133	0.233414	0.151257	0.196579	0.348448(TRUE)	-15016.9
non-orphan	NCU01452	1.30261	1	1	0.00824859	0.00861265	0.00861052	0.00824645	0.167568(TRUE)	-597941				NCU00627	NCU00627	1	1.06433	1.56258	0	0	0.0120854	0.0131572	0.0122657	0.0117616	0.0144657	0.0124229	0.365365(TRUE)	-634497				NCU00636	NCU00636	2.8687	3.00854	1	1.69005	0.348496	0.33867	0.17303	0.251501	0.330345	0.321548	0.231382	0.29955	0.17007(TRUE)	-5751.92
non-orphan	NCU01456	1.37812	1	1	0.0317907	0.0297085	0.0298686	0.0318324	0.251652(TRUE)	-69452.7				NCU00628	NCU00628	1	1.69677	1.3318	0	1	0.0359106	0.0406775	0.0394891	0.0349582	0.0412233	0.0408512	0.337738(TRUE)	-99803.6				NCU00638	NCU00638	1	1.21543	5.28619	1.99209	0.824501	0.946285	2.28438	1.33025	1.86331	1.90312	2.01949	2.21956	0.153854(TRUE)	-179.836
non-orphan	NCU01458	2.6679	1	1	0.102392	0.103243	0.103241	0.102475	0.284985(TRUE)	-16737.5				NCU00629	NCU00629	1.19589	1	1.27998	0	0	0.0063824	0.00669218	0.00671989	0.00571251	0.00787805	0.00667278	0.36006(TRUE)	-1849740				NCU00640	NCU00640	1	2.29587	1.75456	2.19312	0.449839	0.680967	0.61059	0.713737	0.648477	0.836811	0.796783	0.737781	0.471371(TRUE)	-821.045
non-orphan	NCU01459	2.1668	1	1	0.0397852	0.0415678	0.0415905	0.0398415	0.394094(TRUE)	-72306.1				NCU00630	NCU00630	1.41241	1	1.15189	1	0.025	0.0939657	0.0910968	0.0846301	0.097874	0.0951628	0.0844332	0.36977(TRUE)	-15765.9				NCU00641	NCU00641	1	1.51507	1.23941	1.30792	0.443946	0.496039	0.486074	0.464551	0.57793	0.575442	0.626018	0.597551	0.181682(TRUE)	-700.542
non-orphan	NCU01460	1.45206	1	1	0.0386191	0.0392048	0.039211	0.0387957	0.238138(TRUE)	-49085.9				NCU00631	NCU00631	1	1.17506	1.13009	0	0.933	0.0307781	0.0348419	0.0328569	0.0303365	0.0335243	0.032839	0.381682(TRUE)	-93041				NCU00642	NCU00642	2.61489	5.05052	1	4.17559	0.770208	1.07475	0.51466	0.989001	0.908817	1.11737	0.774543	1.10787	0.358058(TRUE)	-1324.91
non-orphan	NCU01463	1.36258	1	1	0.0885007	0.0795564	0.080013	0.0884963	0.220921(TRUE)	-9919.87				NCU00632	NCU00632	1.20774	1	1.11777	1	0	0.0267254	0.0245368	0.0232969	0.025851	0.0273958	0.0247401	0.405205(TRUE)	-153897				NCU00643	NCU00643	6.23833	13.573	1	5.21738	2.27418	3.20652	0.751748	2.10772	2.68517	2.86439	1.84419	2.6428	0.404104(TRUE)	-798.669
non-orphan	NCU01465	9.62962	1	1	0.116264	0.10738	0.107558	0.116512	0.400601(TRUE)	-60945.1				NCU00633	NCU00633	1.6976	1.06378	1	1	1	0.0182754	0.0170502	0.0175475	0.0182269	0.0176163	0.016877	0.33003(TRUE)	-382821				NCU00644	NCU00644	1.73448	1.55384	3.0089	1	0.248073	0.2769	0.314629	0.205478	0.29625	0.293076	0.338294	0.222124	0.201602(TRUE)	-4224.26
non-orphan	NCU01466	1.13068	1	1	0.0416015	0.0461908	0.0462667	0.0417963	0.26046(TRUE)	-27001.6				NCU00634	NCU00634	1	1.40725	1.39725	0	0.986	0.0044802	0.0047629	0.00513465	0.00446636	0.00486882	0.00465393	0.284985(TRUE)	-3923710				NCU00645	NCU00645	0	0	0	0	0	0	0	0	0	0	0	0	0(FALSE)	0
non-orphan	NCU01469	1.45605	1	1	0.0887809	0.0801611	0.0810788	0.0889299	0.242843(TRUE)	-11132.3				NCU00635	NCU00635	1	1.2679	1.20333	0	1	0.00585582	0.00603973	0.00573959	0.00637184	0.00648776	0.00589697	0.197097(TRUE)	-2055820				NCU00646	NCU00646	1	2.52865	2.0782	1.75168	0.71044	1.22505	1.13055	0.989326	1.21075	1.42175	1.41947	1.36949	0.298098(TRUE)	-270.614
non-orphan	NCU01473	1.1261	1	1	0.0379747	0.0381553	0.0383948	0.0379937	0.308308(TRUE)	-32429.7				NCU00636	NCU00636	1.23499	1	1.01511	1	0.025	0.00831447	0.00792751	0.00808589	0.00862059	0.00860905	0.00718179	0.172172(TRUE)	-1173290				NCU00648	NCU00648	0	5.03763	1	6.62209	0	4.85605	0.994756	6.30051	0	512.967	433.411	2556.04	0.321522(TRUE)	-226.959
non-orphan	NCU01475	1.25069	1	1	0.0447842	0.0435985	0.0440562	0.0448168	0.265666(TRUE)	-31016.8				NCU00638	NCU00638	2.65792	1.89683	1	1	1	0.122399	0.0966362	0.116331	0.127476	0.108814	0.115328	0.322923(TRUE)	-23944				NCU00649	NCU00649	3.39338	4.04211	1	2.31641	0.984665	0.972876	0.512875	0.797717	1.0442	1.15816	0.790206	0.979743	0.411512(TRUE)	-1003.46
non-orphan	NCU01477	1.3392	1	1	0.0221027	0.022764	0.022943	0.0220901	0.373674(TRUE)	-112525				NCU00640	NCU00640	1.18488	1.09575	1	0.988	0.841	0.0977219	0.0993117	0.0921968	0.0971449	0.0989346	0.100258	0.446647(TRUE)	-12248.4				NCU00650	NCU00650	1.11802	1	6.23275	1.46008	0.599299	0.584441	1.23831	0.728413	1.03992	0.917671	1.16255	1.12984	0.486687(TRUE)	-595.621
non-orphan	NCU01480	1.18028	1	1	0.0559775	0.0574284	0.0576741	0.0560985	0.164665(TRUE)	-18377.3				NCU00641	NCU00641	1.24891	1.25452	1	1	0.999	0.0743375	0.0714908	0.0776092	0.07901	0.0733222	0.0784464	0.331632(TRUE)	-22860.2				NCU00651	NCU00651	1	1.82449	7.84037	1.386	0.338564	0.452337	0.746055	0.39728	0.492892	0.56041	0.73118	0.482227	0.275976(TRUE)	-2445.79
non-orphan	NCU01484	1.15685	1	1	0.00789631	0.00655196	0.00663618	0.00789631	0.161962(TRUE)	-688780				NCU00642	NCU00642	1	1.6586	2.01237	0	0	0.0699037	0.0925967	0.0868198	0.0727356	0.0929678	0.0833447	0.253754(TRUE)	-30718.5				NCU00652	NCU00652	1	2.60027	1.73985	8.02363	0.825004	1.57028	1.24837	2.5275	1.75409	2.26792	2.16263	2.33701	0.347047(TRUE)	-293.892
non-orphan	NCU01485	1.16992	1	1	0.0383629	0.037961	0.0381719	0.0385352	0.167367(TRUE)	-32842.3				NCU00643	NCU00643	1	1.39361	1.29234	0	0.893	0.0754984	0.0903612	0.0875062	0.0829232	0.089689	0.0866525	0.273574(TRUE)	-20126.9				NCU00653	NCU00653	1.26036	2.14454	1	3.21369	0.931654	1.3425	0.815272	1.55872	1.73648	1.73339	1.74316	1.86272	0.155956(TRUE)	-176.04
non-orphan	NCU01486	1.75654	1	1	0.0740499	0.07177	0.0719502	0.0739686	0.298999(TRUE)	-19879.4				NCU00644	NCU00644	1.28032	1.1677	1	1	1	0.0100724	0.0104152	0.0097138	0.00962885	0.0101811	0.0101263	0.403704(TRUE)	-902107				NCU00654	NCU00654	1	2.08408	6.433	3.02151	0.50502	0.74994	1.12794	0.849306	0.689626	1.00357	1.11214	1.00102	0.352953(TRUE)	-1264.58
non-orphan	NCU01500	1.10903	1	1	0.0377396	0.0368501	0.0369288	0.037884	0.205906(TRUE)	-35217.7				NCU00645	NCU00645	0	1.08188	1	0	0.414	0	0.995279	1.07399	0	4786.29	312.619	0.239239(TRUE)	-38.4479				NCU00655	NCU00655	1.54891	3.00451	1.23577	1	0.302588	0.369632	0.251115	0.245572	0.325559	0.418178	0.305843	0.265868	0.25035(TRUE)	-3103.86
non-orphan	NCU01501	1.36325	1	1	0.041549	0.0420797	0.0421899	0.0415836	0.222422(TRUE)	-38760.3				NCU00646	NCU00646	1.32614	1	1.90927	0	0	0.0934946	0.102237	0.0868415	0.0927235	0.103401	0.0932741	0.241642(TRUE)	-20294.1				NCU00656	NCU00656	1.49832	3.1233	1	2.12434	0.712854	0.887551	0.572512	0.815722	0.899833	1.01165	0.773944	0.909213	0.164665(TRUE)	-610.937
non-orphan	NCU01502	1.96543	1	1	0.0998909	0.0936994	0.09381	0.100445	0.427427(TRUE)	-13156.8				NCU00648	NCU00648	1	1.40308	1.09612	0.129	0.999	0.0891276	0.0993092	0.101065	0.0901409	0.10307	0.103674	0.442643(TRUE)	-13801.7				NCU00657	NCU00657	2.33945	5.67148	1	3.05455	1.32218	1.96364	0.795342	1.53315	1.89591	2.02769	1.57436	1.93348	0.343844(TRUE)	-358.548
non-orphan	NCU01503	1.27771	1	1	0.0451086	0.0442483	0.0442563	0.0452912	0.264865(TRUE)	-31645.8				NCU00649	NCU00649	1.00999	1.1614	1	0.716	1	0.0208145	0.0204999	0.0198118	0.0198731	0.0191422	0.0219743	0.288388(TRUE)	-212371				NCU00658	NCU00658	0	0	0	1	0	0	0	0.998782	0	0	0	2673.01	0.165265(TRUE)	-15.1557
non-orphan	NCU01504	2.30938	1	1	0.0351327	0.0345189	0.0346009	0.0351945	0.243844(TRUE)	-99740.9				NCU00650	NCU00650	2.15065	1.87242	1	1	1	0.0254272	0.0216937	0.0246347	0.0273347	0.0219684	0.0272129	0.221021(TRUE)	-336041				NCU00659	NCU00659	2.66391	3.73793	4.9853	1	1.2933	1.51574	1.67515	0.707514	1.68145	1.77064	1.81451	1.22076	0.326527(TRUE)	-483.078
non-orphan	NCU01509	1.34927	1	1	0.0260397	0.0260391	0.0260181	0.0261676	0.169469(TRUE)	-85600.5				NCU00651	NCU00651	1.41513	1	1.06261	1	0	0.0257035	0.02584	0.0234099	0.0262405	0.0257433	0.0247461	0.343243(TRUE)	-183035				NCU00660	NCU00660	1.85454	2.4899	1	1.94611	0.589869	0.672802	0.458089	0.674759	0.690822	0.81271	0.675452	0.713322	0.440841(TRUE)	-937.597
non-orphan	NCU01510	3.86868	1	1	0.0499113	0.0487822	0.0489458	0.0499195	0.163363(TRUE)	-109554				NCU00652	NCU00652	1.07749	1.28585	1	0.942	1	0.0533745	0.0605755	0.058689	0.0555157	0.0584324	0.0627508	0.22973(TRUE)	-36341.8				NCU00662	NCU00662	1.03035	1.32475	2.49516	1	0.659846	0.808226	1.15032	0.660184	1.19668	1.16438	1.21602	1.08791	0.363263(TRUE)	-244.138
non-orphan	NCU01514	1.24805	1	1	0.0692898	0.0688739	0.0691051	0.069499	0.187888(TRUE)	-13447.3				NCU00653	NCU00653	1.38563	1.50473	1	1	1	0.123657	0.113572	0.130396	0.124671	0.122727	0.129792	0.384785(TRUE)	-11470.7				NCU00663	NCU00663	1.63401	3.01627	1	1.9573	0.518846	0.699899	0.438414	0.543485	0.648202	0.723807	0.524095	0.68064	0.411912(TRUE)	-1153.11
non-orphan	NCU01516	1.1321	1	1	0.0364229	0.0376677	0.0377143	0.0368881	0.198098(TRUE)	-35678.6				NCU00654	NCU00654	1.34605	1	1.06857	1	0.022	0.0422213	0.0406113	0.0402966	0.0402315	0.042098	0.0419104	0.462663(TRUE)	-72835.5				NCU00664	NCU00664	1	1.40559	1.39502	1.12179	0.540284	0.652343	0.68091	0.585504	0.747481	0.84322	0.806156	0.769979	0.381682(TRUE)	-360.591
non-orphan	NCU01517	1.98706	1	1	0.0343888	0.034049	0.034037	0.0345539	0.166967(TRUE)	-87864.4				NCU00655	NCU00655	1.13761	1	1.15178	0.254	0	0.0236937	0.02649	0.0236936	0.0250612	0.0254001	0.0243242	0.446747(TRUE)	-155764				NCU00665	NCU00665	0	0	0	0	0	0	0	0	0	0	0	0	0(FALSE)	0
non-orphan	NCU01522	1.48692	1	1	0.0648851	0.0614784	0.0616001	0.0648942	0.272472(TRUE)	-20752.9				NCU00656	NCU00656	1	1.15206	1.08949	0	0.989	0.0269702	0.0289774	0.0279009	0.0278261	0.0294359	0.0280595	0.46997(TRUE)	-120463				NCU00666	NCU00666	1	3.70985	2.30914	5.11534	0.667795	1.38501	1.09465	1.60796	1.16317	1.60003	1.4918	1.62587	0.169169(TRUE)	-570.438
non-orphan	NCU01524	1.1765	1	1	0.0400267	0.0375652	0.0375869	0.0400129	0.177578(TRUE)	-36316.9				NCU00657	NCU00657	1.24969	1.37775	1	1	1	0.0391145	0.0393449	0.0412014	0.041764	0.0374893	0.0436365	0.160561(TRUE)	-81791.5				NCU00667	NCU00667	1.00694	1.16177	1	1.32367	0.167796	0.170877	0.171925	0.174339	0.184989	0.191607	0.186907	0.198735	0.214915(TRUE)	-4201.5
non-orphan	NCU01527	2.48841	1	1	0.0888056	0.0921988	0.0928989	0.0891527	0.313514(TRUE)	-20626.5				NCU00658	NCU00658	1.59668	2.08469	1	1	1	0.123079	0.106135	0.12561	0.122494	0.118664	0.128728	0.248749(TRUE)	-16589.1				NCU00668	NCU00668	1	1.47535	3.19692	1.71818	0.403861	0.503154	0.670895	0.491387	0.520121	0.576598	0.706966	0.602608	0.386086(TRUE)	-1203.84
non-orphan	NCU01528	1.04825	1	1	0.00500934	0.00486181	0.00488024	0.00500934	0.177678(TRUE)	-1125810				NCU00659	NCU00659	1.20008	1	1.36682	0.077	0.001	0.12897	0.135057	0.117315	0.131019	0.140531	0.128577	0.151652(TRUE)	-8988.2				NCU00669	NCU00669	1.86819	2.05716	1	1.77928	0.396882	0.366737	0.310743	0.383193	0.413243	0.421474	0.349212	0.409591	0.306106(TRUE)	-2076.72
non-orphan	NCU01541	2.1481	1	1	0.0682316	0.0631866	0.0636969	0.0685514	0.169369(TRUE)	-30071.5				NCU00660	NCU00660	1.01369	1.10842	1	0.723	1	0.0227003	0.0233735	0.024529	0.0240803	0.0254017	0.0231916	0.473574(TRUE)	-155719				NCU00670	NCU00670	2.63092	3.42125	1	2.30891	0.277322	0.297003	0.176089	0.257765	0.274125	0.325433	0.199517	0.263534	0.484785(TRUE)	-8047.3
non-orphan	NCU01542	2.4657	1	1	0.0568431	0.0565617	0.0567077	0.0568213	0.214715(TRUE)	-46007.8				NCU00662	NCU00662	1.1098	1.28228	1	0.997	1	0.0541498	0.0527411	0.0576171	0.058794	0.0580813	0.0566562	0.207508(TRUE)	-37309.8				NCU00671	NCU00671	1	1.87543	1.70043	1.66406	0.52932	0.760121	0.758622	0.686152	0.806246	0.926414	0.9977	0.941156	0.203303(TRUE)	-472.922
non-orphan	NCU01543	1.13771	1	1	0.0183824	0.0189752	0.0190382	0.0183574	0.308308(TRUE)	-120410				NCU00663	NCU00663	1.13005	1	1.54318	0	0	0.0663866	0.0733779	0.0614657	0.0669535	0.0738613	0.0625688	0.235936(TRUE)	-28841				NCU00673	NCU00673	1	3.63496	4.03506	3.21616	0.1247	0.225515	0.241763	0.188757	0.13496	0.225822	0.229997	0.206899	0.391391(TRUE)	-18954.9
non-orphan	NCU01549	1.49479	1	1	0.0303062	0.0286886	0.0286877	0.030373	0.393694(TRUE)	-77979.2				NCU00664	NCU00664	1	1.08287	1.04507	0.11	0.854	0.0379493	0.041398	0.0398477	0.0418433	0.0426204	0.0407173	0.15956(TRUE)	-60833.3				NCU00674	NCU00674	0	1.2812	1	1.75243	0	1.22365	0.942042	1.65819	0	1843.45	2164.86	3161.19	0.372973(TRUE)	-88.9711
non-orphan	NCU01550	1.28082	1	1	0.0211944	0.0214327	0.0214587	0.0212646	0.212112(TRUE)	-119280				NCU00665	NCU00665	1	1.05029	3.29805	0.092	0.081	0.836325	1.83093	0.887197	1.86417	1.46494	1.69665	0.185185(TRUE)	-109.718				NCU00675	NCU00675	1.13045	1	3.1286	1.08085	0.694375	0.644195	1.11482	0.64201	1.01229	0.948282	1.21459	1.00687	0.202903(TRUE)	-319.605
non-orphan	NCU01552	1.73916	1	1	0.0132404	0.0133243	0.0133421	0.013268	0.385986(TRUE)	-386019				NCU00666	NCU00666	1	1.26862	1.06964	0.097	1	0.0523728	0.0604514	0.0642245	0.0620388	0.0617197	0.0614357	0.252452(TRUE)	-32992.1				NCU00676	NCU00676	1.24277	1.06773	2.55611	1	0.421217	0.399703	0.644366	0.390131	0.56769	0.522784	0.614692	0.489166	0.43984(TRUE)	-946.603
non-orphan	NCU01553	2.06291	1	1	0.122708	0.132778	0.133209	0.123174	0.218218(TRUE)	-7784.69				NCU00667	NCU00667	1.19608	1	1.30526	0	0	0.0226289	0.0234944	0.0199658	0.0214998	0.0224138	0.0206419	0.227227(TRUE)	-216407				NCU00677	NCU00677	1	7.82122	2.93145	7.24723	0.778743	2.51227	1.57857	2.45195	1.59835	2.79489	2.53427	2.6859	0.491592(TRUE)	-517.617
non-orphan	NCU01555	2.69728	1	1	0.0332176	0.0359369	0.0359187	0.0334463	0.357558(TRUE)	-120829				NCU00668	NCU00668	1.24585	1	1.12976	1	0	0.0166247	0.0160989	0.0156335	0.0149998	0.0173673	0.0145826	0.400801(TRUE)	-377570				NCU00678	NCU00678	2.45648	2.908	3.36907	1	1.18006	1.33931	1.43433	0.70646	1.64902	1.65752	1.76168	1.25004	0.44955(TRUE)	-368.928
non-orphan	NCU01559	1.26189	1	1	0.0290088	0.0302982	0.0306069	0.0290052	0.186687(TRUE)	-63620.8				NCU00669	NCU00669	1.37222	1	1.34875	0.859	0	0.0235816	0.0245304	0.0237162	0.0238107	0.0258449	0.0234648	0.241542(TRUE)	-206345				NCU00679	NCU00679	0	2.10637	0	1	0	2.06799	0	0.963881	0	6719.59	0	6282.59	0.363864(TRUE)	-34.8777
non-orphan	NCU01563	1.57007	1	1	0.0624446	0.0644263	0.0643967	0.062938	0.396997(TRUE)	-21561.7				NCU00670	NCU00670	1.1896	1	1.57356	0	0	0.0234072	0.0246896	0.0229776	0.023319	0.0243847	0.0223712	0.245946(TRUE)	-203495				NCU00680	NCU00680	1.12324	3.83058	1	1.11846	0.272454	0.425714	0.268756	0.27862	0.319575	0.40058	0.337064	0.341803	0.268268(TRUE)	-2680.6
non-orphan	NCU01568	1.75301	1	1	0.0879253	0.0830977	0.0830922	0.0886929	0.287988(TRUE)	-13843.3				NCU00671	NCU00671	1.08897	1	1.08266	0.621	0	0.0189767	0.0207567	0.0205596	0.0207967	0.020283	0.0191312	0.259159(TRUE)	-217671				NCU00681	NCU00681	1	1.15862	1.21864	1.22464	0.454658	0.476147	0.496859	0.513171	0.594342	0.614636	0.630244	0.574413	0.371271(TRUE)	-552.048
non-orphan	NCU01571	1.49217	1	1	0.0597934	0.0592005	0.0592507	0.059889	0.221622(TRUE)	-21674.2				NCU00673	NCU00673	1	1.28762	1.55857	0	0	0.00848222	0.0103806	0.00974728	0.00941926	0.0118462	0.0109073	0.24014(TRUE)	-1082320				NCU00682	NCU00682	2.33079	1.99264	2.91344	1	0.385654	0.335189	0.409639	0.251892	0.410052	0.393269	0.445723	0.294042	0.242142(TRUE)	-3077.56
non-orphan	NCU01577	1.30365	1	1	0.0530243	0.0505149	0.0507114	0.0534226	0.202903(TRUE)	-22354.1				NCU00674	NCU00674	1	1.58077	1.4711	0.004	0.719	0.167548	0.215888	0.216407	0.196165	0.22194	0.204288	0.205005(TRUE)	-4843.51				NCU00684	NCU00684	9.01029	1.30363	11.3764	1	1.24191	0.44756	1.17245	0.399222	1.11823	0.614278	1.33478	0.53702	0.201802(TRUE)	-3221.59
non-orphan	NCU01579	2.12818	1	1	0.153709	0.152838	0.153115	0.155159	0.167568(TRUE)	-5475.35				NCU00675	NCU00675	1.84062	1	1.32285	1	0	0.0402412	0.0382812	0.0339766	0.0394229	0.037477	0.0320242	0.396096(TRUE)	-121185				NCU00685	NCU00685	1	1.722	2.92522	1.92408	0.125534	0.163261	0.199116	0.177549	0.147292	0.171222	0.212033	0.177325	0.368769(TRUE)	-10460.8
non-orphan	NCU01580	1.88608	1	1	0.0626504	0.0654521	0.0654859	0.0629687	0.153754(TRUE)	-24979.6				NCU00676	NCU00676	1.17334	1.48181	1	1	1	0.0290871	0.0278979	0.031997	0.0299206	0.0295121	0.028693	0.361261(TRUE)	-150171				NCU00687	NCU00687	1	1.17319	2.22216	1.93962	0.246632	0.270336	0.340209	0.327791	0.270582	0.285245	0.394522	0.361094	0.264264(TRUE)	-2694.85
non-orphan	NCU01581	1.34709	1	1	0.0485423	0.0528613	0.0529142	0.0489526	0.229329(TRUE)	-25856				NCU00677	NCU00677	1	1.80249	1.42419	0	1	0.0635958	0.0795214	0.0836587	0.0693417	0.0786636	0.0809972	0.2997(TRUE)	-31504.3				NCU00688	NCU00688	1.44707	2.4587	1	1.71922	1.07239	1.49946	0.804516	1.18993	1.65802	1.8669	1.78231	1.75001	0.295596(TRUE)	-132.868
non-orphan	NCU01589	1.62397	1	1	0.0379126	0.0373797	0.0379621	0.0379362	0.188789(TRUE)	-61365.6				NCU00678	NCU00678	1	2.4449	3.00043	0	0.006	0.153787	0.24017	0.223725	0.170213	0.248498	0.238476	0.468869(TRUE)	-10574				NCU00689	NCU00689	1	2.39781	3.23621	3.08026	0.466163	0.69403	0.840344	0.818707	0.663445	0.887644	0.929076	0.872837	0.404705(TRUE)	-1059.29
non-orphan	NCU01595	1.60535	1	1	0.0805944	0.0798163	0.0799308	0.0807971	0.360561(TRUE)	-13995.5				NCU00679	NCU00679	1	2.16348	1.1492	0.239	1	0.205372	0.252076	0.252631	0.243141	0.251991	0.281741	0.236136(TRUE)	-3641.16				NCU00690	NCU00690	1	1.27596	1.69914	1.3772	0.529244	0.587273	0.675122	0.624546	0.779665	0.852928	0.857601	0.770879	0.411011(TRUE)	-420.775
non-orphan	NCU01597	1.52601	1	1	0.0412882	0.0441394	0.0441341	0.0419322	0.261461(TRUE)	-39667.7				NCU00680	NCU00680	1	1.40328	1.56596	0	0	0.0159579	0.0204778	0.0191742	0.0166441	0.0182719	0.0188912	0.166867(TRUE)	-388498				NCU00691	NCU00691	1	1.41013	1.18036	2.01396	0.551903	0.670816	0.649248	0.803388	0.782228	0.917354	0.819786	0.898805	0.380881(TRUE)	-429.888
non-orphan	NCU01598	2.20559	1	1	0.112666	0.111805	0.111787	0.112678	0.242042(TRUE)	-11460.1				NCU00681	NCU00681	1	1.22011	1.22302	0	0.438	0.0254338	0.0276778	0.0285451	0.0266126	0.0285324	0.0290736	0.398198(TRUE)	-138961				NCU00692	NCU00692	1.40127	1	3.58938	1.3005	0.400346	0.313303	0.540464	0.37151	0.424492	0.386419	0.540384	0.389973	0.320521(TRUE)	-1747.22
non-orphan	NCU01599	1.1155	1	1	0.03193	0.0319086	0.031971	0.0320302	0.196496(TRUE)	-47479				NCU00682	NCU00682	1	2.09541	2.61028	0	0	0.0236673	0.0327317	0.0317321	0.0233308	0.0338183	0.0306845	0.214515(TRUE)	-277724				NCU00693	NCU00693	1	1.26827	1.34105	1.13638	0.380963	0.434113	0.449824	0.437528	0.455796	0.517111	0.511654	0.481673	0.484585(TRUE)	-806.283
non-orphan	NCU01601	1.52617	1	1	0.032624	0.0356091	0.036048	0.032667	0.256757(TRUE)	-59625.8				NCU00684	NCU00684	1.25244	1	1.09027	1	0	0.0265256	0.0253604	0.0248141	0.0266432	0.0278699	0.026059	0.414014(TRUE)	-146295				NCU00694	NCU00694	1.03631	1.01701	5.79359	1	0.258567	0.263317	0.432448	0.279457	0.299387	0.318905	0.431259	0.289245	0.241041(TRUE)	-3190.26
non-orphan	NCU01607	4.41019	1	1	0.0845431	0.0857515	0.086353	0.0848265	0.442142(TRUE)	-44297.7				NCU00685	NCU00685	1.12127	1	1.19237	0	0	0.00760411	0.00760863	0.00773821	0.00790266	0.00846572	0.00740384	0.198599(TRUE)	-1250490				NCU00696	NCU00696	1.99344	1.03461	7.35384	1	0.370572	0.292255	0.575645	0.269235	0.470317	0.359069	0.510764	0.37718	0.229229(TRUE)	-3425.73
non-orphan	NCU01612	1.15299	1	1	0.0402316	0.0423384	0.0423387	0.0404227	0.220721(TRUE)	-31208.2				NCU00687	NCU00687	1.31571	1	1.17566	1	0	0.0118332	0.0132116	0.0118398	0.0127142	0.0124933	0.0114967	0.178178(TRUE)	-623282				NCU00697	NCU00697	1.55574	0	4.08552	1	1.49372	0	3.94806	0.971354	1130.62	0	3050.78	951.783	0.417518(TRUE)	-119.204
non-orphan	NCU01614	2.16179	1	1	0.036379	0.0365405	0.0366449	0.0364687	0.242543(TRUE)	-81958.3				NCU00688	NCU00688	1.04298	1	1.00456	0.685	0.437	0.0863583	0.0909213	0.0860493	0.0921095	0.0903218	0.0895645	0.425826(TRUE)	-13064.9				NCU00698	NCU00698	0	0	0	1	0	0	0	0.985649	0	0	0	5168.77	0.247047(TRUE)	-35.5779
non-orphan	NCU01623	2.0364	1	1	0.0846548	0.0831614	0.0833332	0.0847715	0.363864(TRUE)	-18511.5				NCU00689	NCU00689	1.89599	1	1.39472	1	0	0.0494834	0.0493421	0.0430236	0.0561315	0.0519725	0.0455448	0.153554(TRUE)	-77962.2				NCU00699	NCU00699	1	1.24075	2.50206	3.49385	0.691493	0.752391	1.19068	1.30534	1.13574	1.06748	1.37511	1.36981	0.233333(TRUE)	-360.638
non-orphan	NCU01625	1.67284	1	1	0.059775	0.0611333	0.0615924	0.0598945	0.202302(TRUE)	-23739.7				NCU00690	NCU00690	1.57258	1.63757	1	1	1	0.0369494	0.0329956	0.0347916	0.0360754	0.035191	0.0353984	0.307508(TRUE)	-135618				NCU00700	NCU00700	1.04443	2.35065	1	16.4914	0.746176	1.14483	0.723197	2.04589	1.18287	1.73293	1.37176	1.64774	0.439239(TRUE)	-820.126
non-orphan	NCU01629	1.15702	1	1	0.0522223	0.055667	0.0558331	0.0529058	0.317317(TRUE)	-19162.3				NCU00691	NCU00691	1	1.29632	2.11295	0	0	0.0877211	0.104319	0.0977682	0.0845033	0.113315	0.101486	0.298298(TRUE)	-21153				NCU00701	NCU00701	2.76795	1.22384	8.37105	1	0.771713	0.519208	1.01289	0.476806	0.909059	0.706489	1.00911	0.67349	0.33013(TRUE)	-1504.85
non-orphan	NCU01632	1.77603	1	1	0.0333271	0.0328151	0.0328048	0.033312	0.291391(TRUE)	-79659				NCU00692	NCU00692	1.91459	1.59266	1	1	1	0.0155949	0.0145665	0.0145812	0.0154665	0.0133653	0.0143453	0.167668(TRUE)	-708528				NCU00704	NCU00704	0	0	0	0	0	0	0	0	0	0	0	0	0(FALSE)	0
non-orphan	NCU01633	17.6693	1	1	0.142179	0.13194	0.132018	0.142021	0.167968(TRUE)	-83443.5				NCU00693	NCU00693	1.4453	1.38454	1	1	1	0.0404864	0.0387724	0.0431051	0.0411465	0.0390946	0.0407154	0.213113(TRUE)	-86431.7				NCU00705	NCU00705	1	3.67432	1.37794	5.46055	0.805689	1.84087	1.04134	2.19588	1.86721	2.31893	2.09639	2.29675	0.165766(TRUE)	-242.468
non-orphan	NCU01634	2.88072	1	1	0.0144439	0.0145491	0.0146083	0.0144765	0.227528(TRUE)	-690379				NCU00694	NCU00694	1	1.01842	1.20224	0	0	0.0237567	0.0245066	0.0220073	0.0223794	0.0256026	0.0229844	0.164364(TRUE)	-166844				NCU00706	NCU00706	2.95954	2.07347	1	1.53201	0.0934313	0.0824098	0.0715895	0.070954	0.0866439	0.0882574	0.0660305	0.0766704	0.211912(TRUE)	-41963.1
non-orphan	NCU01635	1.43568	1	1	0.00661697	0.00677657	0.00685145	0.00662158	0.163964(TRUE)	-993170				NCU00695	NCU00695	0	0	0	0.5	0.5	0	0	0	0	0	0	0(FALSE)	0				NCU00707	NCU00707	2.00078	1.33928	1.31526	1	0.719992	0.562355	0.564367	0.493713	0.779976	0.734813	0.772874	0.627138	0.154154(TRUE)	-560.882
non-orphan	NCU01638	2.05746	1	1	0.0460659	0.0472103	0.0475828	0.046145	0.422923(TRUE)	-51263.4				NCU00696	NCU00696	1.11063	1	1.54451	0	0	0.0217188	0.0250243	0.0212947	0.021985	0.0251312	0.0229139	0.334635(TRUE)	-213798				NCU00708	NCU00708	0	0	1	0	0	0	0.965935	0	0	0	7346.82	0	0.246346(TRUE)	-19.3373
non-orphan	NCU01640	2.71296	1	1	0.0506306	0.0518755	0.0524111	0.0508684	0.244244(TRUE)	-60948.8				NCU00697	NCU00697	1.49457	1	1.3543	0.766	0.022	0.211129	0.206724	0.207325	0.222523	0.228125	0.207108	0.241742(TRUE)	-4053.8				NCU00709	NCU00709	0	1	0	1.52679	0	0.989246	0	1.48548	0	1839.72	0	2395.53	0.247648(TRUE)	-65.6132
non-orphan	NCU01644	1.11607	1	1	0.0253878	0.0256206	0.0255492	0.0253136	0.178579(TRUE)	-71634.8				NCU00698	NCU00698	1.81523	2.41162	1	0.985	0.999	0.428329	0.367246	0.455364	0.507648	0.441807	0.47585	0.350751(TRUE)	-1732.22				NCU00710	NCU00710	2.34023	3.21482	1	9.50694	1.42864	1.62104	0.802514	2.34671	2.18219	2.30341	1.77694	2.4618	0.423323(TRUE)	-405.541
non-orphan	NCU01647	5.66495	1	1	0.15058	0.139354	0.139982	0.150291	0.228629(TRUE)	-22951.7				NCU00699	NCU00699	1	1.76133	1.73003	0	0.573	0.145602	0.167806	0.188659	0.151634	0.193564	0.17589	0.161261(TRUE)	-7820.73				NCU00711	NCU00711	1	3.36883	1.00051	6.74692	0.718388	1.4706	0.756439	1.819	1.31261	1.77995	1.45191	1.75053	0.187187(TRUE)	-437.314
non-orphan	NCU01649	1.87564	1	1	0.101173	0.10008	0.100187	0.101091	0.246947(TRUE)	-12214.6				NCU00700	NCU00700	1	1.99157	1.70207	0	0.994	0.0996145	0.122085	0.129425	0.103751	0.131528	0.122918	0.369069(TRUE)	-16281.9				NCU00712	NCU00712	1.93371	1.66948	1	1.6502	0.491383	0.478264	0.385598	0.500898	0.606417	0.572628	0.486344	0.560033	0.423924(TRUE)	-1095.58
non-orphan	NCU01650	1.55799	1	1	0.0561065	0.0555087	0.0557345	0.0562565	0.276877(TRUE)	-25243.3				NCU00701	NCU00701	1.34034	1	1.03064	1	0.312	0.0722378	0.0641297	0.0645605	0.0670686	0.0690364	0.0636789	0.291892(TRUE)	-26767.9				NCU00713	NCU00713	2.02817	2.53986	1	5.70694	0.701809	0.76852	0.505168	0.986379	0.799586	0.962451	0.716201	1.0363	0.384284(TRUE)	-1190.32
non-orphan	NCU01651	4.31051	1	1	0.197148	0.193699	0.193795	0.197401	0.308308(TRUE)	-9272.06				NCU00704	NCU00704	0	0	1	0	0	0	0.961485	0	0	21792.3	0	0.331031(TRUE)	-36.9161				NCU00714	NCU00714	1	1.37052	1.94198	1.08872	0.18693	0.2098	0.234178	0.216464	0.210851	0.246699	0.265031	0.224205	0.229229(TRUE)	-3642.96
non-orphan	NCU01655	1.48114	1	1	0.0531202	0.0537	0.0539177	0.0534876	0.303804(TRUE)	-26175.2				NCU00705	NCU00705	1.75991	1.24997	1	0.983	0.777	0.369171	0.338469	0.343609	0.424959	0.405961	0.395321	0.394494(TRUE)	-1425.74				NCU00715	NCU00715	4.09338	21.2241	1	9.44083	2.15153	4.16512	0.83912	3.53356	3.22685	4.1632	2.04866	4.13378	0.393393(TRUE)	-761.562
non-orphan	NCU01656	1.78154	1	1	0.0647708	0.0662001	0.0669626	0.064743	0.288789(TRUE)	-23237				NCU00706	NCU00706	1	1.48634	1.46049	0	1	0.00432312	0.00475624	0.00524425	0.00408959	0.00572275	0.00470002	0.32032(TRUE)	-4166590				NCU00716	NCU00716	32.8677	9.30202	24.355	1	2.99539	1.97181	2.82909	0.521955	3.0401	2.22718	3.07081	0.858908	0.392993(TRUE)	-4423.06
non-orphan	NCU01657	1.70727	1	1	0.0695601	0.0726149	0.0727435	0.0698312	0.308408(TRUE)	-18343.3				NCU00707	NCU00707	1.28135	1.85302	1	1	1	0.0197592	0.0178117	0.0203748	0.0195598	0.0201392	0.022626	0.284885(TRUE)	-338288				NCU00717	NCU00717	10.7544	1.92776	1.40594	1	2.66856	1.31088	1.073	0.801612	2.27995	2.33109	2.03874	1.91739	0.30971(TRUE)	-309.942
non-orphan	NCU01659	1.40804	1	1	0.0279417	0.0271535	0.0271368	0.0279469	0.336737(TRUE)	-85807				NCU00708	NCU00708	2.94067	5.6001	1	0.986	1	1.07175	0.623986	1.35491	1.34155	1.17306	1.24954	0.46026(TRUE)	-798.433				NCU00718	NCU00718	3.59618	1	1.22321	1.03025	1.5618	0.787821	0.929184	0.789158	1.73911	1.54047	1.49587	1.63305	0.185686(TRUE)	-168.455
non-orphan	NCU01665	1.15655	1	1	0.0311099	0.0315501	0.0315194	0.0310564	0.192993(TRUE)	-55186				NCU00709	NCU00709	1	1.75879	1.11295	0.309	0.986	0.251965	0.284696	0.319858	0.25539	0.331574	0.339235	0.310511(TRUE)	-2299.09				NCU00719	NCU00719	1.17371	1.173	0	1	1.08968	1.12416	0	0.967224	555.076	1262.39	0	271.41	0.473874(TRUE)	-146.191
non-orphan	NCU01669	1.75517	1	1	0.0565221	0.0647399	0.0645814	0.0567737	0.178278(TRUE)	-24306				NCU00710	NCU00710	1.11783	1	1.45175	0	0	0.1155	0.131851	0.11171	0.122901	0.127534	0.120406	0.488488(TRUE)	-9717.65				NCU00720	NCU00720	3.40634	11.4276	1	11.6386	1.04156	1.71247	0.575119	1.79409	1.35866	1.83127	0.846529	1.73234	0.244545(TRUE)	-2134.54
non-orphan	NCU01670	1.12585	1	1	0.0327702	0.0318256	0.0318693	0.0329682	0.364965(TRUE)	-44658.1				NCU00711	NCU00711	2.43725	1.53847	1	1	1	0.096426	0.0792318	0.085318	0.095222	0.0787395	0.0931345	0.242943(TRUE)	-32067.6				NCU00721	NCU00721	1	8.71097	1.51678	3.72025	0.601809	1.57028	0.84941	1.22097	1.05163	1.58959	1.10905	1.53615	0.425826(TRUE)	-856.967
non-orphan	NCU01675	2.11471	1	1	0.0572879	0.0563476	0.0564557	0.0574991	0.48008(TRUE)	-35551.1				NCU00712	NCU00712	1.42215	1	1.03426	1	0	0.0106136	0.00994566	0.00951114	0.00993845	0.0103242	0.00915395	0.2002(TRUE)	-903914				NCU00722	NCU00722	1	5.45752	0	5.18475	0.949956	5.12236	0	4.94022	71.4996	742.757	0	788.294	0.444745(TRUE)	-371.496
non-orphan	NCU01679	1.26301	1	1	0.0531402	0.0537823	0.0537257	0.0530606	0.225926(TRUE)	-21902.9				NCU00713	NCU00713	1.17124	1.00104	1	1	0.51	0.038666	0.04007	0.0405531	0.0413145	0.043522	0.0392651	0.232432(TRUE)	-61080.3				NCU00723	NCU00723	1	2.23443	1.05236	2.05686	0.639013	1.03216	0.707292	1.00299	1.11304	1.26684	1.15377	1.25907	0.399299(TRUE)	-288.587
non-orphan	NCU01680	2.17251	1	1	0.00822395	0.00923733	0.00923512	0.00822174	0.171572(TRUE)	-1101730				NCU00714	NCU00714	1.28566	1.37226	1	1	1	0.0172833	0.0152525	0.0163203	0.0161259	0.0176183	0.0180444	0.31952(TRUE)	-406586				NCU00724	NCU00724	0	0	1	3.31536	0	0	0.94666	3.27885	0	0	14728	15016.1	0.287988(TRUE)	-32.8804
non-orphan	NCU01696	1.43715	1	1	0.0464932	0.0451482	0.0453083	0.0465261	0.204404(TRUE)	-33794.2				NCU00715	NCU00715	1	1.16346	1.28977	0	0.008	0.051789	0.0617949	0.0560517	0.0527015	0.0604218	0.060387	0.273173(TRUE)	-39369.4				NCU00725	NCU00725	1	1.41726	2.14591	1.09938	0.227593	0.239924	0.326087	0.246954	0.2852	0.287078	0.310634	0.264557	0.258258(TRUE)	-2846.61
non-orphan	NCU01697	1.86869	1	1	0.0540437	0.0500021	0.050003	0.0544815	0.256156(TRUE)	-37028				NCU00716	NCU00716	1.87113	1.42466	1	1	1	0.0797366	0.07241	0.0762923	0.0784472	0.0760101	0.0785308	0.218418(TRUE)	-31987.3				NCU00726	NCU00726	2.86107	3.99008	1	2.19485	0.120068	0.111949	0.0785408	0.108336	0.10898	0.13621	0.0911466	0.10697	0.217417(TRUE)	-39892.9
non-orphan	NCU01698	1.27702	1	1	0.0285448	0.028358	0.0287421	0.0286838	0.168268(TRUE)	-66223.2				NCU00717	NCU00717	1.33714	1	1.25366	0.983	0	0.0437627	0.0433113	0.0388674	0.0428379	0.0481331	0.0446268	0.21972(TRUE)	-65904.5				NCU00727	NCU00727	1	1.83942	1.60722	1.71484	0.542169	0.74002	0.695325	0.702317	0.730812	0.90336	0.83819	0.835153	0.354454(TRUE)	-486.323
non-orphan	NCU01699	2.7451	1	1	0.362291	0.321426	0.326879	0.362613	0.292492(TRUE)	-1935.46				NCU00718	NCU00718	1.08007	1	1.10157	0.478	0.405	0.540732	0.55797	0.541086	0.670473	0.707073	0.65362	0.168669(TRUE)	-331.095				NCU00728	NCU00728	1	2.01647	1.02772	2.51577	0.822584	1.28608	0.842835	1.42516	1.60453	1.79102	1.6465	1.71522	0.193794(TRUE)	-140.517
non-orphan	NCU01700	1.43794	1	1	0.0703482	0.069102	0.0699657	0.0711514	0.356757(TRUE)	-14786.6				NCU00719	NCU00719	1.25193	1	4.07004	0	0	0.131712	0.163886	0.119045	0.147552	0.164097	0.126716	0.385986(TRUE)	-15730.9				NCU00729	NCU00729	6.12093	3.84596	1	8.1213	0.696032	0.535373	0.313789	0.705942	0.759154	0.630704	0.395247	0.751275	0.161762(TRUE)	-5580.04
non-orphan	NCU01701	1.52416	1	1	0.031297	0.0339108	0.0339005	0.0313617	0.475275(TRUE)	-68944.8				NCU00720	NCU00720	1	1.39996	1.60785	0	0	0.0223728	0.024556	0.0246804	0.0206169	0.0265962	0.024676	0.444444(TRUE)	-247343				NCU00730	NCU00730	2.46138	2.63055	1	1.46096	1.18764	1.24656	0.715697	0.879378	1.48894	1.48333	1.2815	1.35359	0.281481(TRUE)	-276.046
non-orphan	NCU01703	1.22961	1	1	0.0297872	0.0300223	0.0300371	0.029888	0.171371(TRUE)	-61017.4				NCU00721	NCU00721	1.19462	1.66691	1	1	1	0.0301843	0.0316142	0.0340019	0.0313792	0.0321854	0.0323445	0.422623(TRUE)	-138229				NCU00732	NCU00732	2.999	13.6994	1	4.05137	0.537058	0.870039	0.326012	0.61848	0.596341	0.879124	0.3912	0.706902	0.160961(TRUE)	-6272.23
non-orphan	NCU01720	5.03123	1	1	0.0437264	0.0407219	0.0409756	0.0437252	0.243544(TRUE)	-161604				NCU00722	NCU00722	1	1.54475	1.22186	0	1	0.0672399	0.0708248	0.078397	0.0689165	0.0816372	0.0686269	0.221421(TRUE)	-28747				NCU00733	NCU00733	1.55343	1	1.26449	1.06002	0.885532	0.664449	0.80228	0.713623	1.17969	1.08845	1.23443	1.13285	0.42002(TRUE)	-182.132
non-orphan	NCU01724	1.13981	1	1	0.0328636	0.0351725	0.035243	0.0331325	0.24004(TRUE)	-43538.8				NCU00723	NCU00723	1.13553	1	1.05777	0.818	0.255	0.0900044	0.101869	0.0904318	0.0976363	0.0933354	0.0969326	0.362863(TRUE)	-13026.2				NCU00734	NCU00734	1.2409	1.21419	1.54546	1	0.376862	0.394103	0.429385	0.314691	0.402404	0.407026	0.456229	0.424239	0.405305(TRUE)	-1144.73
non-orphan	NCU01729	1.37597	1	1	0.0280113	0.0271874	0.0272671	0.0280339	0.453754(TRUE)	-77082				NCU00724	NCU00724	1.1337	2.13727	1	0.712	1	0.272099	0.260663	0.326736	0.273562	0.323084	0.308218	0.290791(TRUE)	-2565.83				NCU00735	NCU00735	1.06955	1	1.41054	3.40304	0.548567	0.529557	0.692347	0.86968	0.738129	0.797983	0.82371	0.874105	0.226026(TRUE)	-594.534
non-orphan	NCU01734	1	0	1	0.970532	0	166.57	0	0.15966(TRUE)	-403.749				NCU00725	NCU00725	1.6676	1	1.27001	1	0	0.0260051	0.0242728	0.022422	0.0233643	0.0247399	0.0228349	0.424725(TRUE)	-227386				NCU00736	NCU00736	0	1.41691	0	1	0	1.37182	0	0.963614	0	2131.46	0	2147.79	0.325425(TRUE)	-65.0733
non-orphan	NCU01740	1.54182	1	1	0.0172304	0.0185169	0.0185262	0.0172887	0.279079(TRUE)	-197094				NCU00726	NCU00726	1.02251	1	1.08026	0	0	0.00464008	0.00519015	0.00501516	0.00516327	0.00546657	0.00476464	0.475175(TRUE)	-2638900				NCU00737	NCU00737	1.69718	1.89991	1	1.48579	0.509786	0.508723	0.403883	0.465987	0.567428	0.548117	0.499588	0.558376	0.428328(TRUE)	-1047.26
non-orphan	NCU01741	1.26319	1	1	0.0399448	0.0373561	0.0374758	0.0400555	0.25956(TRUE)	-37038.9				NCU00727	NCU00727	1.67925	1.5286	1	1	1	0.0443971	0.0418316	0.0431489	0.042978	0.0413772	0.0435575	0.166967(TRUE)	-94572.5				NCU00738	NCU00738	1	2.2369	1.17928	1.66537	0.555787	0.8124	0.616763	0.716013	0.788155	0.920912	0.8052	0.871954	0.164665(TRUE)	-460.75
non-orphan	NCU01750	2.08278	1	1	0.0745033	0.075701	0.0756474	0.075595	0.360561(TRUE)	-21083.2				NCU00728	NCU00728	1.37198	1.22653	1	1	1	0.0669842	0.0691392	0.0661428	0.0684547	0.0654977	0.0755724	0.285185(TRUE)	-30865.5				NCU00740	NCU00740	1	2.25998	3.54603	1.23801	0.754373	1.41646	1.65164	0.88994	1.59861	1.84896	1.97251	1.60847	0.162062(TRUE)	-193.593
non-orphan	NCU01752	10.3948	1	1	0.0941616	0.0940142	0.0939977	0.0942352	0.374975(TRUE)	-87921.9				NCU00729	NCU00729	2.13383	1	1.8973	1	0	0.014993	0.0135581	0.0118552	0.0144129	0.0149326	0.0116322	0.341942(TRUE)	-960816				NCU00741	NCU00741	1.7001	1.77767	4.18333	1	0.593867	0.641082	0.871772	0.464077	0.780035	0.759367	0.897103	0.589042	0.408308(TRUE)	-1016.54
non-orphan	NCU01753	3.28617	1	1	0.0596765	0.0596491	0.0598603	0.0597027	0.172172(TRUE)	-58025.9				NCU00730	NCU00730	1.27768	1.54744	1	1	1	0.0908663	0.092844	0.101519	0.0977928	0.0974632	0.102115	0.44044(TRUE)	-16960.8				NCU00742	NCU00742	0	0	1	0	0	0	0.999245	0	0	0	3850.9	0	0.254955(TRUE)	-14.5026
non-orphan	NCU01758	1.16168	1	1	0.046159	0.045238	0.0451893	0.0461242	0.21962(TRUE)	-27413.4				NCU00732	NCU00732	2.19441	1.11639	1	0.907	0.555	0.944414	0.682555	0.684018	0.949742	1.00208	0.996982	0.324925(TRUE)	-280.277				NCU00743	NCU00743	1.32382	1.36814	1.15311	1	0.225723	0.233547	0.231837	0.201557	0.279321	0.265286	0.251235	0.25817	0.266166(TRUE)	-2791.25
non-orphan	NCU01759	1.13958	1	1	0.0304666	0.0281592	0.0282137	0.0304755	0.22983(TRUE)	-52782.8				NCU00733	NCU00733	1	4.27855	2.92934	0	0.959	0.402275	0.757904	0.853528	0.633246	0.772771	0.742409	0.329129(TRUE)	-1546.9				NCU00744	NCU00744	1.07459	1	6.15843	1.67076	0.219629	0.188693	0.364809	0.28997	0.235055	0.229938	0.344676	0.262836	0.175375(TRUE)	-5598.36
non-orphan	NCU01776	2.41727	1	1	0.0163432	0.018317	0.018661	0.0163432	0.337137(TRUE)	-375546				NCU00734	NCU00734	1.07061	1.22296	1	0.999	1	0.0279639	0.0297187	0.0310471	0.0274884	0.0296256	0.030515	0.215816(TRUE)	-121151				NCU00745	NCU00745	0	1	1.59093	5.006	0	0.969939	1.54354	4.85394	0	1244.45	2293.84	3885.79	0.458358(TRUE)	-113.246
non-orphan	NCU01780	1.30314	1	1	0.0727026	0.0761128	0.0761348	0.0727775	0.228629(TRUE)	-12330.4				NCU00735	NCU00735	1.7243	2.62402	1	1	1	0.0713961	0.0673769	0.0836012	0.0787611	0.0676691	0.0803421	0.213714(TRUE)	-46506.2				NCU00746	NCU00746	0	0	0	0	0	0	0	0	0	0	0	0	0(FALSE)	0
non-orphan	NCU01781	1.12683	1	1	0.0208986	0.0222011	0.0223139	0.0209275	0.41992(TRUE)	-90541.6				NCU00736	NCU00736	1.16533	1	1.00237	0.959	0.495	0.103582	0.101538	0.0890843	0.100112	0.102644	0.105051	0.446246(TRUE)	-11530.1				NCU00747	NCU00747	0	0	0	0	0	0	0	0	0	0	0	0	0(FALSE)	0
non-orphan	NCU01782	1.21676	1	1	0.019012	0.0183676	0.0184234	0.0190033	0.252953(TRUE)	-139456				NCU00737	NCU00737	1.27979	1.18191	1	1	1	0.0226813	0.0231477	0.0233583	0.0252475	0.0238494	0.0243082	0.304605(TRUE)	-193096				NCU00748	NCU00748	3.02007	3.34827	1.15455	1	0.716536	0.747238	0.522378	0.41387	0.771014	0.807477	0.593995	0.572309	0.385786(TRUE)	-1249.1
non-orphan	NCU01783	1.8478	1	1	0.0622598	0.0557519	0.0557596	0.0629217	0.251852(TRUE)	-27065.3				NCU00738	NCU00738	1.27957	1.1878	1	1	1	0.0339039	0.0351021	0.0366493	0.0362223	0.0332391	0.0340751	0.44995(TRUE)	-99501.9				NCU00749	NCU00749	1.58636	2.35926	1	1.55872	0.419566	0.519667	0.365049	0.437846	0.517052	0.565476	0.456596	0.464533	0.371972(TRUE)	-1352.85
non-orphan	NCU01784	2.14547	1	1	0.093573	0.0949796	0.0954374	0.0943747	0.245445(TRUE)	-14745.6				NCU00739	NCU00739	0	0	0	0.5	0.5	0	0	0	0	0	0	0(FALSE)	0				NCU00751	NCU00751	2.22919	3.85454	1	7.02133	0.875784	1.14347	0.553421	1.40228	1.02367	1.33975	0.933319	1.40687	0.402503(TRUE)	-971.549
non-orphan	NCU01785	1.7317	1	1	0.0639139	0.0605248	0.0609397	0.0638924	0.32012(TRUE)	-25484.8				NCU00740	NCU00740	1	1.38422	1.59661	0	0.042	0.11233	0.143248	0.126914	0.118389	0.136448	0.132168	0.427728(TRUE)	-11201				NCU00752	NCU00752	1	1.84733	1.43362	2.25194	0.549146	0.679367	0.63205	0.761959	0.74156	0.87354	0.818641	0.845322	0.172873(TRUE)	-597.763
non-orphan	NCU01786	2.44813	1	1	0.0565753	0.055642	0.0558091	0.0566506	0.421421(TRUE)	-46176.7				NCU00741	NCU00741	1.02824	1	1.309	0	0	0.0323897	0.0369541	0.0334409	0.0334965	0.0371002	0.0321692	0.453954(TRUE)	-90638.3				NCU00753	NCU00753	1.9819	1.91698	1	1.73688	0.525602	0.517657	0.370911	0.495892	0.546686	0.548551	0.479279	0.538644	0.389489(TRUE)	-1283.11
non-orphan	NCU01788	2.0063	1	1	0.0744438	0.0740878	0.0742112	0.0744834	0.156657(TRUE)	-22354.8				NCU00742	NCU00742	1.44576	1	1.65343	0.018	0	0.111827	0.108651	0.0947728	0.104898	0.114713	0.103327	0.342543(TRUE)	-16709.1				NCU00754	NCU00754	5.46649	1.50101	1	1.727	1.66148	0.972401	0.74434	1.02955	1.62257	1.562	1.36594	1.43704	0.187688(TRUE)	-340.224
non-orphan	NCU01790	3.61987	1	1	0.0975102	0.094046	0.0942625	0.0979634	0.175876(TRUE)	-27055.9				NCU00743	NCU00743	1.04775	1	1.22573	0	0	0.00779156	0.0081344	0.00794326	0.00797944	0.009429	0.00863908	0.197197(TRUE)	-1012450				NCU00755	NCU00755	1	1.94823	5.8344	2.00314	0.711346	1.00599	1.67805	1.11684	1.34836	1.52112	1.67394	1.47283	0.162863(TRUE)	-404.163
non-orphan	NCU01792	1.079	1	1	0.0148331	0.0157953	0.0158802	0.0148924	0.238539(TRUE)	-166085				NCU00744	NCU00744	1.25724	1	1.45439	0	0	0.0167312	0.0185847	0.0163924	0.0164082	0.0168569	0.0155649	0.251051(TRUE)	-379977				NCU00756	NCU00756	0	0	0	0	0	0	0	0	0	0	0	0	0(FALSE)	0
non-orphan	NCU01794	1.39267	1	1	0.0289921	0.0292793	0.0294815	0.0289727	0.209409(TRUE)	-74612.5				NCU00745	NCU00745	2.14468	1	2.44868	0.42	0.145	1.39058	1.54063	0.833544	1.7413	1.75176	1.67609	0.351752(TRUE)	-128.243				NCU00757	NCU00757	1.1818	1	2.13541	51.3117	0.88876	0.866041	1.49651	4.04127	2.28991	2.35088	2.3904	2.17166	0.455455(TRUE)	-1048.54
non-orphan	NCU01796	1.62148	1	1	0.0666274	0.0648023	0.0652237	0.066736	0.262763(TRUE)	-20125.6				NCU00746	NCU00746	0	0	0	0.5	0.5	0	0	0	0	0	0	0(FALSE)	0				NCU00758	NCU00758	1	1.95838	2.35785	1.5593	0.759784	1.18009	1.31926	1.01563	1.44841	1.65197	1.62394	1.61693	0.329229(TRUE)	-186.242
non-orphan	NCU01797	1.15065	1	1	0.017405	0.0182133	0.018177	0.0173641	0.494094(TRUE)	-139064				NCU00747	NCU00747	1.54339	1	1.29043	0.755	0.177	0.343264	0.372139	0.320615	0.37402	0.375883	0.365315	0.391291(TRUE)	-1441.85				NCU00759	NCU00759	4.13277	1	3.0145	1.3239	0.792956	0.422192	0.714536	0.498714	0.861804	0.58607	0.832486	0.590169	0.363664(TRUE)	-1277.32
non-orphan	NCU01799	1.69692	1	1	0.0984753	0.0879883	0.0885263	0.0985391	0.374975(TRUE)	-11471.9				NCU00748	NCU00748	1	1.52299	2.35327	0	0	0.0254741	0.0419688	0.0330405	0.028525	0.0383583	0.0350747	0.417518(TRUE)	-185635				NCU00761	NCU00761	3.26667	0	1.476	1	3.16288	0	1.42831	0.975845	747.417	0	72.8735	194.54	0.3997(TRUE)	-317.417
non-orphan	NCU01800	1.76412	1	1	0.0462122	0.0475737	0.0482677	0.0463758	0.23974(TRUE)	-43259.4				NCU00749	NCU00749	1	1.28797	1.60597	0	0	0.0441494	0.0501557	0.0455815	0.0447129	0.0505863	0.04836	0.400901(TRUE)	-61648.9				NCU00762	NCU00762	1	1.13168	1.08843	646.06	0.754462	0.865728	0.871839	1.81577	1.40486	1.45541	1.72302	1.65036	0.421722(TRUE)	-10241.5
non-orphan	NCU01808	1.36464	1	1	0.0182165	0.0179264	0.0179507	0.0181877	0.229029(TRUE)	-154435				NCU00751	NCU00751	1	1.08688	1.66758	0	0	0.072179	0.0846336	0.0751419	0.0728121	0.0791469	0.0755607	0.378478(TRUE)	-25690				NCU00763	NCU00763	0	0	0	1	0	0	0	0.964625	0	0	0	128.957	0.245746(TRUE)	-219.252
non-orphan	NCU01809	3.02179	1	1	0.146747	0.142256	0.144144	0.14827	0.316116(TRUE)	-11091.1				NCU00752	NCU00752	1.14224	1.76668	1	0.969	1	0.0848023	0.086963	0.0968598	0.0887628	0.0927457	0.0958941	0.271972(TRUE)	-19241.4				NCU00764	NCU00764	0	0	0	1	0	0	0	0.978453	0	0	0	1073.52	0.189489(TRUE)	-62.0739
non-orphan	NCU01811	1.89418	1	1	0.145743	0.140167	0.14004	0.145557	0.162663(TRUE)	-5936				NCU00753	NCU00753	1	1.32446	1.08929	0	1	0.0210151	0.0230357	0.0236923	0.0221245	0.0240366	0.0247426	0.394494(TRUE)	-191327				NCU00765	NCU00765	0	1	0	1.17482	0	0.964867	0	1.1396	0	694.43	0	1221.45	0.172673(TRUE)	-83.8905
non-orphan	NCU01814	1.48023	1	1	0.0368335	0.0367905	0.0370978	0.0370502	0.163964(TRUE)	-49873.4				NCU00754	NCU00754	1	1.90872	1.44819	0	1	0.0211765	0.0233403	0.0265039	0.0202465	0.0252404	0.0234074	0.37047(TRUE)	-298683				NCU00766	NCU00766	4.43401	2.66097	14.5326	1	0.768531	0.595132	1.01271	0.344295	0.845172	0.627459	0.874207	0.417755	0.184484(TRUE)	-4450.35
non-orphan	NCU01826	1.35976	1	1	0.0215523	0.0198685	0.0200166	0.0215427	0.431431(TRUE)	-142803				NCU00755	NCU00755	1	1.49941	2.57008	0	0	0.0666736	0.0876974	0.0797822	0.0650637	0.0845033	0.0809387	0.282182(TRUE)	-39889.6				NCU00768	NCU00768	1.13274	1.00901	1.32777	1	0.226673	0.219909	0.258831	0.219274	0.262214	0.24299	0.242414	0.257174	0.286386(TRUE)	-2459.64
non-orphan	NCU01827	2.66226	1	1	0.0199625	0.0178997	0.0179466	0.0199562	0.265966(TRUE)	-366071				NCU00756	NCU00756	0	1	1.43995	0	0.684	0	1.33915	0.983404	0	6002.22	19310.6	0.400701(TRUE)	-38.4479				NCU00770	NCU00770	1	1.9586	2.11091	1.47046	0.610264	0.88947	0.985153	0.77493	0.928829	1.07613	1.09304	1.06219	0.396897(TRUE)	-350.18
non-orphan	NCU01829	1	0	1	0.985857	0	14.8949	0	0.494695(TRUE)	-1165.79				NCU00757	NCU00757	1.40771	1.27666	1	0.971	0.894	0.237971	0.222851	0.23758	0.25928	0.256863	0.232206	0.276476(TRUE)	-2998.81				NCU00771	NCU00771	1.02115	1.08081	1.71166	1	0.345019	0.341238	0.410088	0.337238	0.43339	0.407181	0.477207	0.402851	0.42012(TRUE)	-1064.59
non-orphan	NCU01831	1.75002	1	1	0.0594706	0.0611414	0.0611655	0.0595935	0.157357(TRUE)	-26001				NCU00758	NCU00758	1.29198	1.27175	1	0.999	0.999	0.0969465	0.10022	0.104085	0.109598	0.104492	0.109483	0.366767(TRUE)	-13645				NCU00772	NCU00772	1	1.47495	2.85515	1.49704	0.453104	0.582888	0.719174	0.554709	0.603253	0.737215	0.803626	0.728933	0.477377(TRUE)	-755.348
non-orphan	NCU01833	1.11903	1	1	0.0250447	0.0241189	0.0242013	0.0250228	0.467768(TRUE)	-77143.9				NCU00759	NCU00759	1.0784	1	1.318	0	0	0.0256644	0.0293652	0.0262536	0.0285801	0.0299629	0.0262244	0.419219(TRUE)	-137525				NCU00773	NCU00773	3.29044	3.92577	1	7.13443	1.57848	1.69379	0.767776	2.11162	1.95477	2.17546	1.49224	2.19269	0.157658(TRUE)	-511.318
non-orphan	NCU01842	1.4234	1	1	0.0436684	0.0419158	0.0419525	0.043979	0.196897(TRUE)	-36718.3				NCU00760	NCU00760	0	0	0	0.5	0.5	0	0	0	0	0	0	0(FALSE)	0				NCU00774	NCU00774	1.90531	3.79513	1	3.76713	0.357937	0.48168	0.296954	0.469291	0.398534	0.459442	0.378472	0.506959	0.217518(TRUE)	-3785.07
non-orphan	NCU01846	1.63093	1	1	0.0296387	0.0300724	0.0303375	0.0297668	0.156356(TRUE)	-86002.4				NCU00761	NCU00761	1	1.10241	2.89547	0	0	0.0983052	0.128843	0.107886	0.116004	0.143212	0.108151	0.383784(TRUE)	-16088.8				NCU00775	NCU00775	1.78914	1.47795	1.88173	1	0.264373	0.248568	0.290445	0.198896	0.275263	0.250425	0.28727	0.226748	0.228729(TRUE)	-3713.15
non-orphan	NCU01853	6.74765	1	1	0.215174	0.206894	0.20955	0.215131	0.402903(TRUE)	-13031.3				NCU00762	NCU00762	1.68156	1.07504	1	0.997	0.636	0.270391	0.241455	0.234555	0.252762	0.281311	0.242212	0.277477(TRUE)	-2924.78				NCU00776	NCU00776	0	0	0	0	0	0	0	0	0	0	0	0	0(FALSE)	0
non-orphan	NCU01854	1.46326	1	1	0.0269078	0.0257864	0.0259098	0.0268844	0.145846(TRUE)	-89058.4				NCU00763	NCU00763	4.71728	3.3998	1	1	1	0.599832	0.365035	0.566127	0.600994	0.470802	0.625601	0.244144(TRUE)	-3126.58				NCU00777	NCU00777	1	1.56523	2.51526	3.11184	0.811718	1.1131	1.44543	1.60586	1.56167	1.86242	1.98567	1.93961	0.156857(TRUE)	-185.348
non-orphan	NCU01855	1.37846	1	1	0.0607326	0.0618268	0.0620189	0.0607428	0.276977(TRUE)	-17601.2				NCU00764	NCU00764	3.32587	5.63906	1	0.939	0.989	1.8284	0.851549	2.18653	2.12915	1.91724	2.09963	0.446847(TRUE)	-294.51				NCU00778	NCU00778	1	1.83366	1.02698	1.58611	0.557436	0.796861	0.574075	0.727719	0.835175	0.905565	0.908082	0.895807	0.332533(TRUE)	-372.576
non-orphan	NCU01856	1.63607	1	1	0.0150499	0.0156306	0.015631	0.0150685	0.267968(TRUE)	-278797				NCU00765	NCU00765	1	2.01383	1.9535	0.003	0.557	0.317138	0.459515	0.447386	0.365422	0.482763	0.456952	0.354655(TRUE)	-1630.74				NCU00780	NCU00780	1	3.42771	1.13494	3.75825	0.813746	1.83573	0.931264	1.87842	1.63482	2.10485	1.8317	2.0987	0.44965(TRUE)	-197.716
non-orphan	NCU01858	1.58819	1	1	0.0687255	0.071649	0.0717892	0.06882	0.162763(TRUE)	-17262.9				NCU00766	NCU00766	1	2.58888	3.18571	0	0	0.0887784	0.134908	0.12502	0.0951943	0.128698	0.126059	0.307808(TRUE)	-30111.8				NCU00781	NCU00781	0	0	0	0	0	0	0	0	0	0	0	0	0(FALSE)	0
non-orphan	NCU01861	22.911	1	1	0.205932	0.173574	0.173771	0.205993	0.450851(TRUE)	-56068.9				NCU00768	NCU00768	1.07764	1.57706	1	1	1	0.0112704	0.0117187	0.0120476	0.00967668	0.0109501	0.0127788	0.218018(TRUE)	-819173				NCU00782	NCU00782	0	4.54694	1	5.00149	0	4.11963	0.913435	4.53678	0	20.896	4.61502	24.2124	0.193393(TRUE)	-1008.16
non-orphan	NCU01884	1.37301	1	1	0.0816058	0.0826061	0.0828371	0.0820183	0.413313(TRUE)	-10818.5				NCU00770	NCU00770	1.04461	1.12931	1	0.985	1	0.0215275	0.0220155	0.022909	0.0229669	0.0241402	0.0227225	0.444444(TRUE)	-174795				NCU00783	NCU00783	0	2.627	2.14834	1	0	2.57832	2.08564	0.960059	0	2762.7	1989.37	1337.19	0.47988(TRUE)	-79.9791
non-orphan	NCU01889	1.56168	1	1	0.0682371	0.0690459	0.069087	0.0682219	0.261161(TRUE)	-18052.7				NCU00771	NCU00771	1	1.10847	1.0208	0.143	1	0.020188	0.0221289	0.0207023	0.020092	0.0211588	0.0213644	0.377578(TRUE)	-185904				NCU00784	NCU00784	2.19694	3.40407	1	2.14541	1.05536	1.29824	0.68588	1.0814	1.40355	1.42719	1.24379	1.35197	0.429229(TRUE)	-381.636
non-orphan	NCU01894	1.16066	1	1	0.0312296	0.0292813	0.0292852	0.0314942	0.182482(TRUE)	-59354.2				NCU00772	NCU00772	1.10975	1	1.1567	0.038	0	0.026115	0.0296924	0.0305164	0.0291121	0.0300288	0.0286722	0.304805(TRUE)	-121903				NCU00786	NCU00786	0	1	0	22.3054	0	0.992203	0	21.5969	0	690.315	0	7765.78	0.4997(TRUE)	-185.447
non-orphan	NCU01895	1.25176	1	1	0.0207022	0.0210422	0.0211245	0.0207223	0.44044(TRUE)	-114776				NCU00773	NCU00773	2.25099	1.2253	1	1	0.899	0.250902	0.220895	0.207534	0.237951	0.20729	0.22413	0.219319(TRUE)	-4774.84				NCU00787	NCU00787	1	2.1249	1.10606	3.91213	0.785177	1.33728	0.871969	1.72005	1.63553	1.89209	1.69473	1.85332	0.40961(TRUE)	-189.966
non-orphan	NCU01899	1.74974	1	1	0.0839666	0.0854757	0.0856554	0.0843197	0.33043(TRUE)	-14097.6				NCU00774	NCU00774	1.43325	1	1.34765	0.87	0	0.0797476	0.079615	0.0765362	0.0818787	0.0852341	0.0720986	0.285986(TRUE)	-24162.9				NCU00788	NCU00788	1.31706	1.19125	2.54431	1	0.807534	0.746842	1.17242	0.675036	1.135	1.1064	1.25665	1.10755	0.367267(TRUE)	-251.471
non-orphan	NCU01904	6.79504	1	1	0.121874	0.111336	0.111827	0.122184	0.196196(TRUE)	-45766.3				NCU00775	NCU00775	1.18026	1.00881	1	1	0.911	0.00806648	0.00718936	0.00738235	0.00680201	0.00771945	0.00756698	0.415215(TRUE)	-1291020				NCU00789	NCU00789	1	1.15724	2.70545	1.19865	0.291635	0.300894	0.402363	0.320425	0.334018	0.337961	0.415814	0.320788	0.2996(TRUE)	-2058.08
non-orphan	NCU01905	3.98116	1	1	0.145288	0.146606	0.148536	0.145447	0.368268(TRUE)	-14986.1				NCU00776	NCU00776	2.95891	1.63825	1	1	0.953	0.544999	0.366687	0.486015	0.559569	0.477383	0.525211	0.362162(TRUE)	-1581.75				NCU00790	NCU00790	2.22613	3.90178	1	3.27085	0.456549	0.578373	0.333604	0.551366	0.554421	0.60247	0.447172	0.614261	0.268068(TRUE)	-2573.33
non-orphan	NCU01906	1.80282	1	1	0.0520186	0.0499192	0.0501171	0.0526582	0.27047(TRUE)	-38877.2				NCU00777	NCU00777	2.44867	1.52534	1	1	1	0.0516853	0.0423367	0.0489729	0.0529926	0.0452738	0.0483362	0.151652(TRUE)	-94846.4				NCU00792	NCU00792	8.44983	3.8346	1	1.97996	0.899876	0.727325	0.407039	0.528135	0.820887	0.761348	0.498213	0.642191	0.262062(TRUE)	-2620.46
non-orphan	NCU01911	1.458	1	1	0.0266252	0.0270868	0.0271434	0.0266743	0.418318(TRUE)	-82019.5				NCU00778	NCU00778	2.15885	1	1.42359	1	0	0.0690825	0.0644358	0.0552276	0.072105	0.0685374	0.0610565	0.21992(TRUE)	-48990.3				NCU00793	NCU00793	1.22396	1	10.0516	1.81138	0.248946	0.213104	0.413756	0.299389	0.248597	0.265466	0.377277	0.321789	0.155956(TRUE)	-7314.2
non-orphan	NCU01916	2.89136	1	1	0.114887	0.106128	0.107346	0.114893	0.325125(TRUE)	-16314.5				NCU00779	NCU00779	0	0	0	0.5	0.5	0	0	0	0	0	0	0(FALSE)	0				NCU00794	NCU00794	1	1.17146	5.87755	1.73813	0.579273	0.623689	1.33413	0.839684	0.975238	0.962536	1.1981	1.03982	0.498098(TRUE)	-586.248
non-orphan	NCU01922	2.84862	1	1	0.077676	0.0812627	0.0814171	0.0776116	0.227227(TRUE)	-28604.7				NCU00780	NCU00780	1	1.01349	1.20156	0.061	0.072	0.137195	0.153393	0.134073	0.141108	0.161244	0.141762	0.187688(TRUE)	-6244.14				NCU00795	NCU00795	1.4527	1	1.88581	1.5184	0.917051	0.715412	1.13133	0.955549	1.329	1.329	1.40088	1.37605	0.447347(TRUE)	-183.773
non-orphan	NCU01926	2.61729	1	1	0.0734556	0.0708941	0.0710416	0.0735208	0.193894(TRUE)	-33366.8				NCU00781	NCU00781	1	0	0	1	0.5	0.968863	0	0	16507.2	0	0	0.329329(TRUE)	-19.3615				NCU00796	NCU00796	2.43569	4.17272	1	4.92103	1.27468	1.76905	0.752602	1.87672	1.821	1.96591	1.50772	1.93108	0.466066(TRUE)	-398.428
non-orphan	NCU01929	1.19246	1	1	0.0234467	0.0224802	0.0224777	0.0235452	0.191291(TRUE)	-89662				NCU00782	NCU00782	1	1.71063	1.73746	0.008	0.469	0.255961	0.35321	0.339495	0.319133	0.339492	0.361308	0.302603(TRUE)	-2285.31				NCU00797	NCU00797	0	0	0	0	0	0	0	0	0	0	0	0	0(FALSE)	0
non-orphan	NCU01930	1.27529	1	1	0.0297624	0.0294525	0.0301638	0.0297922	0.163063(TRUE)	-65915.2				NCU00783	NCU00783	1	16.7492	7.64819	0	0.978	0.854945	3.31515	4.29363	2.16867	4.52029	3.51924	0.392693(TRUE)	-604.85				NCU00798	NCU00798	0	0	0	0	0	0	0	0	0	0	0	0	0(FALSE)	0
non-orphan	NCU01932	1.29206	1	1	0.0285961	0.0267915	0.0268452	0.0286048	0.443143(TRUE)	-75718				NCU00784	NCU00784	1	1.39309	1.00749	0.395	1	0.0291965	0.0326307	0.0340939	0.0324114	0.0321434	0.0338394	0.184685(TRUE)	-105638				NCU00799	NCU00799	1.20781	1.74374	0	1	1.17669	1.7083	0	0.966694	743.476	1674.25	0	1106.02	0.411411(TRUE)	-102.649
non-orphan	NCU01936	1.12745	1	1	0.0367494	0.0383374	0.0386603	0.0369871	0.167868(TRUE)	-36460.9				NCU00786	NCU00786	1	3.01122	1.82657	0.009	0.994	0.312066	0.440317	0.465262	0.386063	0.501439	0.469872	0.295295(TRUE)	-2203.63				NCU00800	NCU00800	0	0	0	1	0	0	0	0.991656	0	0	0	2942.11	0.18008(TRUE)	-27.5327
non-orphan	NCU01938	2.38802	1	1	0.047112	0.0453145	0.0455142	0.0473774	0.251952(TRUE)	-60692.1				NCU00787	NCU00787	1.84083	1	1.15222	0.872	0.383	0.58257	0.51942	0.485714	0.650889	0.678231	0.570623	0.153654(TRUE)	-602.961				NCU00801	NCU00801	1	13.8851	3.23298	86.4009	0.596003	2.52728	1.26014	3.0022	0.964204	2.74006	1.60482	2.53417	0.174875(TRUE)	-5976.9
non-orphan	NCU01939	1.0803	1	1	0.0180095	0.0164835	0.0164682	0.018036	0.368368(TRUE)	-145718				NCU00788	NCU00788	1	1.20645	1.20962	0.084	0.498	0.155744	0.168908	0.152768	0.164885	0.170435	0.178088	0.1998(TRUE)	-5402				NCU00802	NCU00802	1.30438	2.95006	1	3.38848	0.803431	1.25346	0.69137	1.2692	1.13994	1.34133	1.06142	1.47909	0.163964(TRUE)	-404.661
non-orphan	NCU01940	1.77905	1	1	0.0299784	0.0296181	0.029742	0.0300443	0.287588(TRUE)	-89853.6				NCU00789	NCU00789	1	1.24823	1.29625	0	0.009	0.0240878	0.025188	0.0230163	0.021552	0.0237122	0.0227553	0.342042(TRUE)	-201069				NCU00803	NCU00803	1	4.37679	13.0746	3.09934	0.698039	1.86362	2.53428	1.40894	1.365	2.13483	2.31557	2.06488	0.428929(TRUE)	-738.853
non-orphan	NCU01943	1	0	1	0.983223	0	1756.7	0	0.497698(TRUE)	-133.66				NCU00790	NCU00790	1	1.69446	1.50796	0	0.954	0.0950316	0.118502	0.123616	0.0989234	0.119315	0.11285	0.418218(TRUE)	-16520.8				NCU00804	NCU00804	0	5.13384	0	1	0	4.94939	0	0.998957	0	5714.73	0	3769.51	0.177878(TRUE)	-66.3047
non-orphan	NCU01944	2.10802	1	1	0.0647485	0.0629985	0.063025	0.0647791	0.294695(TRUE)	-29730				NCU00792	NCU00792	1	1.71889	1.17426	0	1	0.0142134	0.0161138	0.0161713	0.0137487	0.0159002	0.0168415	0.35976(TRUE)	-500289				NCU00805	NCU00805	1	1.35027	3.96963	1.14686	0.260933	0.28723	0.433128	0.267225	0.309001	0.344465	0.391596	0.310458	0.245145(TRUE)	-2981.8
non-orphan	NCU01948	1.43053	1	1	0.0136195	0.0129457	0.0130068	0.0136195	0.197798(TRUE)	-317570				NCU00793	NCU00793	1.3613	1.6496	1	1	1	0.0158362	0.015797	0.0157818	0.0153805	0.0137688	0.0159626	0.262863(TRUE)	-534162				NCU00806	NCU00806	0	0	0	0	0	0	0	0	0	0	0	0	0(FALSE)	0
non-orphan	NCU01949	1.21672	1	1	0.0120072	0.0126088	0.0126011	0.0119992	0.16967(TRUE)	-287171				NCU00794	NCU00794	1.92972	2.24795	1	1	1	0.0376582	0.0314176	0.035596	0.0363649	0.0338389	0.0398789	0.477778(TRUE)	-176299				NCU00807	NCU00807	0	0	0	0	0	0	0	0	0	0	0	0	0(FALSE)	0
non-orphan	NCU01958	1.55512	1	1	0.0909559	0.0847684	0.0850329	0.0912666	0.34024(TRUE)	-11117				NCU00795	NCU00795	1	1.46085	1.10702	0.209	0.989	0.145156	0.155707	0.157842	0.144505	0.167873	0.16669	0.185686(TRUE)	-6040.17				NCU00808	NCU00808	1	4.6316	0	7.58344	0.930014	4.40651	0	7.06813	355.697	1669.48	0	3007.44	0.211411(TRUE)	-215.647
non-orphan	NCU01961	3.7113	1	1	0.15883	0.153121	0.153299	0.1611	0.288288(TRUE)	-11929.6				NCU00796	NCU00796	1	1.98234	1.43812	0	1	0.0608714	0.0785048	0.0760062	0.0627383	0.0714858	0.0801312	0.202302(TRUE)	-37532.2				NCU00809	NCU00809	1.89519	6.33863	1	9.47093	1.27308	2.85007	0.856065	3.17662	2.43637	3.12591	2.05982	3.14223	0.238839(TRUE)	-384.036
non-orphan	NCU01962	1.70089	1	1	0.0255327	0.0264911	0.0265679	0.0255686	0.154254(TRUE)	-123670				NCU00797	NCU00797	1.36362	1.82977	1	0.713	0.86	0.692745	0.624439	0.821751	0.871816	0.822408	0.85827	0.353253(TRUE)	-346.863				NCU00810	NCU00810	2.68706	8.87099	1	5.1198	1.15987	2.00284	0.675531	1.57458	1.66439	1.97722	1.21313	1.89962	0.423924(TRUE)	-836.613
non-orphan	NCU01966	94.2376	1	1	0.193899	0.173151	0.173195	0.19401	0.212012(TRUE)	-238071				NCU00798	NCU00798	2.42475	1.7694	1	0.989	0.919	0.726955	0.519119	0.657128	0.7094	0.685957	0.741276	0.474775(TRUE)	-727.216				NCU00811	NCU00811	5.35346	1.48632	2.78061	1	0.212201	0.140901	0.198993	0.110026	0.21326	0.157426	0.196298	0.12334	0.28979(TRUE)	-18385.2
non-orphan	NCU01972	1.51817	1	1	0.0259506	0.0273085	0.0273509	0.0260073	0.395596(TRUE)	-94701.4				NCU00799	NCU00799	1	2.32746	1.34905	0	1	0.0492096	0.0514213	0.0624161	0.043861	0.0591535	0.0602493	0.171572(TRUE)	-62591.1				NCU00812	NCU00812	2.82882	1.03034	5.807	1	0.625345	0.400119	0.759884	0.382357	0.693353	0.482394	0.758517	0.483496	0.292192(TRUE)	-1883.18
non-orphan	NCU01973	1.1981	1	1	0.0302365	0.0304719	0.0306217	0.0302723	0.434134(TRUE)	-56344.7				NCU00800	NCU00800	1	2.37691	1.38034	0.072	1	0.247392	0.306292	0.339791	0.316713	0.318043	0.353276	0.27998(TRUE)	-2705.69				NCU00813	NCU00813	1	2.16289	1.44924	2.10716	0.399346	0.56168	0.492773	0.562521	0.479501	0.595151	0.624545	0.612056	0.423624(TRUE)	-1062.12
non-orphan	NCU01974	1.66718	1	1	0.0621119	0.0641076	0.0642848	0.0623417	0.262963(TRUE)	-23499.6				NCU00801	NCU00801	1	1.31836	1.09012	0.05	1	0.0598158	0.0611469	0.0653221	0.064391	0.0698737	0.0687574	0.312713(TRUE)	-28116.6				NCU00814	NCU00814	1.30164	2.38989	1	1.71462	0.519199	0.60291	0.435342	0.521125	0.594604	0.676299	0.531894	0.621643	0.451852(TRUE)	-915.826
non-orphan	NCU01975	1.46836	1	1	0.0393794	0.0412843	0.0419143	0.0393302	0.199099(TRUE)	-45966.3				NCU00802	NCU00802	1	2.22813	1.90668	0	0.996	0.0846992	0.117149	0.113764	0.0888098	0.121483	0.111506	0.376276(TRUE)	-23494.7				NCU00818	NCU00818	1	3.21261	3.82903	3.25803	0.797424	1.64732	1.76446	1.72323	1.66934	2.09632	2.15489	2.05358	0.354655(TRUE)	-284.384
non-orphan	NCU01979	44.33	1	1	0.796515	0.493745	0.494685	0.805758	0.194394(TRUE)	-11536.7				NCU00803	NCU00803	2.13298	1.3694	1	1	1	0.095792	0.0793904	0.0875953	0.097121	0.0873762	0.0912904	0.280881(TRUE)	-26325.8				NCU00819	NCU00819	1	1.63308	1.10415	1.47043	0.805478	1.13817	0.87935	1.0449	1.5635	1.57354	1.50851	1.51685	0.359059(TRUE)	-102.852
non-orphan	NCU01983	1.45093	1	1	0.0595067	0.0520928	0.0524547	0.0594984	0.222122(TRUE)	-25504.2				NCU00804	NCU00804	1.53218	1	1.07349	0.651	0.466	1.11658	0.883866	0.836672	1.37448	1.42743	1.37823	0.352753(TRUE)	-75.7845				NCU00821	NCU00821	1	25.2828	24.4536	3.58391	0.572525	2.88179	2.73736	1.14415	0.902475	2.7524	3.01179	1.56953	0.183984(TRUE)	-3418.5
non-orphan	NCU01984	1.0932	1	1	0.0306559	0.0302939	0.0304749	0.0306552	0.255556(TRUE)	-50195.1				NCU00805	NCU00805	1.52423	1	1.13576	1	0	0.0164526	0.0169984	0.0143113	0.0164825	0.0150043	0.0146118	0.307608(TRUE)	-457078				NCU00822	NCU00822	0	0	0	1	0	0	0	0.987303	0	0	0	604.934	0.252452(TRUE)	-72.9029
non-orphan	NCU01985	5.9514	1	1	0.0450923	0.0450407	0.0450083	0.0451801	0.406607(TRUE)	-182882				NCU00806	NCU00806	1	1.88489	2.0724	0.152	0.427	0.752059	1.17488	1.14694	1.30084	1.42913	1.32692	0.488589(TRUE)	-180.038				NCU00823	NCU00823	1.68106	2.47089	1	1.38082	0.356732	0.409634	0.28569	0.341036	0.385243	0.430431	0.339651	0.389973	0.297798(TRUE)	-2215.94
non-orphan	NCU01989	3.26957	1	1	0.0788316	0.07466	0.0747104	0.0791659	0.202402(TRUE)	-37696.9				NCU00807	NCU00807	0	0	0	0.5	0.5	0	0	0	0	0	0	0(FALSE)	0				NCU00824	NCU00824	1	2.39601	1.62623	1.71487	0.726593	1.19796	1.02552	0.974392	1.26022	1.30081	1.3863	1.43297	0.340941(TRUE)	-230.042
non-orphan	NCU01990	1.09846	1	1	0.0257653	0.0268601	0.0268584	0.0257636	0.156456(TRUE)	-71052.7				NCU00808	NCU00808	1	2.48084	1.69602	0	1	0.111782	0.148755	0.150499	0.111071	0.140414	0.152555	0.436336(TRUE)	-15429				NCU00825	NCU00825	1	7.33817	5.26889	4.4619	0.772081	2.47076	2.25029	1.88394	1.53212	2.62529	2.50936	2.47741	0.505806(TRUE)	-503.215
non-orphan	NCU01991	1.39535	1	1	0.0382264	0.0387253	0.0388453	0.0383151	0.225726(TRUE)	-45901.5				NCU00809	NCU00809	1	2.58766	1.88932	0	1	0.0544569	0.0746083	0.075702	0.0582236	0.0751382	0.0765915	0.184084(TRUE)	-56916.9				NCU00826	NCU00826	1.03119	1.05389	0	1	0.953428	0.973632	0	0.952618	2679.77	597.599	0	1416.62	0.249149(TRUE)	-66.6535
non-orphan	NCU02000	1.71599	1	1	0.0696668	0.0719302	0.07239	0.0696855	0.203003(TRUE)	-19520.9				NCU00810	NCU00810	1	2.1064	1.91279	0	1	0.0361563	0.0467447	0.0454637	0.0360622	0.0437207	0.0449016	0.404004(TRUE)	-132946				NCU00827	NCU00827	1.33499	1.95445	1	1.63064	0.571683	0.695814	0.500649	0.623474	0.792363	0.81854	0.73896	0.768363	0.17017(TRUE)	-563.346
non-orphan	NCU02002	1.33159	1	1	0.0627075	0.0648001	0.0647908	0.0625839	0.305906(TRUE)	-16105.9				NCU00811	NCU00811	1.42327	1	1.30594	1	0	0.00491759	0.00510284	0.00409421	0.00436222	0.00534584	0.0052189	0.420621(TRUE)	-3658360				NCU00828	NCU00828	2.21169	3.98534	1	1.26866	0.676622	0.801573	0.495218	0.507783	0.747426	0.88404	0.644704	0.654942	0.42022(TRUE)	-1010.73
non-orphan	NCU02005	10.2905	1	1	0.110546	0.104655	0.104686	0.110764	0.355155(TRUE)	-69552.7				NCU00812	NCU00812	1.29556	1.07243	1	1	1	0.022207	0.0218592	0.0213384	0.0221229	0.0214808	0.0222196	0.288388(TRUE)	-208123				NCU00829	NCU00829	1	10.005	2.18227	136.215	0.535833	2.14356	0.877291	2.30953	0.839651	2.03286	1.18246	2.5195	0.173574(TRUE)	-9782.99
non-orphan	NCU02007	1.35266	1	1	0.0295856	0.0310541	0.0310353	0.0298101	0.371071(TRUE)	-64022.7				NCU00813	NCU00813	1.43812	1	1.19156	1	0	0.055593	0.0611224	0.0514201	0.0598717	0.0616282	0.0558556	0.164665(TRUE)	-40589.5				NCU00830	NCU00830	1	8.79365	2.56788	267.183	0.490541	1.67779	0.931385	2.11458	0.720702	1.80811	1.06775	2.21236	0.157858(TRUE)	-17142.4
non-orphan	NCU02009	1.63315	1	1	0.0299166	0.0287249	0.0288942	0.0300016	0.395596(TRUE)	-88575.3				NCU00814	NCU00814	1	1.12821	1.00118	0.456	1	0.026449	0.0266222	0.0268383	0.0259387	0.0264733	0.0251526	0.472773(TRUE)	-131864				NCU00831	NCU00831	1.44695	3.87671	1.01935	1	0.362744	0.480046	0.3204	0.290649	0.414301	0.47671	0.378907	0.35697	0.312613(TRUE)	-2038.47
non-orphan	NCU02013	1.29352	1	1	0.0334551	0.0335523	0.0336287	0.033435	0.159459(TRUE)	-53240.4				NCU00817	NCU00817	1	0	0	1	0.5	0.983205	0	0	15702.7	0	0	0.34004(TRUE)	-19.3615				NCU00832	NCU00832	1	4.17963	4.37126	3.15651	0.524631	1.18261	1.13996	0.980156	0.786744	1.32967	1.27898	1.1239	0.389189(TRUE)	-1079.21
non-orphan	NCU02014	3.12158	1	1	0.155556	0.156657	0.158492	0.155703	0.203403(TRUE)	-9777.97				NCU00818	NCU00818	1	3.3764	2.77578	0	0.999	0.130498	0.189664	0.197872	0.135925	0.202066	0.19485	0.264565(TRUE)	-16376.3				NCU00833	NCU00833	1	1.66352	1.61507	1.27388	0.607242	0.774457	0.841207	0.691006	0.894282	0.925753	0.958889	0.922899	0.168068(TRUE)	-328.672
non-orphan	NCU02015	1.11447	1	1	0.0238245	0.0233485	0.0233875	0.0239036	0.16036(TRUE)	-82898.6				NCU00819	NCU00819	1	4.67393	5.37535	0	0.362	0.685828	1.77486	1.63355	1.23693	1.70914	1.94748	0.482983(TRUE)	-550.265				NCU00834	NCU00834	1	2.47592	8.84335	8.83528	0.616478	1.1755	2.06876	2.05812	1.10932	1.50509	2.08861	2.07238	0.362062(TRUE)	-1026.8
non-orphan	NCU02016	1.46389	1	1	0.0228605	0.0226361	0.0226361	0.0229167	0.233934(TRUE)	-126421				NCU00821	NCU00821	1	5.02806	5.14835	0	0.122	0.0592061	0.106567	0.10623	0.0600866	0.109442	0.111523	0.378579(TRUE)	-114323				NCU00835	NCU00835	1	4.23549	48.6655	8.28628	0.590327	1.41256	2.87806	1.87113	0.891378	1.69551	2.59318	2.32052	0.216016(TRUE)	-3423.24
non-orphan	NCU02017	1.8107	1	1	0.0415334	0.041576	0.0419343	0.0415582	0.220921(TRUE)	-54843.7				NCU00822	NCU00822	1.27637	1	2.35486	0.145	0.099	0.854715	1.21937	0.754654	1.25825	1.21279	1.22645	0.264965(TRUE)	-179.704				NCU00836	NCU00836	1	1.66307	1.16508	992.524	0.748573	1.12721	0.883519	3.66438	1.61726	2.0856	2.11349	1.40106	0.394795(TRUE)	-21444.3
non-orphan	NCU02019	1.80549	1	1	0.0902694	0.0965215	0.0964445	0.0903114	0.353153(TRUE)	-11747.5				NCU00823	NCU00823	1.0617	1.0828	1	1	1	0.0148565	0.0165734	0.0174616	0.0160233	0.0163069	0.015764	0.365866(TRUE)	-326177				NCU00837	NCU00837	1	1.95507	1.2927	2.22654	0.615525	0.866794	0.718734	0.951859	1.01434	1.04976	0.976954	1.10103	0.482683(TRUE)	-360.275
non-orphan	NCU02024	1.17852	1	1	0.0380076	0.0363909	0.0368647	0.0380712	0.167067(TRUE)	-39984.1				NCU00824	NCU00824	1.22534	1.24339	1	1	1	0.0397478	0.0391113	0.0432332	0.0405807	0.0436874	0.041706	0.359059(TRUE)	-71587.5				NCU00838	NCU00838	3.24397	3.42269	8.6104	1	1.0167	1.01148	1.47332	0.531468	1.21605	1.2521	1.40104	0.813818	0.356957(TRUE)	-1254.67
non-orphan	NCU02031	3.0291	1	1	0.0826101	0.0807387	0.0810375	0.0829401	0.357658(TRUE)	-28302.1				NCU00825	NCU00825	1	1.45166	1.4623	0	0.471	0.139531	0.166674	0.172871	0.162541	0.181327	0.169072	0.174474(TRUE)	-6794.79				NCU00839	NCU00839	1	0	1.46611	0	0.999012	0	1.44908	0	3198.07	0	5250.12	0	0.177978(TRUE)	-36.8611
non-orphan	NCU02035	1.51408	1	1	0.127966	0.130972	0.131713	0.130576	0.163864(TRUE)	-5800.75				NCU00826	NCU00826	1	2.3202	2.68722	0	0.271	0.368267	0.608774	0.543533	0.444325	0.581777	0.585959	0.346547(TRUE)	-1539.28				NCU00840	NCU00840	0	0	0	0	0	0	0	0	0	0	0	0	0(FALSE)	0
non-orphan	NCU02041	3.12462	1	1	0.0217534	0.0223748	0.0223714	0.02175	0.334835(TRUE)	-308064				NCU00827	NCU00827	1.19802	1.36864	1	1	1	0.0273321	0.0286876	0.030229	0.0294695	0.0298806	0.0316692	0.261562(TRUE)	-143018				NCU00841	NCU00841	0	0	0	0	0	0	0	0	0	0	0	0	0(FALSE)	0
non-orphan	NCU02046	11.391	1	1	0.0852032	0.0780119	0.0778749	0.0854166	0.181782(TRUE)	-133450				NCU00828	NCU00828	1.29128	1	1.32529	0.258	0	0.0514243	0.0539078	0.0481911	0.0512686	0.0579199	0.0492504	0.19049(TRUE)	-46141				NCU00842	NCU00842	0	0	0	1	0	0	0	0.963672	0	0	0	9033.62	0.252152(TRUE)	-16.8777
non-orphan	NCU02049	3.18443	1	1	0.0836762	0.0786966	0.0789997	0.0840905	0.355455(TRUE)	-31370.5				NCU00829	NCU00829	1.49872	2.40452	1	1	1	0.0380692	0.0366207	0.0452208	0.0420391	0.0395338	0.0428295	0.155255(TRUE)	-129105				NCU00843	NCU00843	5.35797	4.87089	1	1.89615	1.069	0.945117	0.452165	0.661214	1.06799	1.02735	0.672349	0.772326	0.324725(TRUE)	-1577.56
non-orphan	NCU02053	1.45913	1	1	0.0664089	0.0660283	0.0661915	0.0666948	0.30991(TRUE)	-15924.2				NCU00830	NCU00830	1.66485	2.37988	1	1	1	0.0759806	0.0712758	0.0822416	0.0745891	0.0707077	0.0813007	0.303403(TRUE)	-44169.5				NCU00844	NCU00844	0	0	0	1	0	0	0	0.985696	0	0	0	1053.56	0.16987(TRUE)	-63.6808
non-orphan	NCU02054	1.39068	1	1	0.053094	0.0535087	0.053491	0.0532806	0.22032(TRUE)	-24967.6				NCU00831	NCU00831	1	1.16533	1.4296	0	0	0.0209566	0.0258419	0.0260506	0.0229537	0.0258794	0.0223807	0.253053(TRUE)	-198155				NCU00845	NCU00845	0	0	0	1	0	0	0	0.976161	0	0	0	651.602	0.248348(TRUE)	-65.6668
non-orphan	NCU02057	1.29508	1	1	0.0242232	0.0249516	0.0250841	0.0242169	0.37998(TRUE)	-95871.7				NCU00832	NCU00832	1	1.38095	15.7104	0	0	0.215916	0.340934	0.255081	0.250904	0.348784	0.301248	0.261161(TRUE)	-13410				NCU00846	NCU00846	0	1.38718	1.11923	1	0	1.29238	1.07101	0.963541	0	1289.26	800.701	388.632	0.382282(TRUE)	-111.974
non-orphan	NCU02059	10.0563	1	1	0.0948721	0.0873696	0.087537	0.0951107	0.457958(TRUE)	-94981.4				NCU00833	NCU00833	1.08678	1.21357	1	1	1	0.0264886	0.0257321	0.027251	0.0259906	0.0265899	0.0274651	0.14965(TRUE)	-152926				NCU00847	NCU00847	2.58169	3.86673	90.3138	1	0.690685	0.802471	1.42398	0.389124	0.859226	1.01394	1.12067	0.502643	0.165966(TRUE)	-11738.1
non-orphan	NCU02065	1.15465	1	1	0.0411043	0.0408437	0.0407878	0.04112	0.235135(TRUE)	-30882				NCU00834	NCU00834	1.85585	1.19961	1	1	0.967	0.131239	0.11207	0.123773	0.12947	0.119333	0.120217	0.418018(TRUE)	-12794.1				NCU00848	NCU00848	0	1	3.08627	1.74869	0	0.94435	2.60615	1.68218	0	979.184	3699.98	132.917	0.201101(TRUE)	-124.515
non-orphan	NCU02066	2.09565	1	1	0.0588065	0.0575378	0.057827	0.058815	0.284184(TRUE)	-34663.9				NCU00835	NCU00835	1.09645	1.2452	1	0.935	1	0.0711747	0.0714183	0.0816184	0.0751801	0.0807087	0.0787401	0.262062(TRUE)	-22219.5				NCU00849	NCU00849	0	0	1	0	0	0	0.994065	0	0	0	12431.8	0	0.165566(TRUE)	-17.2711
non-orphan	NCU02067	4.01388	1	1	0.196769	0.176764	0.177468	0.197569	0.299099(TRUE)	-8970.42				NCU00836	NCU00836	1	1.58973	11.0775	0	0	0.317335	0.557689	0.422715	0.381982	0.525002	0.477762	0.194194(TRUE)	-4755.39				NCU00850	NCU00850	0	0	0	0	0	0	0	0	0	0	0	0	0(FALSE)	0
non-orphan	NCU02068	1.30605	1	1	0.0354993	0.0385689	0.0385294	0.0356151	0.25045(TRUE)	-45330.1				NCU00837	NCU00837	1.31415	1.07923	1	1	0.929	0.0697177	0.069213	0.0695169	0.0702056	0.0695908	0.0696628	0.202202(TRUE)	-27147.5				NCU00851	NCU00851	0	0	0	0	0	0	0	0	0	0	0	0	0(FALSE)	0
non-orphan	NCU02070	1.63133	1	1	0.0467492	0.0454077	0.0457497	0.0468354	0.256557(TRUE)	-40253.4				NCU00838	NCU00838	1.4946	1	1.21327	1	0	0.0737186	0.0770391	0.0656064	0.0735258	0.0755548	0.067993	0.17037(TRUE)	-29287.5				NCU00852	NCU00852	0	0	0	1	0	0	0	0.983181	0	0	0	23556.1	0.246947(TRUE)	-15.9514
non-orphan	NCU02071	1.79475	1	1	0.0749062	0.0746226	0.0747975	0.0749063	0.230831(TRUE)	-16967.4				NCU00839	NCU00839	1	2.64013	3.82978	0.022	0.243	0.764031	1.63901	1.43792	1.50272	1.62717	1.71262	0.324925(TRUE)	-278.94				NCU00853	NCU00853	1.70003	1.15958	1.84915	1	0.74768	0.59856	0.774914	0.536253	0.892413	0.80909	0.914457	0.789651	0.419419(TRUE)	-432.437
non-orphan	NCU02073	1.47069	1	1	0.106863	0.115311	0.11629	0.10749	0.401902(TRUE)	-6755.39				NCU00840	NCU00840	1	0	0	1	0.5	0.984084	0	0	19444.4	0	0	0.212713(TRUE)	-19.3615				NCU00854	NCU00854	1.45051	1	1.42187	1.24233	0.673727	0.581852	0.67686	0.63674	0.843278	0.786159	0.869594	0.853323	0.152553(TRUE)	-374.743
non-orphan	NCU02075	1.46114	1	1	0.0110399	0.0100016	0.0100016	0.0110615	0.20961(TRUE)	-485010				NCU00841	NCU00841	0	1	0	0.5	1	0	0	0.957838	0	0	8274.39	0.332533(TRUE)	-54.5941				NCU00855	NCU00855	1.23217	2.4343	12.4243	1	0.611925	0.975002	1.61188	0.599876	1.09222	1.41261	1.31615	0.876046	0.405906(TRUE)	-994.854
non-orphan	NCU02079	1.71804	1	1	0.0431807	0.0439793	0.0441676	0.0433421	0.161962(TRUE)	-50861.6				NCU00842	NCU00842	1.17884	2.26849	1	0.556	0.883	0.78488	0.746691	1.13722	1.11015	1.145	1.10698	0.171171(TRUE)	-196.734				NCU00856	NCU00856	1.91913	3.67006	1	2.81508	1.02754	1.38997	0.700821	1.18899	1.52938	1.43052	1.24498	1.48603	0.165766(TRUE)	-399.847
non-orphan	NCU02085	1.50677	1	1	0.100954	0.103891	0.105055	0.102806	0.397097(TRUE)	-7883.07				NCU00843	NCU00843	1.17774	1.1848	1	1	1	0.0163257	0.0162096	0.0178179	0.018137	0.0168983	0.0186867	0.18008(TRUE)	-315025				NCU00857	NCU00857	1	3.01291	1.9917	3.22903	0.584417	1.06505	0.901476	1.10431	0.973815	1.20714	1.16392	1.25083	0.347447(TRUE)	-555.55
non-orphan	NCU02097	2.14727	1	1	0.0332606	0.0349374	0.0350281	0.0332255	0.286286(TRUE)	-95618.4				NCU00844	NCU00844	2.46857	2.18726	1	1	0.999	0.458978	0.355458	0.467428	0.485554	0.388586	0.457596	0.323624(TRUE)	-2051.24				NCU00859	NCU00859	1	3.08307	7.12895	221.117	0.541293	1.05145	1.76827	2.0225	0.859964	1.50284	2.00666	2.65273	0.191692(TRUE)	-12362
non-orphan	NCU02098	2.10904	1	1	0.0882668	0.0922424	0.0922517	0.0887135	0.349249(TRUE)	-15567				NCU00845	NCU00845	2.65738	1.99829	1	1	0.974	0.648241	0.427202	0.571526	0.631172	0.59007	0.618855	0.406907(TRUE)	-1184.06				NCU00860	NCU00860	1.63145	1.23119	1.65783	1	0.590299	0.521924	0.590748	0.443093	0.65697	0.624221	0.733307	0.604036	0.165065(TRUE)	-647.883
non-orphan	NCU02099	2.1111	1	1	0.0481968	0.0511896	0.0512675	0.0484487	0.171271(TRUE)	-47067.1				NCU00846	NCU00846	2.59205	1.97114	1	1	1	0.111763	0.0831062	0.111878	0.113471	0.096894	0.103736	0.282783(TRUE)	-31054.6				NCU00861	NCU00861	0	0	0	0	0	0	0	0	0	0	0	0	0(FALSE)	0
non-orphan	NCU02107	2.32117	1	1	0.100343	0.0970014	0.0973627	0.100256	0.393093(TRUE)	-16823.5				NCU00847	NCU00847	1.0139	1.74401	1	0.648	1	0.0373234	0.0395759	0.0432135	0.0358952	0.0406491	0.0447779	0.196296(TRUE)	-81052.6				NCU00862	NCU00862	1	4.01988	0	1.22598	0.942214	3.84009	0	1.16159	1218.79	4589.26	0	2005.63	0.104905(FALSE)	-106.802
non-orphan	NCU02110	1.31319	1	1	0.0322467	0.0329967	0.0331705	0.0322739	0.208308(TRUE)	-53543.2				NCU00848	NCU00848	2.00855	1	2.19753	0.117	0	0.167108	0.177416	0.129777	0.175224	0.186455	0.14138	0.403203(TRUE)	-11426.9				NCU00863	NCU00863	2.38985	6.57473	1	5.41776	1.34	2.08092	0.787912	1.97444	1.94482	2.26791	1.52732	2.21767	0.351251(TRUE)	-489.474
non-orphan	NCU02114	2.20288	1	1	0.0161782	0.0165921	0.0166895	0.0163886	0.163163(TRUE)	-372070				NCU00849	NCU00849	1.8269	1	1.95771	0.406	0.046	0.621149	0.642574	0.492417	0.701795	0.700671	0.62643	0.398198(TRUE)	-712.433				NCU00864	NCU00864	2.07817	4.3914	1	1.65834	0.395858	0.448095	0.293607	0.337024	0.413457	0.495696	0.342573	0.394502	0.248148(TRUE)	-3178.39
non-orphan	NCU02116	1.36953	1	1	0.0574631	0.0579296	0.0583749	0.057637	0.33984(TRUE)	-19888.5				NCU00850	NCU00850	1.1275	0	1	0.325	0	1.10363	0.969539	0	1480.36	1468.73	0	0.366767(TRUE)	-126.058				NCU00865	NCU00865	5.79299	3.57525	1.71807	1	0.465501	0.445737	0.362778	0.251047	0.458825	0.44318	0.367893	0.273223	0.175676(TRUE)	-5100.4
non-orphan	NCU02117	3.3348	1	1	0.0832985	0.0816609	0.0818967	0.0835289	0.231732(TRUE)	-31213.4				NCU00851	NCU00851	35.1887	0	1	0.984	0	34.4603	0.997724	0	9005.92	2107.88	0	0.235636(TRUE)	-268.953				NCU00866	NCU00866	0	0	0	0	0	0	0	0	0	0	0	0	0(FALSE)	0
non-orphan	NCU02119	1.51018	1	1	0.0977107	0.0978404	0.0990973	0.0977329	0.336036(TRUE)	-8753.97				NCU00852	NCU00852	0	1	0	0.5	1	0	0	0.982293	0	0	10098.9	0.333033(TRUE)	-37.207				NCU00867	NCU00867	5.55237	3.32481	1.18492	1	0.711284	0.648774	0.402733	0.33507	0.685883	0.593241	0.502527	0.442045	0.262062(TRUE)	-2431.46
non-orphan	NCU02120	1.30222	1	1	0.0333519	0.033691	0.0337224	0.0334218	0.481782(TRUE)	-52691.3				NCU00853	NCU00853	1.02972	1.09395	1	0.66	0.905	0.073677	0.0797354	0.0772139	0.0729185	0.0755347	0.077809	0.365966(TRUE)	-19020				NCU00868	NCU00868	5.52104	2.25536	2.2762	1	1.01359	0.748919	0.740842	0.446669	1.01215	0.808431	0.793314	0.658362	0.371271(TRUE)	-1259.21
non-orphan	NCU02121	1.49746	1	1	0.0434819	0.0451485	0.0459571	0.0438422	0.260961(TRUE)	-38739.6				NCU00854	NCU00854	1	1.14749	1.11404	0.123	0.59	0.119913	0.11812	0.119226	0.103265	0.114507	0.113322	0.155756(TRUE)	-9159.52				NCU00869	NCU00869	1.13707	1.1335	3.18509	1	0.452975	0.417326	0.703782	0.394096	0.531027	0.574422	0.664328	0.548883	0.439339(TRUE)	-912.221
non-orphan	NCU02122	10.2725	1	1	0.105522	0.0958069	0.0957347	0.105991	0.203303(TRUE)	-79609.4				NCU00855	NCU00855	1.05646	1.08561	1	0.693	0.738	0.145688	0.146997	0.146753	0.157122	0.156027	0.139293	0.2004(TRUE)	-5604.73				NCU00870	NCU00870	1.18009	1	6.36625	17.9504	0.527382	0.477686	1.28064	1.36682	0.808521	0.678733	1.28137	1.39121	0.236537(TRUE)	-2723.5
non-orphan	NCU02123	2.18448	1	1	0.105418	0.106963	0.107325	0.105397	0.347948(TRUE)	-12344.8				NCU00856	NCU00856	1	1.20846	1.00811	0.418	1	0.0446054	0.0476303	0.0481026	0.0492872	0.0500836	0.0488398	0.271672(TRUE)	-47653.7				NCU00871	NCU00871	0	1.15811	1	2.8534	0	1.09674	0.917122	2.61411	0	242.2	903.888	2369.65	0.341542(TRUE)	-147.332
non-orphan	NCU02124	4.24774	1	1	0.046112	0.0481086	0.0481481	0.0461456	0.197798(TRUE)	-123367				NCU00857	NCU00857	1.02316	1.48299	1	0.704	1	0.0476367	0.0559753	0.0511407	0.0497936	0.0539943	0.0537503	0.235636(TRUE)	-46947				NCU00872	NCU00872	1.53189	2.975	1	10.3786	0.853138	1.3872	0.697997	2.18386	1.40321	1.93245	1.52907	1.89349	0.47998(TRUE)	-603.207
non-orphan	NCU02126	1.81799	1	1	0.053932	0.0590564	0.0593136	0.0539886	0.256456(TRUE)	-32751				NCU00859	NCU00859	1.02568	1	1.17516	0.093	0.065	0.116067	0.127334	0.131124	0.125456	0.135565	0.124818	0.170971(TRUE)	-7287.73				NCU00873	NCU00873	1	11.2552	1.86963	38.5705	0.690092	2.59837	0.966	3.21764	1.26083	2.83142	1.75575	2.55391	0.268268(TRUE)	-2019.78
non-orphan	NCU02128	1.81992	1	1	0.040371	0.0408284	0.0411608	0.0404151	0.163363(TRUE)	-58432				NCU00860	NCU00860	1.47056	1	1.24862	1	0	0.0478376	0.0510436	0.0466173	0.0502361	0.050799	0.0441273	0.174775(TRUE)	-59916.2				NCU00874	NCU00874	1	3.46213	1.65551	9.74498	0.750163	1.71875	1.06629	2.44476	1.56693	2.08473	1.92809	2.11073	0.171471(TRUE)	-466.332
non-orphan	NCU02130	1.73016	1	1	0.0361194	0.0368488	0.0371049	0.0361716	0.332733(TRUE)	-63065				NCU00861	NCU00861	1	1.41886	2.01832	0.043	0.171	0.485576	0.67932	0.591852	0.681734	0.737356	0.696569	0.382583(TRUE)	-555.313				NCU00875	NCU00875	0	3.07237	1	6.16394	0	2.8653	0.974303	5.63583	0	563.137	54.9174	1506.06	0.326026(TRUE)	-279.774
non-orphan	NCU02133	8.24367	1	1	0.04329	0.0425164	0.0425883	0.0433435	0.244745(TRUE)	-296376				NCU00862	NCU00862	1.49188	1	1.90691	0	0	0.145793	0.15208	0.131815	0.149556	0.162991	0.134713	0.42963(TRUE)	-10239.3				NCU00876	NCU00876	1	3.37123	1.20848	7.29007	0.63752	1.2994	0.791011	1.81396	1.08022	1.59768	1.28745	1.58384	0.490991(TRUE)	-573.933
non-orphan	NCU02136	1.46924	1	1	0.00942749	0.00956989	0.00961049	0.00942749	0.46977(TRUE)	-524159				NCU00863	NCU00863	1	1.37377	1.95051	0	0	0.0838882	0.106609	0.094573	0.0929843	0.107476	0.100558	0.427027(TRUE)	-20361.3				NCU00877	NCU00877	1.22173	3.09802	1	1.44511	0.397028	0.574001	0.368724	0.392366	0.509168	0.536545	0.429088	0.488525	0.359259(TRUE)	-1504.65
non-orphan	NCU02137	1.44108	1	1	0.0646097	0.0608192	0.0610791	0.0649582	0.399299(TRUE)	-19819.8				NCU00864	NCU00864	1.12857	1	1.23934	0.002	0	0.0361878	0.0409843	0.0345924	0.0366234	0.0406446	0.0369214	0.193493(TRUE)	-81497.5				NCU00878	NCU00878	20.9263	5.0487	3.6449	1	0.76749	0.640048	0.573825	0.282835	0.93113	0.708576	0.637205	0.352964	0.360861(TRUE)	-8636.93
non-orphan	NCU02138	1.51952	1	1	0.0498332	0.0497827	0.0497875	0.0499119	0.202603(TRUE)	-30814.1				NCU00865	NCU00865	1.10122	1.51472	1	1	1	0.0394781	0.041125	0.0454405	0.0403425	0.0419294	0.0431689	0.205806(TRUE)	-69309.8				NCU00879	NCU00879	1.28714	1.66214	1	1.11417	0.326076	0.39843	0.318986	0.311388	0.380832	0.378079	0.353441	0.367042	0.358659(TRUE)	-1537.92
non-orphan	NCU02139	1.51041	1	1	0.0308422	0.0313425	0.0313884	0.0308454	0.357558(TRUE)	-72952.1				NCU00866	NCU00866	5.60037	1	4.55175	0.673	0.019	2.36177	2.27925	0.845579	2.52809	2.62546	2.12809	0.19029(TRUE)	-277.932				NCU00880	NCU00880	1.00952	1.60826	1	1.0954	0.307948	0.386496	0.32144	0.32787	0.34239	0.398863	0.385169	0.341395	0.397297(TRUE)	-1283.42
non-orphan	NCU02142	4.35502	1	1	0.0856431	0.0799677	0.0802116	0.0858445	0.197497(TRUE)	-44157.5				NCU00867	NCU00867	1.42979	1	1.49875	0.001	0	0.0215054	0.0238825	0.0191784	0.0219683	0.0236677	0.0198931	0.334835(TRUE)	-285929				NCU00881	NCU00881	1	1.71575	1.09335	2.84906	0.15963	0.242356	0.19298	0.246772	0.188294	0.245687	0.187779	0.276453	0.171872(TRUE)	-6044.79
non-orphan	NCU02153	1.42582	1	1	0.0498349	0.0509573	0.051123	0.0504605	0.313213(TRUE)	-29200.8				NCU00868	NCU00868	1.10922	1.06598	1	0.995	0.952	0.0451793	0.0496022	0.0492202	0.0478866	0.0493378	0.045917	0.222422(TRUE)	-47244.7				NCU00882	NCU00882	1	1.02984	0	1.13064	0.977453	0.949976	0	1.06726	200.567	687.292	0	1002.36	0.171772(TRUE)	-105.895
non-orphan	NCU02155	2.24256	1	1	0.125323	0.118416	0.118747	0.126264	0.218719(TRUE)	-9852.93				NCU00869	NCU00869	1	1.56183	1.44058	0	0.94	0.0754387	0.0930634	0.0923399	0.0786767	0.0926855	0.0934453	0.398298(TRUE)	-23168.7				NCU00883	NCU00883	3.572	3.51635	1	4.12858	1.62073	1.53092	0.75613	1.63932	1.87035	1.8284	1.36513	1.89636	0.365465(TRUE)	-408.03
non-orphan	NCU02159	1.47294	1	1	0.0453773	0.0488009	0.0492768	0.0453987	0.214014(TRUE)	-33284.5				NCU00870	NCU00870	1.09079	1	1.21278	0.089	0.01	0.0976229	0.102428	0.0954746	0.10019	0.107001	0.0991976	0.475676(TRUE)	-13062.2				NCU00884	NCU00884	3.20103	5.16756	7.35598	1	0.378632	0.423179	0.465596	0.210734	0.379278	0.444692	0.49243	0.233091	0.296697(TRUE)	-9584.65
non-orphan	NCU02160	1.27635	1	1	0.0133814	0.0132144	0.0132936	0.013385	0.297197(TRUE)	-274581				NCU00871	NCU00871	4.05199	1	0	1	1	3.91071	0	0.931777	10111.5	0	10777.6	0.269069(TRUE)	-56.6333				NCU00885	NCU00885	0	0	0	0	0	0	0	0	0	0	0	0	0(FALSE)	0
non-orphan	NCU02164	1.72197	1	1	0.0217112	0.0213059	0.0213059	0.0217112	0.152553(TRUE)	-156340				NCU00872	NCU00872	1	1.00897	1.20462	0.039	0.039	0.13307	0.129543	0.132011	0.131068	0.151202	0.128182	0.177878(TRUE)	-6615.23				NCU00886	NCU00886	1.15494	1.8623	1	3.59279	0.629456	0.781104	0.602984	1.03272	0.95808	1.05594	0.907527	1.09415	0.405405(TRUE)	-509.692
non-orphan	NCU02168	1.70686	1	1	0.0901727	0.0939225	0.0940877	0.0909189	0.413614(TRUE)	-11493.7				NCU00873	NCU00873	1.08052	1	1.48627	0	0	0.0957842	0.109289	0.0958821	0.103718	0.109099	0.10282	0.347548(TRUE)	-13262.5				NCU00887	NCU00887	0	1.34768	0	1	0	1.32401	0	0.956412	0	4906.55	0	6840.02	0.191191(TRUE)	-39.3492
non-orphan	NCU02169	3.21531	1	1	0.17346	0.169112	0.169223	0.173416	0.328428(TRUE)	-8333.69				NCU00874	NCU00874	1	1.07281	1.24228	0	0.001	0.0508533	0.0554	0.052448	0.0476974	0.0561438	0.0486997	0.218919(TRUE)	-40456.8				NCU00889	NCU00889	1.72914	1.841	1	3.27848	0.535551	0.534308	0.415232	0.652605	0.606403	0.580007	0.554937	0.702109	0.388388(TRUE)	-1255.06
non-orphan	NCU02170	1.37394	1	1	0.0779876	0.0721644	0.0722404	0.0783678	0.38008(TRUE)	-12607.4				NCU00875	NCU00875	1	1.30802	1.01885	0.446	0.954	0.167792	0.173678	0.175558	0.164528	0.194323	0.198447	0.226226(TRUE)	-4384.49				NCU00890	NCU00890	0	1.93921	1	5.79661	0	1.86587	0.958048	5.46202	0	1163.36	740.751	4481.75	0.216016(TRUE)	-137.858
non-orphan	NCU02173	1.55565	1	1	0.0456525	0.0433267	0.0433828	0.0456446	0.293193(TRUE)	-38293.8				NCU00876	NCU00876	1.78552	1.20806	1	1	0.968	0.14061	0.123834	0.124002	0.140191	0.133279	0.130928	0.462763(TRUE)	-10368				NCU00891	NCU00891	5.45083	8.31374	1	7.60726	2.12082	2.38816	0.743558	2.53474	2.64141	2.85743	1.83339	2.91447	0.448549(TRUE)	-652.388
non-orphan	NCU02175	1.14431	1	1	0.0282981	0.0289554	0.02906	0.0283988	0.339139(TRUE)	-60151.4				NCU00877	NCU00877	1	1.32274	2.15814	0	0	0.142534	0.181857	0.14709	0.158919	0.188611	0.175189	0.162963(TRUE)	-7405.41				NCU00892	NCU00892	3.81119	3.58077	1	1.78388	1.55796	1.52452	0.769569	1.09904	1.85716	1.86768	1.48196	1.61271	0.154454(TRUE)	-331.327
non-orphan	NCU02179	1.44946	1	1	0.0393904	0.040018	0.0400748	0.0396016	0.25025(TRUE)	-42916.3				NCU00878	NCU00878	1	1.13288	1.18589	0	0	0.0145433	0.0157803	0.0164952	0.0138726	0.0166299	0.0151338	0.262362(TRUE)	-406903				NCU00893	NCU00893	0	0	0	0	0	0	0	0	0	0	0	0	0(FALSE)	0
non-orphan	NCU02181	1.31284	1	1	0.0101183	0.0106511	0.0106763	0.0101123	0.374875(TRUE)	-483810				NCU00879	NCU00879	1	1.05158	1.11349	0	0	0.0168524	0.0193639	0.017221	0.0172568	0.0186497	0.0179257	0.415916(TRUE)	-266251				NCU00894	NCU00894	1.87089	1.3663	1.7182	1	0.327014	0.268928	0.311772	0.265521	0.355921	0.336855	0.375236	0.289984	0.27037(TRUE)	-2573.64
non-orphan	NCU02182	2.4363	1	1	0.0613727	0.05831	0.0587368	0.0612608	0.25966(TRUE)	-40783.2				NCU00880	NCU00880	1.08119	1	1.06222	0.885	0	0.0176958	0.0181724	0.0180268	0.0176382	0.0164618	0.0168615	0.336737(TRUE)	-266775				NCU00895	NCU00895	1.23997	1.1554	3.26806	1	0.165663	0.163095	0.238159	0.145151	0.172436	0.161411	0.238891	0.186989	0.147648(TRUE)	-7239.47
non-orphan	NCU02184	184.415	1	1	0.359797	0.299275	0.298821	0.359433	0.199199(TRUE)	-147486				NCU00881	NCU00881	3.22426	1	8.45602	0	0	0.0500207	0.0562423	0.0329815	0.0523537	0.0566862	0.0337404	0.18959(TRUE)	-369824				NCU00896	NCU00896	1.51152	1.17766	7.34584	1	0.38186	0.327305	0.580449	0.296373	0.482461	0.396689	0.582026	0.405333	0.258058(TRUE)	-2812.31
non-orphan	NCU02190	5.28841	1	1	0.0821399	0.085716	0.0866851	0.0829548	0.208208(TRUE)	-53744.9				NCU00882	NCU00882	1	1.98126	1.37989	0	1	0.0869666	0.106718	0.11184	0.0901271	0.106452	0.109103	0.289289(TRUE)	-19106.4				NCU00897	NCU00897	1.13576	1.04609	1.29923	1	0.456564	0.422218	0.522565	0.426498	0.528662	0.547964	0.568397	0.509005	0.164665(TRUE)	-589.623
non-orphan	NCU02191	1.32561	1	1	0.019199	0.0178315	0.0179246	0.0194141	0.331231(TRUE)	-165889				NCU00883	NCU00883	1.14413	1	1.65124	0	0	0.0947986	0.113699	0.0982683	0.108957	0.115737	0.0986332	0.388088(TRUE)	-14087.9				NCU00898	NCU00898	1.76358	2.27506	1	1.72149	0.623082	0.667259	0.48019	0.627506	0.72901	0.7195	0.685685	0.773581	0.474875(TRUE)	-798.207
non-orphan	NCU02193	6.02598	1	1	0.0659586	0.064898	0.0650742	0.0659733	0.347948(TRUE)	-102609				NCU00884	NCU00884	1	1.10462	1.75765	0	0	0.0306277	0.0370469	0.0299919	0.0320553	0.0385436	0.0333958	0.193493(TRUE)	-114076				NCU00899	NCU00899	4.93028	1	3.56371	1.43702	0.601762	0.305689	0.501516	0.377626	0.622836	0.371274	0.634834	0.433032	0.243544(TRUE)	-2837.83
non-orphan	NCU02195	1	0	1	0.956547	0	964.376	0	0.322222(TRUE)	-210.885				NCU00885	NCU00885	2.27745	1	1.48627	0.77	0.287	1.0382	0.925579	0.67766	1.11376	1.12132	1.07171	0.363864(TRUE)	-263.91				NCU00900	NCU00900	4.17811	1.11368	4.45569	1	0.682543	0.350549	0.680624	0.342692	0.704929	0.432906	0.716574	0.4481	0.266466(TRUE)	-2310.46
non-orphan	NCU02196	1.82656	1	1	0.14054	0.13614	0.136707	0.140511	0.162963(TRUE)	-5877.95				NCU00886	NCU00886	4.34996	1	2.98928	1	0	0.139319	0.132073	0.0865792	0.127942	0.132548	0.0892068	0.161862(TRUE)	-43083.3				NCU00901	NCU00901	1.39817	2.50493	1	2.22593	0.822596	1.09191	0.669982	1.02981	1.21645	1.35499	1.17084	1.28215	0.417117(TRUE)	-300.694
non-orphan	NCU02204	1.26606	1	1	0.0400812	0.0386465	0.0386921	0.040231	0.204104(TRUE)	-41941.1				NCU00887	NCU00887	1	2.07006	1.62462	0.002	0.967	0.195305	0.277921	0.269513	0.21882	0.268233	0.278333	0.222122(TRUE)	-4482.55				NCU00902	NCU00902	1	2.33635	1.13657	1.92556	0.41871	0.513845	0.41842	0.493562	0.493036	0.518296	0.510443	0.607723	0.398198(TRUE)	-1181.49
non-orphan	NCU02211	1.10125	1	1	0.0167634	0.0175478	0.0175191	0.0167563	0.332432(TRUE)	-132367				NCU00889	NCU00889	1	1.06871	1.21939	0	0	0.0368544	0.0425211	0.0383391	0.0372082	0.0371345	0.0388145	0.224725(TRUE)	-69504				NCU00903	NCU00903	2.98631	5.01909	1	4.45757	0.321589	0.371289	0.199828	0.364057	0.332385	0.387157	0.24304	0.387325	0.47958(TRUE)	-9469.31
non-orphan	NCU02214	1.66642	1	1	0.063198	0.0601418	0.0601249	0.0633418	0.220621(TRUE)	-24680.3				NCU00890	NCU00890	1	1.5959	1.39193	0.017	0.847	0.173049	0.229911	0.219037	0.197841	0.216633	0.207211	0.22012(TRUE)	-4503.9				NCU00904	NCU00904	1	5.16292	2.21738	1.04565	0.259759	0.486278	0.428506	0.276778	0.328525	0.494723	0.42224	0.328875	0.233433(TRUE)	-3302.16
non-orphan	NCU02217	1.67413	1	1	0.0931399	0.0930647	0.0940729	0.0931888	0.437237(TRUE)	-11382.6				NCU00891	NCU00891	2.09706	1	1.65469	1	0	0.0659662	0.0692495	0.0516623	0.071341	0.0664375	0.0577664	0.155355(TRUE)	-55236.9				NCU00905	NCU00905	2.71918	1.28835	1.00441	1	0.509398	0.423643	0.368437	0.373891	0.573611	0.46189	0.462735	0.432968	0.386687(TRUE)	-1237.23
non-orphan	NCU02218	1.18476	1	1	0.0446319	0.0418396	0.041835	0.0448769	0.435035(TRUE)	-30635.3				NCU00892	NCU00892	1.40582	1.93107	1	1	1	0.0291349	0.0281555	0.031106	0.027408	0.0297171	0.0335782	0.422222(TRUE)	-188253				NCU00906	NCU00906	1.02943	2.68983	1	2.10623	0.709358	1.19594	0.737357	1.05734	1.21253	1.47308	1.19588	1.36814	0.231732(TRUE)	-259.471
non-orphan	NCU02219	1.63218	1	1	0.029618	0.0303052	0.0309296	0.0297949	0.164665(TRUE)	-85684.2				NCU00893	NCU00893	1.01971	1.215	1	0.581	0.932	0.148393	0.172368	0.161192	0.166561	0.156099	0.169092	0.210611(TRUE)	-5132.57				NCU00907	NCU00907	0	0	0	0	0	0	0	0	0	0	0	0	0(FALSE)	0
non-orphan	NCU02223	1.17468	1	1	0.0285938	0.0290205	0.029025	0.0285618	0.310711(TRUE)	-61206				NCU00894	NCU00894	1.19164	1.10673	1	1	1	0.00975819	0.0109406	0.0111278	0.0112046	0.0103064	0.011287	0.185485(TRUE)	-738232				NCU00911	NCU00911	2.76939	9.14123	1	9.25189	0.429772	0.718166	0.289469	0.702228	0.508504	0.672827	0.333917	0.663362	0.356657(TRUE)	-7893.82
non-orphan	NCU02226	1.49012	1	1	0.094246	0.094954	0.0952935	0.0958016	0.433934(TRUE)	-9743.85				NCU00895	NCU00895	1.51037	1	1.3829	1	0	0.016862	0.0178365	0.0156522	0.0158341	0.0173816	0.0154421	0.186486(TRUE)	-422753				NCU00912	NCU00912	1.76913	3.16725	1	3.31295	1.06034	1.38757	0.72146	1.38406	1.56518	1.59731	1.33179	1.66811	0.186587(TRUE)	-314.097
non-orphan	NCU02227	1.70563	1	1	0.0367632	0.0372311	0.0372589	0.0367771	0.335135(TRUE)	-61511.4				NCU00896	NCU00896	1.8551	1	1.31884	1	0	0.0260128	0.0234826	0.0210703	0.0243006	0.0251052	0.0233573	0.274074(TRUE)	-266629				NCU00913	NCU00913	1.5617	1.35581	1	1.04545	0.422016	0.396766	0.369563	0.358838	0.503025	0.469542	0.430446	0.461523	0.436436(TRUE)	-1014.92
non-orphan	NCU02228	1.40394	1	1	0.0474025	0.0473498	0.0476579	0.0475557	0.209409(TRUE)	-30266.8				NCU00897	NCU00897	1.21949	1	1.46402	0	0	0.0439704	0.0498722	0.0450523	0.0424241	0.0457188	0.0412962	0.214515(TRUE)	-66664.6				NCU00914	NCU00914	1.22228	1	1.39532	1.13539	0.385934	0.340569	0.413957	0.357726	0.446893	0.388906	0.469784	0.408429	0.439439(TRUE)	-1006.74
non-orphan	NCU02230	1.28524	1	1	0.0468747	0.0485903	0.0489572	0.046948	0.243844(TRUE)	-28074.2				NCU00898	NCU00898	1.24167	1.15938	1	1	1	0.0473166	0.0434408	0.0428065	0.0443756	0.0441813	0.043903	0.405105(TRUE)	-58072.1				NCU00915	NCU00915	8.13599	3.86062	1.7801	1	0.603389	0.52462	0.372415	0.251365	0.578722	0.537454	0.424755	0.328507	0.171772(TRUE)	-5301.23
non-orphan	NCU02237	1.31527	1	1	0.0534353	0.0542528	0.0546839	0.0535661	0.323824(TRUE)	-23510.4				NCU00899	NCU00899	1.26808	1	1.43743	0	0	0.02375	0.0261244	0.0221248	0.0242399	0.0254693	0.0238023	0.276877(TRUE)	-205479				NCU00916	NCU00916	1.66445	1.03553	6.41644	1	0.419509	0.311763	0.538615	0.297502	0.436634	0.373236	0.580602	0.390243	0.251752(TRUE)	-2677.76
non-orphan	NCU02241	2.42361	1	1	0.0818466	0.0805017	0.0809433	0.0818646	0.355355(TRUE)	-24208.2				NCU00900	NCU00900	1.31068	1	1.18085	1	0	0.0241797	0.0246497	0.0239704	0.0242309	0.0250463	0.0229033	0.230931(TRUE)	-186329				NCU00917	NCU00917	1	2.43358	1.57169	2.03073	0.5363	0.838543	0.752521	0.806819	0.85013	1.03153	0.980638	0.905906	0.316316(TRUE)	-524.044
non-orphan	NCU02246	4.46955	1	1	0.142713	0.133312	0.133767	0.142682	0.292693(TRUE)	-18118.7				NCU00901	NCU00901	1.10532	1.15466	1	1	1	0.0299107	0.0307488	0.0298974	0.0286279	0.0286964	0.0307125	0.155656(TRUE)	-109038				NCU00918	NCU00918	1	1.50492	1.62058	1.29467	0.21923	0.278411	0.2656	0.255832	0.244264	0.286334	0.29058	0.276691	0.263964(TRUE)	-2856.34
non-orphan	NCU02247	2.2355	1	1	0.0515727	0.0509219	0.051267	0.0516281	0.247447(TRUE)	-49242.8				NCU00902	NCU00902	1.04768	1	1.12972	0	0	0.021966	0.0215173	0.0212825	0.019405	0.0215621	0.0208429	0.437137(TRUE)	-201702				NCU00919	NCU00919	1	1.01215	5.54854	1.94566	0.635998	0.640637	1.42103	0.935434	1.07472	1.09213	1.3256	1.26249	0.426627(TRUE)	-463.279
non-orphan	NCU02249	1.19234	1	1	0.0306172	0.0303805	0.0304275	0.0310524	0.176977(TRUE)	-57564.6				NCU00903	NCU00903	1.16446	1	1.36621	0	0	0.0129513	0.0156473	0.0124203	0.0140216	0.0147842	0.0134319	0.365966(TRUE)	-545530				NCU00920	NCU00920	1.22181	1.3679	1.44839	1	0.568312	0.580349	0.63556	0.492583	0.730765	0.74063	0.78204	0.733961	0.369369(TRUE)	-453.115
non-orphan	NCU02250	2.88925	1	1	0.0172477	0.016443	0.0164998	0.0172596	0.450751(TRUE)	-486567				NCU00904	NCU00904	1	1.56555	1.9362	0	0	0.0294973	0.0352808	0.0332273	0.0283816	0.0328083	0.0336753	0.359059(TRUE)	-154660				NCU00921	NCU00921	1.26074	2.31797	1.42131	1	0.526987	0.741684	0.620292	0.476291	0.717294	0.75608	0.737081	0.677677	0.371572(TRUE)	-613.043
non-orphan	NCU02253	5.47888	1	1	0.414543	0.374687	0.37563	0.422068	0.195896(TRUE)	-3262.26				NCU00905	NCU00905	1.4663	1	1.97316	0	0	0.0310798	0.0311254	0.0267364	0.0272026	0.032369	0.0264557	0.436336(TRUE)	-186408				NCU00922	NCU00922	0	0	0	0	0	0	0	0	0	0	0	0	0(FALSE)	0
non-orphan	NCU02258	2.14589	1	1	0.12401	0.124474	0.124535	0.12404	0.407407(TRUE)	-9089.87				NCU00906	NCU00906	1	1.21272	1.6395	0	0	0.0465195	0.0522553	0.0492841	0.0477435	0.0572477	0.0502498	0.395095(TRUE)	-57847.5				NCU00923	NCU00923	2.05995	1.72498	1.67915	1	0.490708	0.486561	0.46469	0.345537	0.485405	0.517276	0.522011	0.441501	0.376076(TRUE)	-1320.24
non-orphan	NCU02259	1.15637	1	1	0.0479878	0.0476782	0.0477152	0.0479743	0.316416(TRUE)	-22173				NCU00907	NCU00907	1.32167	1.38981	1	0.615	0.634	0.973167	0.837317	1.02319	1.33967	1.33308	1.35257	0.185986(TRUE)	-93.6949				NCU00924	NCU00924	1	2.21471	1.34791	1.77489	0.393477	0.638164	0.513811	0.524747	0.56349	0.646385	0.603035	0.664715	0.447247(TRUE)	-923.56
non-orphan	NCU02262	1.71968	1	1	0.0827229	0.0822111	0.0821639	0.0827941	0.343343(TRUE)	-15012.2				NCU00911	NCU00911	1	2.07947	3.88018	0	0	0.0135841	0.0198182	0.0199488	0.0142689	0.020305	0.0187387	0.17037(TRUE)	-938307				NCU00925	NCU00925	1.284	1	4.4567	1.6282	0.482953	0.407295	0.724331	0.542596	0.554253	0.549904	0.682044	0.583187	0.381181(TRUE)	-1217.84
non-orphan	NCU02269	3.83061	1	1	0.086111	0.0790419	0.0792838	0.0863297	0.236036(TRUE)	-37487.6				NCU00912	NCU00912	1	1.32329	1.42595	0	0.025	0.0555588	0.0609202	0.0583627	0.0548462	0.0687346	0.0597486	0.314615(TRUE)	-40477.6				NCU00926	NCU00926	1.37431	1.87083	1	1.70409	0.865105	1.04069	0.727055	0.958329	1.33223	1.26701	1.25007	1.41795	0.438438(TRUE)	-211.364
non-orphan	NCU02272	1.74204	1	1	0.0452647	0.0448507	0.0452006	0.0452707	0.153353(TRUE)	-44643.7				NCU00913	NCU00913	1.12233	1	1.25052	0	0	0.0253539	0.0270154	0.0233456	0.0245336	0.0282947	0.0256059	0.327227(TRUE)	-157663				NCU00927	NCU00927	1	2.15612	1.74294	1.72141	0.580083	0.92241	0.79167	0.790237	0.912012	1.05944	1.05782	1.07015	0.151852(TRUE)	-398.874
non-orphan	NCU02274	3.18447	1	1	0.0214071	0.0222178	0.0222965	0.0214071	0.400901(TRUE)	-334368				NCU00914	NCU00914	1.29271	1	1.29814	0.411	0	0.0198365	0.0209853	0.018449	0.0197333	0.0204201	0.0193044	0.228428(TRUE)	-304292				NCU00928	NCU00928	1	1.63223	1.1514	1.16719	0.545315	0.690063	0.602666	0.602273	0.752294	0.827752	0.799227	0.77061	0.440541(TRUE)	-363.473
non-orphan	NCU02276	1.39535	1	1	0.0320297	0.0314811	0.0316325	0.0321357	0.223123(TRUE)	-63730.4				NCU00915	NCU00915	1.51633	1.28278	1	1	1	0.00704368	0.0065962	0.00693437	0.00654284	0.00687336	0.00777393	0.338038(TRUE)	-1979550				NCU00929	NCU00929	2.44148	1.3848	2.29571	1	1.11978	0.844059	1.07965	0.648096	1.34456	1.21429	1.34958	1.11249	0.16987(TRUE)	-313.24
non-orphan	NCU02277	1.95782	1	1	0.0669039	0.0589517	0.0599033	0.0668735	0.284785(TRUE)	-27793.9				NCU00916	NCU00916	1.00985	1	1.69306	0	0	0.0283538	0.0298084	0.0268722	0.0261421	0.029661	0.0263474	0.340741(TRUE)	-151367				NCU00930	NCU00930	2.0221	2.32743	1	1.28695	0.329674	0.356463	0.24527	0.282061	0.352839	0.353281	0.306805	0.303434	0.255455(TRUE)	-2929.52
non-orphan	NCU02278	3.83195	1	1	0.0748403	0.0745339	0.0748614	0.0750567	0.237137(TRUE)	-47526.7				NCU00917	NCU00917	1.17348	1.22823	1	1	1	0.0439988	0.0388121	0.0467139	0.0423918	0.0428598	0.0441055	0.256657(TRUE)	-63076.3				NCU00931	NCU00931	1.09616	1.563	1	1.32325	0.58541	0.667657	0.549346	0.610972	0.783751	0.856983	0.779704	0.756729	0.398298(TRUE)	-391.874
non-orphan	NCU02280	1.32187	1	1	0.0206048	0.0218283	0.0218581	0.0206537	0.327628(TRUE)	-124043				NCU00918	NCU00918	1	1.07748	1.27664	0	0	0.0255952	0.0282954	0.0271489	0.026006	0.0289293	0.0277626	0.222022(TRUE)	-139695				NCU00932	NCU00932	0	0	0	0	0	0	0	0	0	0	0	0	0(FALSE)	0
non-orphan	NCU02282	3.50235	1	1	0.0452785	0.0437999	0.0439021	0.0455301	0.154755(TRUE)	-99640.4				NCU00919	NCU00919	2.40625	1.26312	1	1	1	0.0249114	0.0216568	0.0228777	0.026135	0.0238439	0.0240583	0.414615(TRUE)	-305042				NCU00934	NCU00934	2.53664	1	0	0	2.4683	0.976903	0	0	7021.8	6640.91	0	0	0.417718(TRUE)	-35.671
non-orphan	NCU02291	1.5421	1	1	0.0749862	0.0720337	0.0723931	0.0750758	0.347548(TRUE)	-16561.6				NCU00920	NCU00920	1.77375	1.42063	1	1	1	0.0276444	0.0251938	0.0244026	0.0255492	0.0237207	0.0248425	0.290991(TRUE)	-236678				NCU00935	NCU00935	2.0241	1.92842	1	2.63113	0.350688	0.334755	0.246316	0.371891	0.392096	0.309092	0.311405	0.350632	0.23033(TRUE)	-3500.05
non-orphan	NCU02293	1.23161	1	1	0.0631983	0.0712294	0.0713689	0.0635619	0.38989(TRUE)	-13381.2				NCU00921	NCU00921	1	1.05122	1.16989	0	0.001	0.0392994	0.0438076	0.0398076	0.0403197	0.0427657	0.0423503	0.177377(TRUE)	-61312.3				NCU00936	NCU00936	1.91328	5.1346	1	1.76447	0.651498	0.885153	0.524929	0.604901	0.80569	0.965467	0.683181	0.772609	0.412613(TRUE)	-1066.44
non-orphan	NCU02294	1.2534	1	1	0.0423596	0.0426737	0.0427276	0.0423073	0.193393(TRUE)	-34511.7				NCU00922	NCU00922	1	1.05655	1.13247	0.443	0.478	0.823989	0.939519	0.879905	1.3169	1.27828	1.33421	0.354054(TRUE)	-57.8093				NCU00937	NCU00937	1	16.196	6.24312	13.7361	0.83498	4.0713	2.93482	3.84778	1.96511	4.34087	4.02776	4.52784	0.377477(TRUE)	-768.777
non-orphan	NCU02299	1.192	1	1	0.0392061	0.0373037	0.0376336	0.0395577	0.170871(TRUE)	-36455.9				NCU00923	NCU00923	1.29859	1	1.14643	1	0	0.0263924	0.0273744	0.0262214	0.0277158	0.0281482	0.0248593	0.247247(TRUE)	-152247				NCU00938	NCU00938	1.41519	1.69897	1	3.52188	0.261805	0.266271	0.219072	0.389595	0.283619	0.310877	0.273108	0.320314	0.211512(TRUE)	-4257.22
non-orphan	NCU02301	4.93311	1	1	0.570211	0.459478	0.458847	0.572999	0.273173(TRUE)	-1755.83				NCU00924	NCU00924	1.59061	1	1.13963	1	0	0.0347306	0.0326392	0.032261	0.0318108	0.0326488	0.0304773	0.355355(TRUE)	-122144				NCU00939	NCU00939	1	1.86556	1.4433	7.09874	0.539762	0.771421	0.730129	1.24204	0.855435	1.11238	0.981243	1.14995	0.447047(TRUE)	-863.322
non-orphan	NCU02302	15.3239	1	1	0.182834	0.163335	0.163358	0.184648	0.352953(TRUE)	-47054.9				NCU00925	NCU00925	2.09813	1.95389	1	1	1	0.0200963	0.0182827	0.0195135	0.0195281	0.0181942	0.0212526	0.159259(TRUE)	-527308				NCU00940	NCU00940	0	0	0	0	0	0	0	0	0	0	0	0	0(FALSE)	0
non-orphan	NCU02303	2.85567	1	1	0.254521	0.226175	0.227809	0.254061	0.191692(TRUE)	-3829.43				NCU00926	NCU00926	1.48599	1.40278	1	1	1	0.0465008	0.0448912	0.0459818	0.0482354	0.0436875	0.0471022	0.452653(TRUE)	-68741.4				NCU00941	NCU00941	3.35456	1.55817	1.48215	1	1.48571	1.01252	0.99092	0.753048	1.58458	1.50951	1.58352	1.38994	0.205005(TRUE)	-216.598
non-orphan	NCU02315	1.16523	1	1	0.0356509	0.0373626	0.0374663	0.035688	0.174575(TRUE)	-39241				NCU00927	NCU00927	1.09471	1.10834	1	1	1	0.026039	0.0260797	0.0260149	0.023972	0.0277302	0.0248567	0.408609(TRUE)	-143886				NCU00943	NCU00943	0	1	3.18494	4.42678	0	0.954197	3.00402	4.17797	0	16.4006	43.7791	48.2986	0.228428(TRUE)	-838.864
non-orphan	NCU02321	5.38267	1	1	0.204358	0.183514	0.183274	0.20448	0.442342(TRUE)	-11999.1				NCU00928	NCU00928	1	1.12523	1.21035	0	0.021	0.047754	0.0496325	0.0456781	0.0446957	0.053274	0.04681	0.218819(TRUE)	-50013.5				NCU00944	NCU00944	3.22826	3.62651	1	6.85153	0.834299	0.866512	0.463728	1.16064	1.00744	1.01642	0.735008	1.04885	0.326927(TRUE)	-1607.64
non-orphan	NCU02322	8.36973	1	1	0.117397	0.107427	0.109174	0.117459	0.195796(TRUE)	-50117.9				NCU00929	NCU00929	1.15153	1	1.35285	0	0	0.0357997	0.0403967	0.0368136	0.0364578	0.0377127	0.0359574	0.301201(TRUE)	-81933				NCU00945	NCU00945	1	1.66467	1.70269	2.09869	0.536151	0.633085	0.672959	0.741556	0.713735	0.841848	0.847632	0.859019	0.151652(TRUE)	-587.479
non-orphan	NCU02324	6.47992	1	1	1.04338	0.654291	0.656515	1.04979	0.35966(TRUE)	-876.944				NCU00930	NCU00930	1.01543	1	1.01479	0.527	0.193	0.0180375	0.0206053	0.0190993	0.0195479	0.0191841	0.0186321	0.380781(TRUE)	-219316				NCU00946	NCU00946	0	0	0	0	0	0	0	0	0	0	0	0	0(FALSE)	0
non-orphan	NCU02325	2.02445	1	1	0.0337771	0.0419559	0.0419559	0.0340276	0.178278(TRUE)	-70987.3				NCU00931	NCU00931	2.12485	1.42663	1	1	1	0.0306589	0.0264097	0.0279692	0.031522	0.0264156	0.0291849	0.334635(TRUE)	-217186				NCU00947	NCU00947	0	3.96258	1	8.49931	0	3.48298	0.891348	7.41726	0	27.0883	6.81563	60.8096	0.227327(TRUE)	-1226.02
non-orphan	NCU02327	2.74283	1	1	0.545877	0.467113	0.474316	0.549829	0.426927(TRUE)	-841.287				NCU00932	NCU00932	1.00697	1.28154	1	0.524	0.725	0.444057	0.474786	0.522911	0.549818	0.565116	0.571347	0.488589(TRUE)	-508.904				NCU00948	NCU00948	1	3.68963	0	3.89557	0.975733	3.5894	0	3.7902	220.545	1837.42	0	1613.85	0.4003(TRUE)	-135.343
non-orphan	NCU02328	1.8621	1	1	0.112263	0.114425	0.114812	0.112304	0.312813(TRUE)	-9030.55				NCU00934	NCU00934	1.59042	1.34631	1	0.914	0.797	0.489474	0.40176	0.455389	0.481899	0.479512	0.524193	0.468769(TRUE)	-899.09				NCU00949	NCU00949	0	0	0	0	0	0	0	0	0	0	0	0	0(FALSE)	0
non-orphan	NCU02329	7.65226	1	1	0.278843	0.244057	0.244628	0.280811	0.31041(TRUE)	-10877				NCU00935	NCU00935	1.46585	1	1.68647	0	0	0.0095575	0.00920869	0.00775152	0.00833408	0.00928038	0.00766521	0.2997(TRUE)	-1599390				NCU00950	NCU00950	1	2.80644	4.48595	2.52655	0.713857	1.22959	1.56169	1.24365	1.17435	1.57243	1.67094	1.56792	0.418318(TRUE)	-432.964
non-orphan	NCU02331	1	0	1	0.979961	0	10578.1	0	0.382983(TRUE)	-36.1875				NCU00936	NCU00936	1	2.30532	1.7828	0	1	0.0328278	0.0416118	0.0436393	0.0355194	0.0429566	0.0437034	0.248749(TRUE)	-133158				NCU00951	NCU00951	2.75081	4.13601	1	1.96713	0.239069	0.260607	0.153329	0.210899	0.232768	0.269027	0.165051	0.217487	0.354354(TRUE)	-10956.5
non-orphan	NCU02333	2.14639	1	1	0.0345379	0.0366557	0.0367726	0.0345417	0.151251(TRUE)	-88024				NCU00937	NCU00937	1.62562	1	1.36742	0.979	0	0.136798	0.137526	0.114101	0.140991	0.138204	0.127483	0.356356(TRUE)	-10248				NCU00952	NCU00952	1.19137	1.41881	1.36094	1	0.35816	0.400805	0.371572	0.342179	0.417726	0.438958	0.469719	0.421734	0.415616(TRUE)	-1130.88
non-orphan	NCU02343	1.8215	1	1	0.0831325	0.0882513	0.0882378	0.0834182	0.286286(TRUE)	-14896.2				NCU00938	NCU00938	4.54737	1	12.0272	0	0	0.0790745	0.0890712	0.0425812	0.0821107	0.0856136	0.0414083	0.279379(TRUE)	-323618				NCU00953	NCU00953	1	1.67425	5.44889	2.06932	0.441389	0.601182	0.970395	0.678952	0.659912	0.772257	0.906475	0.775129	0.390791(TRUE)	-1091.99
non-orphan	NCU02344	4.64211	1	1	0.217477	0.194643	0.194821	0.217765	0.195295(TRUE)	-9266.06				NCU00939	NCU00939	1.49835	1.00967	1	1	0.837	0.0126676	0.012886	0.0120031	0.012815	0.0127613	0.0119933	0.262563(TRUE)	-651470				NCU00954	NCU00954	1	1.37467	1.06299	1.48041	0.437606	0.438915	0.411101	0.4783	0.499513	0.551421	0.544862	0.496532	0.489489(TRUE)	-755.424
non-orphan	NCU02347	1.23106	1	1	0.0252156	0.0270871	0.0271272	0.0253496	0.360861(TRUE)	-76138.5				NCU00940	NCU00940	3.31576	2.46059	1	0.945	0.852	1.7561	0.848973	1.51432	1.8066	1.74262	1.88279	0.22973(TRUE)	-196.211				NCU00955	NCU00955	1.72248	1	4.11698	1.3475	0.503959	0.359521	0.621044	0.405042	0.539861	0.440116	0.635182	0.508161	0.341842(TRUE)	-1571.16
non-orphan	NCU02348	1.61472	1	1	0.0902266	0.0943124	0.0960569	0.0901346	0.253754(TRUE)	-10809				NCU00941	NCU00941	1.04712	1	1.4248	0	0	0.0489852	0.061412	0.05514	0.0562904	0.0592508	0.0551596	0.218118(TRUE)	-39505.2				NCU00956	NCU00956	1.46354	1.40417	2.0004	1	0.6389	0.611571	0.803437	0.512886	0.852821	0.772779	0.915241	0.719311	0.188789(TRUE)	-491.523
non-orphan	NCU02355	1.61328	1	1	0.0317741	0.031058	0.0310838	0.0317975	0.403904(TRUE)	-77223				NCU00943	NCU00943	1	1.29702	1.15793	0.07	0.885	0.111931	0.119929	0.117846	0.119588	0.126233	0.123423	0.391992(TRUE)	-10092.9				NCU00957	NCU00957	1.69722	1	1.35573	1.46193	0.203425	0.172638	0.177642	0.195356	0.222418	0.182164	0.224493	0.209045	0.187187(TRUE)	-5289.48
non-orphan	NCU02356	1.34803	1	1	0.0228534	0.02133	0.0213303	0.0228907	0.390891(TRUE)	-112469				NCU00944	NCU00944	1	1.52862	1.16062	0	1	0.0299194	0.0316463	0.035738	0.0288241	0.0338051	0.0329576	0.337738(TRUE)	-122433				NCU00958	NCU00958	1.37925	1.6105	2.28243	1	0.390302	0.408329	0.444502	0.312706	0.438955	0.452195	0.529825	0.376438	0.328629(TRUE)	-1618.91
non-orphan	NCU02361	3.244	1	1	0.0495466	0.0494552	0.04955	0.0498444	0.206707(TRUE)	-88861.4				NCU00945	NCU00945	1.33461	1.28331	1	1	1	0.0253172	0.0263187	0.0253153	0.0255262	0.0245169	0.0252319	0.361562(TRUE)	-183657				NCU00959	NCU00959	1.71927	2.67243	2.6442	1	0.246221	0.249977	0.294175	0.179532	0.267921	0.283924	0.281516	0.206823	0.163263(TRUE)	-6155.01
non-orphan	NCU02369	3.21138	1	1	0.189994	0.16452	0.164521	0.190186	0.417918(TRUE)	-8068.67				NCU00946	NCU00946	2.66065	1	1.15117	0.983	0.414	0.813053	0.566223	0.517606	0.711772	0.743042	0.7054	0.246146(TRUE)	-584.548				NCU00960	NCU00960	0	0	4.93333	1	0	0	4.81838	0.976312	0	0	5700.99	435.323	0.422122(TRUE)	-101.527
non-orphan	NCU02375	1.27109	1	1	0.031455	0.0320041	0.0323308	0.0314694	0.3997(TRUE)	-57322.6				NCU00947	NCU00947	1	2.02289	1.20574	0.355	0.891	0.540514	0.61911	0.710184	0.696189	0.75857	0.715095	0.37978(TRUE)	-475.552				NCU00961	NCU00961	1	1.5499	1.52058	5.28703	0.73284	0.979549	0.984854	1.72261	1.28704	1.6046	1.5264	1.53208	0.315015(TRUE)	-295.194
non-orphan	NCU02378	2.1551	1	1	0.0554557	0.0560489	0.0564768	0.0554202	0.231031(TRUE)	-42274.4				NCU00948	NCU00948	1.51821	1	1.5204	0.503	0.182	0.606209	0.600549	0.493369	0.633799	0.708918	0.644086	0.158859(TRUE)	-540.379				NCU00962	NCU00962	1	1.28973	1.60113	1.25456	0.592706	0.697782	0.810359	0.671935	0.903841	0.968128	0.987003	0.996342	0.258659(TRUE)	-288.058
non-orphan	NCU02382	2.15929	1	1	0.0679378	0.0683229	0.0686685	0.0679049	0.261562(TRUE)	-27790.5				NCU00949	NCU00949	1	1.50749	1.19402	0.01	1	0.0852573	0.0972272	0.101073	0.0909916	0.105253	0.105932	0.383183(TRUE)	-15957.3				NCU00963	NCU00963	4.75231	4.15383	1	3.52839	1.16106	1.05687	0.548057	1.05285	1.27931	1.25159	0.862681	1.20974	0.38038(TRUE)	-1142.88
non-orphan	NCU02385	1.73692	1	1	0.053119	0.0538906	0.0538208	0.0536654	0.18959(TRUE)	-33096.9				NCU00950	NCU00950	1.99704	1.14409	1	1	0.999	0.0539127	0.0485077	0.0464779	0.0511697	0.0515023	0.0465163	0.19019(TRUE)	-70361.8				NCU00964	NCU00964	2.00323	3.14426	1	2.27394	0.952736	1.22672	0.668886	0.991772	1.24898	1.36198	1.1315	1.34051	0.176577(TRUE)	-417.449
non-orphan	NCU02386	1.55645	1	1	0.0472766	0.046666	0.0472398	0.0477294	0.205806(TRUE)	-34473				NCU00951	NCU00951	1.09556	1	1.05281	1	0	0.00569864	0.00613961	0.00562461	0.00592979	0.00608887	0.005775	0.439439(TRUE)	-1849940				NCU00965	NCU00965	1	1.25743	1.20184	1.16866	0.240856	0.233757	0.22851	0.240509	0.236573	0.277874	0.281229	0.246943	0.284084(TRUE)	-2387.94
non-orphan	NCU02390	3.57257	1	1	0.0642458	0.0653536	0.0653893	0.0648612	0.245045(TRUE)	-52445.5				NCU00952	NCU00952	1.43184	1.31948	1	1	1	0.0269633	0.0254105	0.0255418	0.0256239	0.0262405	0.0278959	0.43984(TRUE)	-178071				NCU00966	NCU00966	1.41851	2.33207	1	1.24081	0.468193	0.613653	0.421716	0.416354	0.522688	0.580018	0.520579	0.549358	0.437437(TRUE)	-975.757
non-orphan	NCU02393	1.22257	1	1	0.0127377	0.0129199	0.013029	0.0128205	0.327127(TRUE)	-317310				NCU00953	NCU00953	1.72542	1	1.33287	1	0	0.0534693	0.0551412	0.0484825	0.0553043	0.0546447	0.0482935	0.202803(TRUE)	-58215.9				NCU00967	NCU00967	1	2.5522	2.44397	4.29691	0.551527	0.944002	0.920134	1.12302	0.84534	1.12156	1.02698	1.17128	0.451351(TRUE)	-784.293
non-orphan	NCU02397	3.18471	1	1	0.044069	0.0398324	0.0401153	0.044051	0.311311(TRUE)	-106041				NCU00954	NCU00954	1.01986	1	1.13968	0	0	0.032914	0.0372753	0.0357203	0.0363384	0.0411742	0.0354697	0.186587(TRUE)	-80460.6				NCU00968	NCU00968	1	1.41172	3.04685	1.0664	0.476694	0.551607	0.795755	0.502948	0.705296	0.742738	0.817621	0.617412	0.491291(TRUE)	-691.509
non-orphan	NCU02401	1.75381	1	1	0.0834975	0.0833822	0.0834035	0.0835338	0.287287(TRUE)	-14449.6				NCU00955	NCU00955	1.11911	1	2.42226	0	0	0.0458551	0.0549577	0.0443203	0.0449495	0.0558576	0.0462498	0.193493(TRUE)	-72190.5				NCU00969	NCU00969	2.00524	2.73657	1	1.5715	0.190034	0.222832	0.15225	0.188747	0.200683	0.220738	0.182116	0.185803	0.411712(TRUE)	-8339.61
non-orphan	NCU02402	1.74975	1	1	0.0400755	0.041891	0.0421313	0.0404636	0.163163(TRUE)	-50729				NCU00956	NCU00956	1.02677	1.20465	1	0.852	1	0.0271419	0.0266557	0.027788	0.0280924	0.0280329	0.0291876	0.163263(TRUE)	-121050				NCU00970	NCU00970	0	1.23063	1.61413	1	0	1.15419	1.59455	0.932235	0	137.935	815.704	2768.77	0.181181(TRUE)	-57.8303
non-orphan	NCU02405	1.47743	1	1	0.035428	0.0354404	0.0354876	0.035427	0.193193(TRUE)	-60989.6				NCU00957	NCU00957	1.66627	1	1.21816	1	0	0.00924998	0.00940433	0.00880556	0.00988835	0.00939852	0.00875621	0.44965(TRUE)	-1246120				NCU00971	NCU00971	2.64323	1.79099	1	1.24854	0.128073	0.112111	0.0923001	0.100125	0.133018	0.116083	0.0961254	0.104696	0.293594(TRUE)	-19019.5
non-orphan	NCU02406	1.42718	1	1	0.0449732	0.0435448	0.043514	0.0456309	0.155756(TRUE)	-37685.8				NCU00958	NCU00958	1.22082	1	1.1582	1	0	0.0171754	0.0189319	0.0175291	0.0166424	0.0172291	0.0170743	0.324925(TRUE)	-316179				NCU00972	NCU00972	3.6959	7.3651	1	21.2892	1.16143	1.70794	0.547827	2.01237	1.5212	1.77563	1.01451	1.81512	0.265966(TRUE)	-2159.91
non-orphan	NCU02411	1.48899	1	1	0.0366058	0.0336757	0.0337645	0.0368324	0.171471(TRUE)	-55752.1				NCU00959	NCU00959	1	1.15292	1.13139	0	0.983	0.00973174	0.0106381	0.0100521	0.00996506	0.0106115	0.0106926	0.163463(TRUE)	-764034				NCU00973	NCU00973	1	2.01155	57.4548	3.3819	0.847673	1.45595	3.8546	1.93164	2.27459	2.48284	3.02494	3.06115	0.41992(TRUE)	-1086.62
non-orphan	NCU02412	2.8879	1	1	0.104312	0.108612	0.10858	0.10515	0.302102(TRUE)	-17886.1				NCU00960	NCU00960	1	1.73354	1.25156	0.134	0.979	0.230026	0.29297	0.257789	0.274234	0.267794	0.293074	0.278879(TRUE)	-2727.05				NCU00974	NCU00974	1	1.51623	1.87968	1.56304	0.377845	0.46122	0.510362	0.44638	0.483062	0.498827	0.541895	0.55949	0.418218(TRUE)	-1058.1
non-orphan	NCU02415	1.26649	1	1	0.0360686	0.0369153	0.0369129	0.0363498	0.165165(TRUE)	-42236.2				NCU00961	NCU00961	1	1.17357	1.20314	0.342	0.455	0.440715	0.484752	0.494672	0.563109	0.604613	0.583061	0.292292(TRUE)	-524.961				NCU00975	NCU00975	1	2.36499	2.5197	20.1312	0.738776	1.31949	1.39329	2.7948	1.57136	2.10772	2.30522	2.32093	0.452553(TRUE)	-781.757
non-orphan	NCU02419	1.13222	1	1	0.0313386	0.0305368	0.0305461	0.0313262	0.310911(TRUE)	-52870				NCU00962	NCU00962	1.26147	1	1.1058	1	0	0.0271772	0.0252298	0.0235036	0.0263392	0.0267829	0.0256086	0.165666(TRUE)	-151959				NCU00976	NCU00976	1	0	0	1.87831	0.903756	0	0	1.78353	8143.89	0	0	13119.3	0.437037(TRUE)	-35.4963
non-orphan	NCU02423	1.26039	1	1	0.0252568	0.0255244	0.0256331	0.0252852	0.342142(TRUE)	-84857.1				NCU00963	NCU00963	1.22379	2.37708	1	1	1	0.0133375	0.0127206	0.01526	0.0131511	0.013289	0.0143382	0.311612(TRUE)	-764932				NCU00977	NCU00977	1.5043	1.1218	1.28409	1	0.393706	0.317593	0.370213	0.27754	0.406761	0.406569	0.435343	0.408284	0.378178(TRUE)	-1304.77
non-orphan	NCU02428	2.07522	1	1	0.0618001	0.0581472	0.058843	0.0617925	0.175375(TRUE)	-35617.7				NCU00964	NCU00964	1.35098	1.58604	1	1	1	0.0212049	0.0216417	0.022287	0.0233479	0.0201357	0.022419	0.467467(TRUE)	-291472				NCU00978	NCU00978	1	2.14358	1.3278	1.66235	0.535135	0.743041	0.623662	0.681155	0.690627	0.86566	0.812542	0.818208	0.368969(TRUE)	-528.976
non-orphan	NCU02430	2.43036	1	1	0.0497588	0.0467597	0.0467879	0.0499001	0.156757(TRUE)	-61151.8				NCU00965	NCU00965	1.72248	1	1.65253	0.947	0	0.0495279	0.0520104	0.0439969	0.0521276	0.0494103	0.0438513	0.207007(TRUE)	-76146.8				NCU00979	NCU00979	3.61797	2.44091	1	1.80421	0.0981885	0.0918589	0.070701	0.0802567	0.100743	0.0980094	0.0739736	0.0848531	0.215315(TRUE)	-48606.1
non-orphan	NCU02431	1.55489	1	1	0.0351335	0.037131	0.0374839	0.0352173	0.195796(TRUE)	-57639.5				NCU00966	NCU00966	1.06297	1	1.20908	0	0	0.0287741	0.0312123	0.0309225	0.0277264	0.0318686	0.0292092	0.285686(TRUE)	-111070				NCU00980	NCU00980	1.99661	1.20405	3.58696	1	0.465993	0.400123	0.596965	0.362167	0.578827	0.506822	0.640664	0.46706	0.344745(TRUE)	-1562.14
non-orphan	NCU02432	1.47951	1	1	0.0409999	0.0422257	0.0422359	0.0409999	0.185485(TRUE)	-38007				NCU00967	NCU00967	1.22927	1.19675	1	1	1	0.0229004	0.0221263	0.0240943	0.0231801	0.0233253	0.0227777	0.152452(TRUE)	-191739				NCU00981	NCU00981	1.03429	1	1.92541	1.16572	0.256608	0.236901	0.338789	0.281907	0.29782	0.298705	0.368801	0.314076	0.296296(TRUE)	-2167.56
non-orphan	NCU02435	1.89784	1	1	0.00909949	0.00873435	0.00885518	0.00909949	0.183283(TRUE)	-860389				NCU00968	NCU00968	1.82863	1	1.06617	1	0.057	0.0528128	0.0517421	0.045467	0.0526093	0.0469601	0.0479859	0.200501(TRUE)	-62821.7				NCU00983	NCU00983	1	1.52684	5.30806	2.32046	0.234899	0.280105	0.393045	0.329994	0.264773	0.307852	0.406317	0.341109	0.17958(TRUE)	-4947.25
non-orphan	NCU02437	1.2467	1	1	0.00720053	0.00715075	0.00716365	0.00720553	0.237538(TRUE)	-766403				NCU00969	NCU00969	1.42247	1	1.30244	1	0	0.0171296	0.0188131	0.0161256	0.0186654	0.0172367	0.0174473	0.202402(TRUE)	-379651				NCU00984	NCU00984	1.80906	1	30.8832	1.882	0.657419	0.497009	1.3098	0.678346	0.845987	0.70457	1.09478	0.899993	0.28018(TRUE)	-3205.71
non-orphan	NCU02450	1.26806	1	1	0.0319632	0.0333943	0.0334535	0.0319755	0.31972(TRUE)	-55378.9				NCU00970	NCU00970	3.65511	1.80719	1	1	0.902	0.899424	0.553781	0.7286	0.855418	0.77047	0.899802	0.480681(TRUE)	-785.5				NCU00985	NCU00985	1	5.75782	3.82359	3.88144	0.411026	0.913863	0.80927	0.817081	0.464209	0.932324	0.898397	0.852841	0.266466(TRUE)	-2322.89
non-orphan	NCU02451	1	0	1	0.772313	0	1.01739	0	0.327628(TRUE)	-14335.4				NCU00971	NCU00971	1	1.48897	1.45735	0	1	0.0039351	0.00448257	0.00460434	0.00379569	0.0045678	0.00429388	0.304204(TRUE)	-4477020				NCU00986	NCU00986	0	0	0	1	0	0	0	0.9836	0	0	0	6440.62	0.24965(TRUE)	-21.0854
non-orphan	NCU02453	1.26104	1	1	0.0242609	0.0221918	0.0222327	0.0243885	0.256456(TRUE)	-98044.1				NCU00972	NCU00972	1	1.03198	1.0126	0.451	0.605	0.0984914	0.100711	0.0956711	0.0992676	0.102525	0.101753	0.391592(TRUE)	-10924.6				NCU00987	NCU00987	1	2.20505	1.92222	3.2195	0.472586	0.739908	0.708514	0.866848	0.718352	0.877014	0.818288	0.880208	0.447247(TRUE)	-873.419
non-orphan	NCU02457	1.41939	1	1	0.0454362	0.0481341	0.0482827	0.0455177	0.186286(TRUE)	-32451.7				NCU00973	NCU00973	1.1524	1	1.44216	0.043	0.006	0.188917	0.19589	0.180909	0.18454	0.211254	0.174159	0.210511(TRUE)	-4628.96				NCU00988	NCU00988	1	11.2573	2.07348	19.6371	0.763645	3.24078	1.40579	3.63892	1.72177	3.51762	2.23412	3.61968	0.367768(TRUE)	-854.323
non-orphan	NCU02460	1.85791	1	1	0.0274279	0.0272958	0.0273126	0.0274429	0.336136(TRUE)	-117626				NCU00974	NCU00974	1.231	1	1.50105	0	0	0.0331884	0.0339596	0.0287206	0.034822	0.035658	0.0326647	0.201301(TRUE)	-111530				NCU00989	NCU00989	0	0	0	0	0	0	0	0	0	0	0	0	0(FALSE)	0
non-orphan	NCU02461	1	0	1	0.917718	0	1.53522	0	0.48028(TRUE)	-6551.79				NCU00975	NCU00975	1	1.08054	1.17284	0.002	0.098	0.0728367	0.0817455	0.0785228	0.0740062	0.0829868	0.0781782	0.337738(TRUE)	-18388.3				NCU00990	NCU00990	1	1.88216	1.6952	1.56787	0.735985	1.01146	1.02305	0.938826	1.18021	1.33817	1.42161	1.33548	0.15976(TRUE)	-214.337
non-orphan	NCU02467	1.50522	1	1	0.0568998	0.052581	0.0527141	0.056991	0.306306(TRUE)	-24571.4				NCU00976	NCU00976	1.34821	1.03902	1	0.836	0.56	0.374687	0.359484	0.353884	0.397354	0.422819	0.385706	0.457257(TRUE)	-1052.24				NCU00992	NCU00992	10.9784	1	14.5842	1.8639	2.52049	0.717546	2.96339	1.03753	2.85546	1.27318	2.59678	1.71974	0.337638(TRUE)	-1022.96
non-orphan	NCU02474	1.17098	1	1	0.0296116	0.0305761	0.030616	0.0296598	0.221021(TRUE)	-53364.8				NCU00977	NCU00977	1.28829	1.49392	1	1	1	0.02367	0.022961	0.0244633	0.0228815	0.0242166	0.0244548	0.293794(TRUE)	-224414				NCU00993	NCU00993	1	1.74602	1.40646	1.62324	0.827483	1.17842	1.0846	1.09178	1.56753	1.65584	1.67725	1.65767	0.327027(TRUE)	-114.951
non-orphan	NCU02476	1.88094	1	1	0.109325	0.11934	0.120287	0.10951	0.329229(TRUE)	-9179.23				NCU00978	NCU00978	1	1.04913	1.16889	0	0	0.0265616	0.0301039	0.0302588	0.0301964	0.0313782	0.0314975	0.173173(TRUE)	-105902				NCU00994	NCU00994	3.71825	1	0	0	3.60239	0.977668	0	0	8890.3	7487.95	0	0	0.185586(TRUE)	-46.884
non-orphan	NCU02477	1.86755	1	1	0.0588142	0.0637666	0.0640951	0.0588103	0.218819(TRUE)	-27896.4				NCU00979	NCU00979	1	1.68917	1.66726	0	1	0.00401853	0.00452574	0.00488033	0.00364229	0.00498941	0.00494143	0.381281(TRUE)	-5016220				NCU00995	NCU00995	10.6777	6.58762	1.01807	1	0.424308	0.407922	0.199265	0.184195	0.416949	0.423363	0.218224	0.206239	0.355255(TRUE)	-13867.8
non-orphan	NCU02482	1.39669	1	1	0.0478852	0.0481562	0.0480936	0.0483252	0.249149(TRUE)	-31734.3				NCU00980	NCU00980	1.2542	1	1.15429	1	0	0.0240161	0.0247411	0.0232145	0.0245507	0.0259335	0.0222936	0.330831(TRUE)	-181308				NCU00998	NCU00998	1	1.50621	1.92795	1.71741	0.51553	0.592725	0.71309	0.625582	0.66892	0.78422	0.874332	0.792375	0.157457(TRUE)	-581.853
non-orphan	NCU02495	1.17703	1	1	0.044923	0.0492748	0.0492949	0.0449158	0.404705(TRUE)	-25275.8				NCU00981	NCU00981	1.33238	1.33949	1	1	1	0.0218891	0.0204164	0.0210217	0.0204901	0.0208995	0.0215987	0.327628(TRUE)	-258163				NCU00999	NCU00999	1	1.4682	1.12879	1.78349	0.270289	0.325283	0.256515	0.314208	0.298967	0.327309	0.342875	0.373463	0.309209(TRUE)	-2120.21
non-orphan	NCU02499	1.87456	1	1	0.0725476	0.0714164	0.0715247	0.0725694	0.333333(TRUE)	-20412.1				NCU00983	NCU00983	1.1936	1	1.4551	0	0	0.0124059	0.0145658	0.0114378	0.0128881	0.0136159	0.0130105	0.212713(TRUE)	-576000				NCU01000	NCU01000	1	1.1101	1.20896	2.89163	0.489019	0.528172	0.563422	0.80013	0.680635	0.665268	0.787686	0.793718	0.465866(TRUE)	-589.861
non-orphan	NCU02508	1.40548	1	1	0.0386885	0.0368548	0.0369671	0.0390603	0.337037(TRUE)	-48126.7				NCU00984	NCU00984	2.67445	1.3536	1	1	1	0.0669802	0.0523157	0.0564128	0.0661445	0.0558221	0.0589528	0.154054(TRUE)	-67963.6				NCU01001	NCU01001	1.11488	1	1.32873	1.27529	0.319962	0.29327	0.33219	0.328279	0.380938	0.318462	0.371476	0.345457	0.370871(TRUE)	-1435.54
non-orphan	NCU02509	1.2792	1	1	0.0112146	0.0112718	0.0113107	0.0112256	0.259159(TRUE)	-342163				NCU00985	NCU00985	3.27765	1	1.21475	1	0.254	0.528633	0.387296	0.327812	0.473927	0.470189	0.405942	0.341341(TRUE)	-1736.27				NCU01002	NCU01002	1.5073	2.07067	1	1.74671	0.262146	0.308118	0.241695	0.294062	0.298163	0.297874	0.263283	0.301786	0.24024(TRUE)	-3389.13
non-orphan	NCU02511	2.18253	1	1	0.0556846	0.0565554	0.0565027	0.0557394	0.444244(TRUE)	-39869.9				NCU00986	NCU00986	1.37459	1	1.61834	0.353	0.184	0.739317	0.849381	0.608284	0.912776	0.918771	0.833515	0.156356(TRUE)	-281.216				NCU01004	NCU01004	1.04839	1	3.61498	1.49441	0.300817	0.323223	0.51336	0.35529	0.395325	0.371017	0.472575	0.42474	0.28969(TRUE)	-2090.39
non-orphan	NCU02512	1.55915	1	1	0.0582933	0.056763	0.0568558	0.0589234	0.329229(TRUE)	-26073.9				NCU00987	NCU00987	1.22199	1.16674	1	0.851	0.795	0.21922	0.224088	0.227302	0.235659	0.254039	0.266909	0.296597(TRUE)	-2646.49				NCU01005	NCU01005	2.21657	3.36295	1	2.87348	1.06209	1.31149	0.699431	1.30116	1.36502	1.45594	1.1357	1.49766	0.331732(TRUE)	-419.341
non-orphan	NCU02513	1.39323	1	1	0.0290877	0.0289583	0.0289641	0.0293236	0.196296(TRUE)	-72776.3				NCU00988	NCU00988	1.86088	2.08584	1	0.971	0.991	0.554811	0.412829	0.539166	0.535344	0.527671	0.594915	0.427728(TRUE)	-1125.68				NCU01006	NCU01006	1.72362	2.08573	1	1.47148	0.532708	0.557003	0.44645	0.509266	0.651044	0.712188	0.579848	0.574954	0.461061(TRUE)	-898.277
non-orphan	NCU02519	1.28007	1	1	0.0431653	0.0434943	0.0433987	0.0430697	0.176577(TRUE)	-31940				NCU00989	NCU00989	0	0	0	0.5	0.5	0	0	0	0	0	0	0(FALSE)	0				NCU01007	NCU01007	1.85895	1.48009	1	1.09813	0.340413	0.318726	0.288439	0.276277	0.377097	0.384643	0.315972	0.345881	0.311712(TRUE)	-1980.61
non-orphan	NCU02525	1.13551	1	1	0.0439972	0.0464371	0.0467599	0.043966	0.322923(TRUE)	-25382.2				NCU00990	NCU00990	1	1.11477	1.11089	0.317	0.498	0.25105	0.27876	0.27816	0.285757	0.311731	0.296713	0.378679(TRUE)	-1635.52				NCU01008	NCU01008	1	1.83732	1.04989	2.13012	0.339172	0.448691	0.360974	0.443731	0.428168	0.4834	0.441647	0.489314	0.375475(TRUE)	-1365.85
non-orphan	NCU02528	1.54227	1	1	0.0414995	0.0410182	0.0411372	0.0418436	0.205806(TRUE)	-47196.9				NCU00992	NCU00992	1.90221	1	1.60747	0.907	0.001	0.225927	0.237946	0.185458	0.23915	0.241796	0.217653	0.205105(TRUE)	-4757.27				NCU01009	NCU01009	0	1	0	0	0	0.991441	0	0	0	3326.24	0	0	0.251952(TRUE)	-16.8945
non-orphan	NCU02533	2.24426	1	1	0.0698099	0.0709645	0.0719865	0.0697921	0.38018(TRUE)	-26308.3				NCU00993	NCU00993	3.72489	1	2.60295	0.895	0.009	0.936777	0.86588	0.526089	0.962546	0.999763	0.755148	0.424625(TRUE)	-984.06				NCU01010	NCU01010	1.03089	1.94997	1	2.02105	0.555612	0.767711	0.54731	0.771018	0.801137	0.927268	0.78851	0.982472	0.367367(TRUE)	-437.488
non-orphan	NCU02538	1.69328	1	1	0.032626	0.0350771	0.0352162	0.0326495	0.487788(TRUE)	-75855.2				NCU00994	NCU00994	1.04003	1	4.70779	0	0	0.228479	0.292346	0.226836	0.244917	0.294469	0.261103	0.185786(TRUE)	-5112.25				NCU01011	NCU01011	1.1861	0	57.6117	1	1.12702	0	53.5873	0.928836	21.4922	0	444.058	18.4372	0.301401(TRUE)	-824.099
non-orphan	NCU02540	6.75132	1	1	0.118045	0.120166	0.120347	0.118056	0.495696(TRUE)	-38565.6				NCU00995	NCU00995	18.5214	1	83.0686	0	0	0.52295	0.538307	0.135671	0.51656	0.54256	0.124267	0.170771(TRUE)	-204110				NCU01012	NCU01012	0	0	0	0	0	0	0	0	0	0	0	0	0(FALSE)	0
non-orphan	NCU02543	5.3585	1	1	0.217328	0.189724	0.189906	0.218131	0.206807(TRUE)	-10853.3				NCU00998	NCU00998	1.24428	1.12715	1	1	1	0.0232204	0.0237061	0.023214	0.0244689	0.0238198	0.0234033	0.48969(TRUE)	-179577				NCU01013	NCU01013	1	1.47627	5.03381	1.67241	0.361698	0.44935	0.792212	0.488428	0.441537	0.610272	0.666302	0.572212	0.334535(TRUE)	-1571.41
non-orphan	NCU02545	1	0	1	0.954206	0	3.49603	0	0.473874(TRUE)	-3731.17				NCU00999	NCU00999	1.08601	1	1.7241	0	0	0.0251394	0.0309723	0.0262556	0.0255375	0.0295126	0.0263945	0.363864(TRUE)	-161522				NCU01014	NCU01014	0	0	0	0	0	0	0	0	0	0	0	0	0(FALSE)	0
non-orphan	NCU02546	2.94512	1	1	0.068031	0.0718737	0.0718051	0.0681152	0.223223(TRUE)	-39287.5				NCU01000	NCU01000	1.0476	1.45072	1	0.99	1	0.0240764	0.0254196	0.0250409	0.0235148	0.0231831	0.0265154	0.167167(TRUE)	-179513				NCU01015	NCU01015	1	1.22996	1.64351	1.20355	0.499287	0.575014	0.70043	0.572544	0.729617	0.713359	0.80291	0.742998	0.327928(TRUE)	-433.96
non-orphan	NCU02547	1.7357	1	1	0.0253042	0.0247912	0.0248108	0.0253374	0.353153(TRUE)	-134728				NCU01001	NCU01001	1	1.58198	1.07352	0.001	1	0.0263639	0.0292716	0.0305208	0.0260548	0.0304025	0.0301292	0.435836(TRUE)	-153691				NCU01016	NCU01016	1	1.36192	1.28791	1.44483	0.485938	0.568795	0.577851	0.553751	0.636648	0.704595	0.718726	0.69841	0.35986(TRUE)	-528.764
non-orphan	NCU02553	1.16702	1	1	0.0464446	0.0477803	0.0478651	0.0466778	0.277778(TRUE)	-25349.4				NCU01002	NCU01002	1.40142	1	1.16757	1	0	0.0194913	0.0200922	0.0178384	0.0188512	0.0201297	0.0187359	0.408709(TRUE)	-282673				NCU01017	NCU01017	0	0	0	0	0	0	0	0	0	0	0	0	0(FALSE)	0
non-orphan	NCU02554	1.37874	1	1	0.0341189	0.0362828	0.0365467	0.0341811	0.155956(TRUE)	-48858				NCU01003	NCU01003	0	0	0	0.5	0.5	0	0	0	0	0	0	0(FALSE)	0				NCU01019	NCU01019	1	2.14608	5.32115	2.10021	0.477842	0.685581	1.0008	0.668861	0.606494	0.849311	0.873346	0.874168	0.378278(TRUE)	-1230.49
non-orphan	NCU02561	1.52471	1	1	0.0381827	0.0392103	0.0392828	0.0384166	0.247147(TRUE)	-47491.6				NCU01004	NCU01004	1.70143	1	1.65908	0.987	0	0.0195449	0.0210243	0.016605	0.0211401	0.0198744	0.0174379	0.241642(TRUE)	-399691				NCU01021	NCU01021	1.01026	1.08084	1.23026	1	0.184965	0.182289	0.186268	0.174728	0.185804	0.193627	0.216759	0.186721	0.230931(TRUE)	-3645.28
non-orphan	NCU02564	1.88728	1	1	0.0668842	0.0636892	0.0638993	0.0677479	0.298498(TRUE)	-24542.8				NCU01005	NCU01005	1	1.14818	1.02344	0.293	0.997	0.0513106	0.0518901	0.0530056	0.0494994	0.050479	0.0481739	0.267167(TRUE)	-38928.4				NCU01022	NCU01022	1	1.1719	1.96548	1.62556	0.644928	0.749079	0.988444	0.876285	1.08885	1.13049	1.18571	1.20481	0.170571(TRUE)	-242.553
non-orphan	NCU02567	1.2004	1	1	0.0398625	0.0411789	0.0411789	0.0399548	0.333033(TRUE)	-35883.8				NCU01006	NCU01006	1.27305	1	1.09112	1	0	0.019636	0.0184905	0.0181281	0.0195616	0.0181114	0.0189109	0.423724(TRUE)	-285030				NCU01023	NCU01023	1.32199	1.23715	1.29101	1	0.318697	0.303849	0.337394	0.3017	0.35241	0.3614	0.354078	0.326495	0.364264(TRUE)	-1512.52
non-orphan	NCU02570	1.8769	1	1	0.0915045	0.100676	0.100751	0.0921804	0.420521(TRUE)	-12002.2				NCU01007	NCU01007	1.1867	1.25094	1	1	1	0.017396	0.0179844	0.0167041	0.0184268	0.0161768	0.0186296	0.215315(TRUE)	-313169				NCU01024	NCU01024	1.67307	1.42712	1.72595	1	0.336329	0.316205	0.311292	0.245112	0.346758	0.32455	0.357651	0.284453	0.273574(TRUE)	-2583.78
non-orphan	NCU02572	1.38487	1	1	0.0330921	0.0323719	0.0323863	0.0330971	0.177878(TRUE)	-61051				NCU01008	NCU01008	1.384	1.28435	1	1	1	0.0318067	0.028282	0.0295447	0.0326632	0.0301724	0.0296737	0.365666(TRUE)	-141018				NCU01026	NCU01026	1	2.98761	1.46426	1.98843	0.592896	1.07904	0.772935	0.814064	0.912591	1.15417	1.09523	1.06624	0.378679(TRUE)	-451.242
non-orphan	NCU02574	1	0	1	0.978207	0	3738.09	0	0.329329(TRUE)	-85.8873				NCU01009	NCU01009	1.4021	1.62125	1	1	1	0.11066	0.110698	0.126173	0.121412	0.120214	0.134058	0.358458(TRUE)	-12585.6				NCU01027	NCU01027	0	1	1.3855	1.78897	0	0.980948	1.33504	1.74422	0	383.338	1065.33	129.915	0.161662(TRUE)	-103.123
non-orphan	NCU02576	1.11634	1	1	0.0223886	0.0223797	0.0223735	0.0225233	0.376276(TRUE)	-95849.6				NCU01010	NCU01010	1.52171	1	1.53335	0.457	0	0.109156	0.117033	0.101451	0.111298	0.114444	0.102568	0.473273(TRUE)	-14562.6				NCU01032	NCU01032	1	1.3084	4.73542	1.32752	0.521676	0.591901	0.977499	0.619878	0.702236	0.747645	0.969854	0.785226	0.475576(TRUE)	-708.15
non-orphan	NCU02588	1.81933	1	1	0.0488969	0.0524172	0.0524434	0.0489624	0.24024(TRUE)	-37264.5				NCU01011	NCU01011	4.41097	0	1	0.996	0	4.22762	0.974892	0	2861.59	80.7535	0	0.190891(TRUE)	-191.394				NCU01033	NCU01033	0	0	0	1	0	0	0	0.971054	0	0	0	5023.76	0.247047(TRUE)	-33.0351
non-orphan	NCU02589	1.40976	1	1	0.0485708	0.0533202	0.053557	0.0487683	0.235035(TRUE)	-27836.1				NCU01012	NCU01012	1	1.86153	1.91858	0.002	0.427	0.280334	0.371503	0.354508	0.347819	0.392572	0.385568	0.315315(TRUE)	-2082.37				NCU01034	NCU01034	1.51923	1	3.16904	1.16748	1.10534	0.832572	1.69798	0.953191	1.8411	1.7918	1.91545	1.79939	0.208809(TRUE)	-121.125
non-orphan	NCU02590	1.36598	1	1	0.0366829	0.0391633	0.0391584	0.0368524	0.494194(TRUE)	-42664.3				NCU01013	NCU01013	1.07626	1.21062	1	1	1	0.0217742	0.0228008	0.0245505	0.0216896	0.0238046	0.0223144	0.449049(TRUE)	-189676				NCU01036	NCU01036	1	1.10089	1.72509	1.13438	0.239016	0.256244	0.304345	0.242943	0.283873	0.298443	0.304801	0.277345	0.301702(TRUE)	-2155.73
non-orphan	NCU02592	1.56944	1	1	0.0365684	0.0374916	0.0375035	0.0366195	0.164164(TRUE)	-54836.4				NCU01014	NCU01014	1.45437	1	0	1	1	1.40027	0	0.959365	14569.9	0	256.727	0.271271(TRUE)	-56.6333				NCU01038	NCU01038	0	1	0	0	0	0.973293	0	0	0	1744.04	0	0	0.250851(TRUE)	-52.0307
non-orphan	NCU02594	1.30931	1	1	0.0616521	0.0609731	0.061174	0.0616974	0.422122(TRUE)	-17583.5				NCU01015	NCU01015	1.39007	1.28494	1	1	1	0.0244489	0.0242578	0.0257021	0.0251919	0.0254917	0.0247783	0.324925(TRUE)	-197030				NCU01039	NCU01039	1	5.99619	9.17177	11.2561	0.779307	2.83129	3.58975	3.7742	2.37388	3.79838	4.11257	3.95963	0.471872(TRUE)	-484.32
non-orphan	NCU02595	1.35658	1	1	0.032455	0.0302655	0.0307367	0.0324793	0.228829(TRUE)	-66485.3				NCU01016	NCU01016	1.08192	1	1.04182	0.871	0.115	0.0380447	0.0415047	0.0367147	0.0397352	0.0422667	0.0394166	0.179179(TRUE)	-65374.3				NCU01041	NCU01041	2.03805	1.43897	6.46392	1	0.70639	0.581343	1.08189	0.509291	0.891127	0.738656	0.966152	0.747493	0.406206(TRUE)	-1007.88
non-orphan	NCU02596	12.8437	1	1	0.108462	0.0990976	0.0996736	0.108595	0.298098(TRUE)	-105479				NCU01017	NCU01017	1.43249	1.39882	1	1	1	0.124035	0.119562	0.123858	0.127773	0.125379	0.134731	0.34995(TRUE)	-10471.1				NCU01042	NCU01042	0	0	0	0	0	0	0	0	0	0	0	0	0(FALSE)	0
non-orphan	NCU02597	1.51851	1	1	0.0461018	0.0470012	0.0476191	0.0464049	0.256356(TRUE)	-37632.8				NCU01019	NCU01019	1.65608	1.15741	1	1	1	0.0210236	0.0198562	0.020127	0.0210152	0.0201403	0.0194684	0.33043(TRUE)	-296771				NCU01043	NCU01043	0	0	0	0	0	0	0	0	0	0	0	0	0(FALSE)	0
non-orphan	NCU02598	2.58359	1	1	0.0625188	0.0649499	0.0659707	0.0628042	0.208208(TRUE)	-38787.2				NCU01021	NCU01021	1.23968	1.30731	1	1	1	0.0108519	0.010175	0.0102157	0.0103006	0.0104296	0.0111014	0.288388(TRUE)	-871308				NCU01044	NCU01044	1	1.46735	4.83086	1.41099	0.478732	0.579871	0.950036	0.571649	0.594613	0.74144	0.886167	0.678946	0.434334(TRUE)	-893.493
non-orphan	NCU02601	3.50775	1	1	0.132315	0.128822	0.130445	0.132741	0.278378(TRUE)	-15764.2				NCU01022	NCU01022	1.94616	1.81168	1	1	1	0.0395663	0.0387417	0.0391728	0.0413257	0.0361792	0.0426402	0.154354(TRUE)	-125979				NCU01045	NCU01045	4.58234	4.63129	2.74925	1	0.926268	0.986198	0.879598	0.481899	1.16275	1.09625	1.03509	0.636955	0.351552(TRUE)	-1309.25
non-orphan	NCU02602	1.70107	1	1	0.0298375	0.0298157	0.0298444	0.0298175	0.166667(TRUE)	-87689.8				NCU01023	NCU01023	1.24198	1.22735	1	1	1	0.0170624	0.016665	0.0180692	0.0163612	0.0179397	0.016382	0.284384(TRUE)	-345150				NCU01047	NCU01047	1.17596	1.03197	2.73097	1	0.47624	0.417014	0.683162	0.468675	0.643934	0.617492	0.715834	0.519219	0.483984(TRUE)	-714.892
non-orphan	NCU02603	1.91785	1	1	0.0640306	0.0609084	0.0610939	0.064302	0.282482(TRUE)	-28547.3				NCU01024	NCU01024	1.38485	1	1.04275	1	0.009	0.0216582	0.0218454	0.0199766	0.0214268	0.0208182	0.020046	0.504705(TRUE)	-230339				NCU01048	NCU01048	0	0	1	3.65981	0	0	0.973686	3.57073	0	0	579.89	1406.05	0.168869(TRUE)	-134.5
non-orphan	NCU02604	1.31003	1	1	0.047421	0.0478156	0.0477717	0.0475435	0.233233(TRUE)	-27608.5				NCU01025	NCU01025	0	0	0	0.5	0.5	0	0	0	0	0	0	0(FALSE)	0				NCU01049	NCU01049	0	0	0	1	0	0	0	0.932144	0	0	0	5.72082	0.225826(TRUE)	-1154.62
non-orphan	NCU02605	1.64875	1	1	0.0387431	0.0360068	0.0360872	0.0388195	0.367267(TRUE)	-63304.8				NCU01026	NCU01026	1	1.47918	1.43709	0	0.717	0.0657948	0.0772879	0.0752419	0.067337	0.0832187	0.0802343	0.234535(TRUE)	-28168.1				NCU01050	NCU01050	2.67612	1	3.07952	2715.92	1.47996	0.79735	1.74762	3.10722	2.46822	1.61193	2.57797	2.59029	0.351151(TRUE)	-36288.5
non-orphan	NCU02609	1.39785	1	1	0.0372443	0.0344247	0.034623	0.0373274	0.245646(TRUE)	-47574.7				NCU01027	NCU01027	3.68485	4.61378	1	0.989	0.991	1.58166	0.735478	1.75884	1.76387	1.49349	1.71673	0.395295(TRUE)	-441.028				NCU01051	NCU01051	1	4.70021	0	198.214	0.903179	3.85121	0	140.779	6.66268	17.7834	0	422.3	0.241642(TRUE)	-2320.15
non-orphan	NCU02610	23.2661	1	1	0.162307	0.141847	0.141847	0.162635	0.161161(TRUE)	-94373.1				NCU01032	NCU01032	1.04779	1	1.05338	0.398	0.009	0.0232113	0.0252328	0.0226872	0.0245339	0.0245588	0.0248733	0.144945(TRUE)	-149211				NCU01052	NCU01052	1	4.93077	0	36.3476	0.95188	4.59375	0	33.4791	27.5005	155.387	0	779.399	0.338639(TRUE)	-765.404
non-orphan	NCU02611	1.47621	1	1	0.0375473	0.0377246	0.0378558	0.0375347	0.457858(TRUE)	-51502.8				NCU01033	NCU01033	2.01566	1.37306	1	1	1	0.123649	0.115927	0.124835	0.127335	0.121106	0.121428	0.34995(TRUE)	-13225.6				NCU01053	NCU01053	2.5006	7.18295	1	6.45642	1.44214	2.51778	0.804016	2.35851	2.32463	2.67863	1.85499	2.68209	0.376577(TRUE)	-435.416
non-orphan	NCU02612	2.63089	1	1	0.144722	0.135462	0.13602	0.146277	0.356557(TRUE)	-9702.7				NCU01034	NCU01034	1	1.17981	2.62555	0	0	0.249726	0.32247	0.291405	0.291901	0.349024	0.299129	0.287087(TRUE)	-2503.03				NCU01054	NCU01054	0	1	0	1.21608	0	0.950625	0	1.15	0	739.849	0	2514.87	0.181381(TRUE)	-91.9482
non-orphan	NCU02613	2.66255	1	1	0.0746366	0.0755627	0.0756166	0.0746645	0.319419(TRUE)	-26698.2				NCU01036	NCU01036	1.2223	1	1.46487	0	0	0.015856	0.0173709	0.014718	0.0163676	0.0169589	0.0148019	0.176476(TRUE)	-466863				NCU01055	NCU01055	1	38.3183	5.17444	13.4615	0.852	5.59279	2.61686	4.30325	2.50495	4.79942	3.95261	5.30818	0.338238(TRUE)	-980.83
non-orphan	NCU02614	2.12737	1	1	0.0818912	0.0838354	0.0839301	0.0820792	0.329029(TRUE)	-18054.1				NCU01038	NCU01038	1.45281	1	1.76216	0.078	0	0.213668	0.252357	0.207921	0.229354	0.237627	0.21056	0.216216(TRUE)	-4324.48				NCU01056	NCU01056	1	2.54122	3.62572	3.90502	0.661691	1.10882	1.38072	1.37227	1.15915	1.54596	1.57047	1.63618	0.415816(TRUE)	-510.995
non-orphan	NCU02616	3.24756	1	1	0.0694954	0.067153	0.0671498	0.0696124	0.171271(TRUE)	-46503.7				NCU01039	NCU01039	1.0003	1	2.1704	0	0	0.0978419	0.114713	0.0891551	0.0969231	0.106082	0.0980121	0.438238(TRUE)	-16838.7				NCU01057	NCU01057	1	408.143	70.4397	80.9072	0.839358	14.8956	11.7689	11.3654	2.40093	15.4181	11.7665	11.5979	0.331431(TRUE)	-8251.03
non-orphan	NCU02619	5.77507	1	1	0.146441	0.140663	0.141112	0.146678	0.224024(TRUE)	-23071.1				NCU01041	NCU01041	1	1.4353	1.37724	0	0.881	0.0455326	0.0500997	0.0513009	0.0433765	0.0507903	0.0471352	0.1998(TRUE)	-60337.6				NCU01058	NCU01058	0	1	0	1.40821	0	0.948915	0	1.34399	0	136.286	0	793.96	0.167367(TRUE)	-163.536
non-orphan	NCU02620	1.71993	1	1	0.0526565	0.050688	0.050688	0.0527884	0.200601(TRUE)	-32826.4				NCU01042	NCU01042	1.5367	1	1.61006	0.412	0.022	0.317222	0.329627	0.272804	0.339381	0.368596	0.345512	0.339439(TRUE)	-1882.25				NCU01059	NCU01059	2.26985	1.99547	1	14.0594	1.50688	1.31391	0.828883	3.09586	2.50806	2.46359	2.10854	2.58463	0.181281(TRUE)	-376.685
non-orphan	NCU02621	1.48921	1	1	0.0253183	0.0241564	0.0243155	0.0254182	0.164364(TRUE)	-104891				NCU01043	NCU01043	0	0	0	0.5	0.5	0	0	0	0	0	0	0(FALSE)	0				NCU01060	NCU01060	2.30472	1	1.01099	1.38049	0.415761	0.302439	0.304822	0.350521	0.418958	0.361958	0.368989	0.348437	0.331031(TRUE)	-1731.79
non-orphan	NCU02623	2.26342	1	1	0.0363616	0.0361275	0.0361275	0.0364735	0.205706(TRUE)	-94560.3				NCU01044	NCU01044	1.22049	1	1.66425	0	0	0.0376993	0.0508271	0.0403211	0.0438275	0.0461092	0.0386248	0.154354(TRUE)	-79900.8				NCU01061	NCU01061	1	1.08215	3.51803	1.41657	0.44654	0.468708	0.641273	0.52194	0.573545	0.612644	0.705548	0.58443	0.428428(TRUE)	-928.529
non-orphan	NCU02624	2.66028	1	1	0.0462569	0.0399668	0.0399694	0.046438	0.433634(TRUE)	-83270.6				NCU01045	NCU01045	1	1.02753	1.51826	0	0	0.0529139	0.0656693	0.0581236	0.054776	0.0612256	0.0543093	0.207107(TRUE)	-37653.8				NCU01063	NCU01063	8.28756	1.48431	44.0742	1	0.881305	0.358158	0.958227	0.290755	0.862404	0.401615	0.909778	0.358005	0.245245(TRUE)	-13130.3
non-orphan	NCU02626	1.47104	1	1	0.0466139	0.0451708	0.0452149	0.0468597	0.235435(TRUE)	-33305.7				NCU01047	NCU01047	1	1.08855	1.08359	0	0.578	0.0222922	0.0263915	0.0242955	0.024535	0.0249175	0.0239562	0.367467(TRUE)	-165348				NCU01064	NCU01064	1	5.2257	73.1668	6.33754	0.532868	1.31316	2.45001	1.42971	0.844978	1.61079	2.09657	1.72063	0.180981(TRUE)	-5327.27
non-orphan	NCU02627	4.17721	1	1	0.202295	0.187422	0.187766	0.20268	0.155956(TRUE)	-8795.15				NCU01048	NCU01048	1	1.71796	1.47828	0.192	0.673	0.493779	0.606313	0.602914	0.60931	0.678674	0.649351	0.385485(TRUE)	-587.594				NCU01065	NCU01065	1	6.7886	2.5242	18.2212	0.510459	1.25482	0.877355	1.53967	0.647943	1.36473	0.992129	1.67362	0.237838(TRUE)	-2946.6
non-orphan	NCU02629	2.13481	1	1	0.0228949	0.0213106	0.0213507	0.0228909	0.461461(TRUE)	-206739				NCU01049	NCU01049	1	1.67138	0	1	1	0.991021	0	1.56921	5971.28	0	3594.38	0.206807(TRUE)	-56.5685				NCU01066	NCU01066	2.02289	3.17528	1	5.729	1.12676	1.43645	0.724788	1.70579	1.59972	1.73859	1.40948	1.78579	0.400701(TRUE)	-437.236
non-orphan	NCU02631	1.20993	1	1	0.0549555	0.0597916	0.0598028	0.0551782	0.177578(TRUE)	-16318.6				NCU01050	NCU01050	4.56418	1	0	1	1	4.46738	0	0.971714	14769.2	0	6542.11	0.382482(TRUE)	-74.0852				NCU01067	NCU01067	1.39054	1	1.92672	1.04408	0.461218	0.38268	0.498093	0.405673	0.545647	0.506566	0.554042	0.488142	0.447948(TRUE)	-933.031
non-orphan	NCU02632	1.31543	1	1	0.035943	0.0350781	0.0355435	0.0365168	0.228829(TRUE)	-46490				NCU01051	NCU01051	1	2.25998	1.99782	0	0.779	0.271057	0.349779	0.351085	0.289047	0.370311	0.383676	0.259259(TRUE)	-2890.8				NCU01068	NCU01068	3.14179	2.32797	1	3.46141	0.52049	0.438405	0.312634	0.523556	0.502926	0.48406	0.376555	0.563887	0.253854(TRUE)	-2784.52
non-orphan	NCU02633	1.34749	1	1	0.0406045	0.0397719	0.0401184	0.0406867	0.206707(TRUE)	-39883.7				NCU01052	NCU01052	1	1.92369	1.22192	0.115	1	0.191075	0.220216	0.222979	0.198026	0.245876	0.229708	0.22012(TRUE)	-4415.19				NCU01069	NCU01069	1.26353	1.00219	5.08942	1	0.251265	0.232455	0.367393	0.217294	0.296665	0.251579	0.36258	0.255374	0.206206(TRUE)	-4317.1
non-orphan	NCU02635	1.11503	1	1	0.0258974	0.0265052	0.0266119	0.0258755	0.175976(TRUE)	-71802				NCU01053	NCU01053	1	1.79142	1.22904	0	1	0.043854	0.048519	0.0511784	0.0430076	0.0515597	0.0515752	0.207007(TRUE)	-66390.7				NCU01070	NCU01070	3.77048	1	11.8603	1.11959	1.04794	0.562927	1.48739	0.524443	1.25954	0.815008	1.27098	0.876663	0.332533(TRUE)	-1366.4
non-orphan	NCU02637	1.43832	1	1	0.0101799	0.0104166	0.0104086	0.0101787	0.216216(TRUE)	-467388				NCU01054	NCU01054	1	1.64569	1.59728	0.193	0.534	0.570959	0.759134	0.796463	0.843861	0.875484	0.909356	0.151451(TRUE)	-346.935				NCU01071	NCU01071	0	1	348.776	1.20318	0	0.776541	171.467	0.946337	0	4.38584	317.083	4.98481	0.174775(TRUE)	-3938.37
non-orphan	NCU02639	1.88976	1	1	0.0198763	0.0195261	0.0195662	0.0199106	0.321522(TRUE)	-219358				NCU01055	NCU01055	2.23979	2.76269	1	1	1	0.0687679	0.0568109	0.0705578	0.0661202	0.0565332	0.0705672	0.309109(TRUE)	-79359.3				NCU01072	NCU01072	1	3.9209	3.93883	6.73317	0.322454	0.6568	0.72233	0.762924	0.421745	0.724844	0.776454	0.759815	0.204805(TRUE)	-3491.4
non-orphan	NCU02640	2.53525	1	1	0.0644443	0.0631698	0.0631236	0.0643583	0.234434(TRUE)	-35420				NCU01056	NCU01056	2.84494	1.85931	1	0.981	0.842	1.02367	0.676704	0.933079	1.11506	1.03569	1.12776	0.159259(TRUE)	-378.132				NCU01073	NCU01073	2.20004	1.22041	1.37283	1	1.25417	0.874533	0.999974	0.763212	1.53591	1.41457	1.49723	1.45674	0.422523(TRUE)	-142.108
non-orphan	NCU02644	1.49965	1	1	0.0188857	0.0198573	0.0198573	0.0189519	0.293193(TRUE)	-177601				NCU01057	NCU01057	1	7.58845	2.45485	0	1	0.0473825	0.0769414	0.0814171	0.0511365	0.0787641	0.0816858	0.285786(TRUE)	-149138				NCU01074	NCU01074	1	10.9493	9.96769	10.2347	0.772194	2.96543	3.20799	3.17488	1.73647	3.51597	3.45399	3.36013	0.36977(TRUE)	-836.039
non-orphan	NCU02652	2.0077	1	1	0.221667	0.217804	0.218467	0.222992	0.234234(TRUE)	-2744.17				NCU01058	NCU01058	1	1.98131	1.73508	0	0.853	0.178302	0.25046	0.231133	0.197123	0.252111	0.252011	0.192893(TRUE)	-5321.02				NCU01075	NCU01075	0	0	0	1	0	0	0	0.962338	0	0	0	1137.44	0.191191(TRUE)	-80.3637
non-orphan	NCU02657	4.20518	1	1	0.0285612	0.0283814	0.0283814	0.0285612	0.340941(TRUE)	-285583				NCU01059	NCU01059	1.19733	1.00063	1	0.999	0.505	0.0614198	0.0645033	0.0631041	0.068654	0.0640741	0.0593916	0.284084(TRUE)	-28042.1				NCU01076	NCU01076	0	1	1.12047	185.975	0	0.580124	0.684453	70.743	0	1.46073	1.9679	87.9046	0.18959(TRUE)	-9013.62
non-orphan	NCU02663	8.56955	1	1	0.0921877	0.0831188	0.083285	0.0925272	0.380781(TRUE)	-79164.2				NCU01060	NCU01060	1	1.22718	1.24688	0	0.356	0.0433446	0.0492517	0.0469193	0.0429461	0.0493867	0.0470935	0.290591(TRUE)	-54663.9				NCU01077	NCU01077	1	2.10518	3.35991	67.8286	0.748503	1.26665	1.7106	3.0596	1.71275	2.17812	2.48501	2.48469	0.377978(TRUE)	-1888.63
non-orphan	NCU02664	1.29035	1	1	0.0646853	0.065647	0.0659145	0.0649545	0.24985(TRUE)	-14980.8				NCU01061	NCU01061	1.75182	1	1.14942	0.983	0.3	0.309533	0.301838	0.280498	0.356314	0.326518	0.314299	0.334434(TRUE)	-1982.54				NCU01078	NCU01078	1	1.51308	1.65324	4.91586	0.655527	0.825851	0.893084	1.40853	1.05831	1.23264	1.23769	1.32801	0.414515(TRUE)	-443.193
non-orphan	NCU02668	1.14971	1	1	0.010315	0.01061	0.0106075	0.0103261	0.154254(TRUE)	-364209				NCU01063	NCU01063	1.30949	1	1.68342	0	0	0.101924	0.109407	0.0970285	0.112624	0.11853	0.103054	0.474474(TRUE)	-15323.5				NCU01079	NCU01079	0	0	1	11.1323	0	0	0.951325	10.943	0	0	8717.93	21660	0.243243(TRUE)	-59.1131
non-orphan	NCU02671	1.41444	1	1	0.017159	0.0171085	0.0170999	0.0171503	0.334134(TRUE)	-199426				NCU01064	NCU01064	1.83716	1	1.79716	0.77	0	0.0581229	0.0641538	0.0480301	0.061931	0.0600271	0.0523257	0.492092(TRUE)	-61069.8				NCU01080	NCU01080	6.3495	1	15.7247	1.5712	0.78748	0.333631	0.933227	0.393806	0.868539	0.415383	0.984649	0.503373	0.161061(TRUE)	-5399.88
non-orphan	NCU02674	1.36481	1	1	0.0677667	0.0707162	0.0709487	0.0678614	0.238639(TRUE)	-14096				NCU01065	NCU01065	1.4676	1	2.10457	0	0	0.0204018	0.0218985	0.0172548	0.0196832	0.02159	0.0198412	0.221922(TRUE)	-369665				NCU01081	NCU01081	1	1.85203	1.25827	1.9273	0.675496	0.96444	0.826876	0.984929	1.15806	1.24123	1.23951	1.26949	0.326527(TRUE)	-248.455
non-orphan	NCU02675	1	0	1	0.935481	0	2.66171	0	0.44024(TRUE)	-4201.99				NCU01066	NCU01066	4.15731	1	4.21215	0.281	0	0.105621	0.102694	0.0632239	0.107436	0.110474	0.0809776	0.15976(TRUE)	-72564.4				NCU01082	NCU01082	1	1.88821	4.49983	3.54437	0.761061	1.08764	1.73249	1.66208	1.4412	1.73203	1.95904	1.94937	0.169469(TRUE)	-307.631
non-orphan	NCU02677	1.67085	1	1	0.029368	0.0315587	0.0316074	0.0295665	0.187287(TRUE)	-83013.1				NCU01067	NCU01067	1	1.27167	1.57942	0	0	0.0356685	0.0426927	0.0369522	0.0357131	0.03732	0.0356754	0.177277(TRUE)	-98736.7				NCU01083	NCU01083	1	1.72049	1.89376	2.02667	0.459182	0.607192	0.616327	0.662682	0.652179	0.776868	0.780608	0.810001	0.481281(TRUE)	-762.014
non-orphan	NCU02678	1.43771	1	1	0.117683	0.1153	0.115766	0.118423	0.155155(TRUE)	-6245.14				NCU01068	NCU01068	1.39498	1	2.30929	0	0	0.0189152	0.0211001	0.0175813	0.0185293	0.0211296	0.0175804	0.211812(TRUE)	-447860				NCU01084	NCU01084	1	1.81145	8.75944	2.02891	0.486227	0.710789	1.2703	0.737219	0.829887	1.02825	1.07505	0.993422	0.383884(TRUE)	-1104.59
non-orphan	NCU02687	1.65066	1	1	0.0667706	0.0707172	0.070998	0.0668456	0.23013(TRUE)	-20643.4				NCU01069	NCU01069	1.19344	1	1.37235	0	0	0.0245978	0.0272107	0.0232606	0.0247494	0.0254542	0.0240518	0.246046(TRUE)	-176761				NCU01085	NCU01085	1	1.54131	6.82331	1.3754	0.579507	0.699024	1.3134	0.729576	0.962334	1.07048	1.17689	1.06202	0.462763(TRUE)	-654.077
non-orphan	NCU02688	1.1985	1	1	0.0327557	0.0330913	0.0332178	0.0327638	0.165465(TRUE)	-48305.8				NCU01070	NCU01070	1.22918	1.63936	1	1	1	0.0626254	0.0580102	0.0640566	0.0586106	0.0640279	0.0668488	0.305305(TRUE)	-40381.7				NCU01086	NCU01086	1.03506	1.04567	1.18816	1	0.566708	0.555847	0.610613	0.551449	0.742979	0.755817	0.741649	0.750477	0.169069(TRUE)	-310.427
non-orphan	NCU02689	1.14903	1	1	0.0266734	0.0266848	0.0270084	0.026674	0.401201(TRUE)	-66827.4				NCU01071	NCU01071	1.49118	1	2.36518	0.277	0.148	1.1206	1.51129	0.848285	1.6454	1.49692	1.6276	0.429229(TRUE)	-110.791				NCU01087	NCU01087	0	0	0	0	0	0	0	0	0	0	0	0	0(FALSE)	0
non-orphan	NCU02690	5.09626	1	1	0.0890769	0.0850065	0.0853983	0.0892476	0.253453(TRUE)	-46137.5				NCU01072	NCU01072	1.20959	1	1.34557	0.11	0	0.112153	0.120154	0.106743	0.120692	0.135307	0.115931	0.304505(TRUE)	-10499.7				NCU01088	NCU01088	3.33886	1	7.06251	2.33538	1.01081	0.484592	1.27504	0.802846	1.10041	0.829413	1.3139	1.07361	0.381582(TRUE)	-1150.22
non-orphan	NCU02691	1.30491	1	1	0.0437381	0.0473112	0.0474719	0.043945	0.1999(TRUE)	-28905.5				NCU01073	NCU01073	1.39373	1	1.76399	0.001	0	0.116817	0.128577	0.108645	0.120913	0.131173	0.105253	0.407708(TRUE)	-13402				NCU01089	NCU01089	1	2.20534	1.0495	4.76111	0.600501	0.987227	0.665626	1.35512	0.984279	1.29355	1.07167	1.27845	0.350751(TRUE)	-485.501
non-orphan	NCU02694	23.5228	1	1	0.894453	0.573915	0.574064	0.898474	0.322422(TRUE)	-5108.35				NCU01074	NCU01074	1	2.45164	2.68966	0	0.185	0.201958	0.303366	0.267708	0.219342	0.298503	0.309657	0.171772(TRUE)	-5613.29				NCU01090	NCU01090	0	0	0	0	0	0	0	0	0	0	0	0	0(FALSE)	0
non-orphan	NCU02700	1.22566	1	1	0.070784	0.0708231	0.0708057	0.0709661	0.429029(TRUE)	-12456.2				NCU01075	NCU01075	0	0	0	0.5	0.5	0	0	0	0	0	0	0(FALSE)	0				NCU01092	NCU01092	1	10.7437	1.83877	2.62313	0.274522	0.626109	0.350723	0.424932	0.300646	0.562537	0.455534	0.514961	0.17047(TRUE)	-5472.3
non-orphan	NCU02704	1.70821	1	1	0.100039	0.100885	0.102059	0.100005	0.485786(TRUE)	-10601.2				NCU01076	NCU01076	0	1.23502	1	0	0.945	0	0.976742	1.20653	0	2373.13	4174.74	0.314515(TRUE)	-91.5102				NCU01093	NCU01093	0	1	0	0	0	0.973378	0	0	0	6438.88	0	0	0.184084(TRUE)	-25.9878
non-orphan	NCU02705	1.33317	1	1	0.0664844	0.0709213	0.0710522	0.0664637	0.287588(TRUE)	-15384.4				NCU01077	NCU01077	1	2.09997	1.81174	0	0.839	0.208355	0.288234	0.301955	0.250506	0.305904	0.312017	0.237437(TRUE)	-3755.99				NCU01094	NCU01094	0	1.79952	1	2.86953	0	1.72402	0.955881	2.7195	0	138.024	71.5637	115.551	0.238438(TRUE)	-404.37
non-orphan	NCU02706	1.29998	1	1	0.0552553	0.0557506	0.0558037	0.0554831	0.331932(TRUE)	-21551.5				NCU01078	NCU01078	1	1.03571	1.13716	0.028	0.083	0.0765303	0.0839019	0.0767745	0.0792783	0.0849556	0.0807251	0.403704(TRUE)	-17392.4				NCU01095	NCU01095	1.67587	7.94913	8.97004	1	1.19216	2.68534	2.99025	0.823889	1.9936	3.17637	2.79252	1.86689	0.491191(TRUE)	-437.765
non-orphan	NCU02707	1.233	1	1	0.00900648	0.00987841	0.00992966	0.00905557	0.380981(TRUE)	-452234				NCU01079	NCU01079	1	1.91911	2.16051	0.116	0.424	0.689941	1.05667	1.0042	1.05957	1.23628	1.20045	0.265866(TRUE)	-263.975				NCU01096	NCU01096	0	2.83556	1	0	0	2.76541	0.955204	0	0	2717.44	10745.3	0	0.276376(TRUE)	-36.6924
non-orphan	NCU02712	2.3075	1	1	0.0502258	0.0510127	0.0508891	0.0520333	0.165065(TRUE)	-53816.3				NCU01080	NCU01080	1	1.08714	1.27861	0	0	0.0235229	0.0252326	0.0237364	0.0231769	0.0258105	0.0250864	0.411712(TRUE)	-169039				NCU01097	NCU01097	1.61211	1.92847	2.42588	1	0.325289	0.337661	0.383418	0.260227	0.369445	0.369479	0.405814	0.310951	0.260561(TRUE)	-2641.04
non-orphan	NCU02713	3.34085	1	1	0.0474762	0.0471446	0.0473242	0.0474762	0.426326(TRUE)	-91414				NCU01081	NCU01081	1.65765	1.44018	1	1	1	0.0719604	0.0659566	0.0728131	0.0722796	0.0656367	0.0661221	0.248148(TRUE)	-37401.1				NCU01098	NCU01098	1	2.44272	1.17923	1.98166	0.831866	1.60218	0.990067	1.39571	1.93222	1.93078	1.93534	1.98092	0.398599(TRUE)	-104.775
non-orphan	NCU02723	1.45633	1	1	0.0361695	0.0335824	0.0336763	0.0361614	0.187888(TRUE)	-56284.1				NCU01082	NCU01082	2.03655	1.60739	1	1	1	0.067495	0.0550605	0.0614872	0.0702468	0.0642315	0.0699398	0.162062(TRUE)	-51862.1				NCU01100	NCU01100	1.1906	2.10627	1	1.36785	0.497638	0.613156	0.477478	0.527166	0.636146	0.680876	0.618042	0.650845	0.383083(TRUE)	-663.623
non-orphan	NCU02724	1.83079	1	1	0.0299718	0.0321204	0.0322386	0.0299686	0.305005(TRUE)	-91231.2				NCU01083	NCU01083	1.48995	1.51616	1	1	1	0.0182721	0.0171219	0.0188821	0.0177366	0.0172945	0.0193537	0.303003(TRUE)	-396695				NCU01101	NCU01101	1.8975	3.81899	1	2.4009	0.522397	0.683555	0.384178	0.574862	0.608765	0.727396	0.539888	0.671273	0.326627(TRUE)	-1679.24
non-orphan	NCU02727	9.81447	1	1	0.200456	0.176651	0.17672	0.202577	0.292793(TRUE)	-24344.1				NCU01084	NCU01084	1	1.48963	1.2885	0	1	0.034986	0.0431704	0.0403054	0.0358627	0.0393245	0.0395835	0.168969(TRUE)	-84043.9				NCU01102	NCU01102	1.27578	1.01658	1	1.09886	0.348769	0.330968	0.313875	0.319503	0.366098	0.371171	0.387273	0.387332	0.41011(TRUE)	-1149.77
non-orphan	NCU02729	1.16823	1	1	0.0489278	0.050605	0.0507866	0.0490429	0.236136(TRUE)	-21707.3				NCU01085	NCU01085	1.79677	1	1.41798	1	0	0.0442638	0.039722	0.0354106	0.040185	0.0439402	0.0383577	0.36967(TRUE)	-102918				NCU01103	NCU01103	0	12.5844	9.078	1	0	11.8711	8.48152	0.965796	0	1631.48	1266.85	86.586	0.364464(TRUE)	-308.276
non-orphan	NCU02733	1.25449	1	1	0.0467873	0.04507	0.0452399	0.0469037	0.151151(TRUE)	-27891.8				NCU01086	NCU01086	1.22692	1	1.42491	0.006	0	0.0891928	0.0932535	0.0820104	0.0900838	0.0940574	0.0914867	0.387387(TRUE)	-18377.5				NCU01104	NCU01104	1	1.33898	1.19881	1.20654	0.541576	0.697011	0.629985	0.648043	0.793645	0.821979	0.840074	0.84684	0.305405(TRUE)	-318.875
non-orphan	NCU02736	2.57914	1	1	0.0205824	0.0208916	0.0208916	0.0205952	0.331231(TRUE)	-287096				NCU01087	NCU01087	1	2.20331	1.10304	0.43	0.764	0.84921	0.9242	1.36944	1.52223	1.64518	1.537	0.303203(TRUE)	-93.1068				NCU01105	NCU01105	0	0	0	0	0	0	0	0	0	0	0	0	0(FALSE)	0
non-orphan	NCU02744	2.06362	1	1	0.0165545	0.0173368	0.0173263	0.016609	0.436537(TRUE)	-328032				NCU01088	NCU01088	1	2.52725	2.84826	0	0	0.0448587	0.0779387	0.0638852	0.047993	0.0642898	0.0737982	0.197698(TRUE)	-91797.3				NCU01106	NCU01106	1	1.6334	14.1014	2.68622	0.668858	0.859024	2.09185	1.25062	1.20153	1.50254	1.71497	1.79759	0.428629(TRUE)	-781.764
non-orphan	NCU02748	1.3726	1	1	0.0415201	0.0414076	0.0422205	0.0415599	0.29029(TRUE)	-37823.5				NCU01089	NCU01089	1	1.58953	1.07463	0.055	1	0.0523957	0.0610546	0.0583776	0.0540474	0.0573397	0.0644532	0.216617(TRUE)	-43510.7				NCU01107	NCU01107	1	3.19496	1.71208	1.57598	0.125224	0.182188	0.174613	0.157582	0.140049	0.196049	0.164042	0.17028	0.386887(TRUE)	-11157
non-orphan	NCU02755	1.41356	1	1	0.0273919	0.0278953	0.0279538	0.027415	0.458458(TRUE)	-79187.2				NCU01090	NCU01090	2.1819	1	0	1	1	2.1324	0	0.902559	15778.6	0	191.863	0.194294(TRUE)	-56.6333				NCU01108	NCU01108	1	1.83785	1.59016	2.06208	0.638558	0.906552	0.869962	0.942995	1.04728	1.17736	1.0962	1.20747	0.176376(TRUE)	-321.016
non-orphan	NCU02757	1.36337	1	1	0.0357688	0.0368552	0.036829	0.0358264	0.194795(TRUE)	-48842				NCU01091	NCU01091	1	0	0	1	0.5	0.973881	0	0	18240.5	0	0	0.330731(TRUE)	-19.3615				NCU01109	NCU01109	0	0	1	0	0	0	0.993032	0	0	0	1365.37	0	0.250751(TRUE)	-28.5045
non-orphan	NCU02761	2.22533	1	1	0.0353424	0.0361158	0.0361335	0.035366	0.165465(TRUE)	-88054.8				NCU01092	NCU01092	1	1.41247	1.81752	0.002	0.138	0.295368	0.386628	0.334734	0.326776	0.368645	0.399759	0.349349(TRUE)	-1735.29				NCU01111	NCU01111	0	0	0	1	0	0	0	0.987003	0	0	0	6197.25	0.231632(TRUE)	-23.2481
non-orphan	NCU02765	9.68487	1	1	0.0566965	0.051151	0.052127	0.0566698	0.24004(TRUE)	-232179				NCU01093	NCU01093	0	0	1	0	0	0	0.996051	0	0	10472	0	0.336537(TRUE)	-19.1512				NCU01112	NCU01112	1	4.35324	3.22976	1.19032	0.710784	1.58504	1.4822	0.780971	1.24774	1.66217	1.6433	1.4301	0.42953(TRUE)	-358.37
non-orphan	NCU02767	1.79149	1	1	0.0406842	0.0404269	0.0406382	0.0408622	0.427528(TRUE)	-57301.8				NCU01094	NCU01094	1	1.31119	1.79687	0	0.002	0.138796	0.185404	0.173269	0.173554	0.210436	0.191586	0.17988(TRUE)	-6007.49				NCU01113	NCU01113	0	0	0	1	0	0	0	0.991535	0	0	0	8003.08	0.253954(TRUE)	-16.6632
non-orphan	NCU02771	3.16185	1	1	0.0480656	0.0492178	0.0491411	0.0486802	0.153954(TRUE)	-76707.3				NCU01095	NCU01095	1.41464	2.10964	1	0.986	1	0.193163	0.209899	0.246201	0.24885	0.237214	0.247115	0.21982(TRUE)	-4564.42				NCU01114	NCU01114	1.53727	2.19241	1	1.18243	0.770362	0.876735	0.640038	0.698482	1.04765	1.08146	0.997065	0.986227	0.182583(TRUE)	-310.721
non-orphan	NCU02772	1.52545	1	1	0.0981218	0.0950476	0.0952565	0.0981202	0.335936(TRUE)	-9696.77				NCU01096	NCU01096	1.79704	1.5827	1	0.776	0.714	1.00121	0.745349	0.952261	1.18863	1.21374	1.22409	0.337237(TRUE)	-197.318				NCU01115	NCU01115	1	1.21539	4.68851	1.63512	0.53105	0.624862	1.10995	0.70669	0.875745	0.866722	1.05806	0.977422	0.488488(TRUE)	-613.63
non-orphan	NCU02773	1.3006	1	1	0.0465315	0.0462758	0.0462985	0.0466323	0.296597(TRUE)	-31134.5				NCU01097	NCU01097	1	1.38679	1.61253	0	0	0.0344205	0.0403659	0.0363233	0.033365	0.0382291	0.0391354	0.334134(TRUE)	-111499				NCU01116	NCU01116	1.25871	1	3.60694	1.19234	0.555531	0.505633	0.811225	0.494669	0.643028	0.649628	0.851988	0.660817	0.471972(TRUE)	-713.95
non-orphan	NCU02776	1.90979	1	1	0.0775484	0.072274	0.0737556	0.0776625	0.363263(TRUE)	-20696.2				NCU01098	NCU01098	1	1.00562	9.76714	0	0	0.0779845	0.114895	0.076412	0.0821685	0.110712	0.0870211	0.427728(TRUE)	-61513.4				NCU01118	NCU01118	1.90469	3.73575	1	3.43855	0.728707	0.994489	0.540795	0.943897	0.931775	0.988248	0.786336	1.1834	0.43974(TRUE)	-879.056
non-orphan	NCU02778	1.48423	1	1	0.0355679	0.0357045	0.0360822	0.0355487	0.19049(TRUE)	-56495.8				NCU01099	NCU01099	0	1	0	0.5	1	0	0	0.980891	0	0	2556.49	0.334835(TRUE)	-88.4361				NCU01119	NCU01119	1.1694	1.71505	1	1.07343	0.439848	0.430904	0.368446	0.344657	0.448087	0.510975	0.499581	0.488771	0.434835(TRUE)	-975.755
non-orphan	NCU02779	1.80365	1	1	0.169159	0.184387	0.18637	0.171031	0.209009(TRUE)	-3793.13				NCU01100	NCU01100	1.13948	1.04785	1	1	0.998	0.0228387	0.0224852	0.021196	0.0230184	0.0236486	0.022757	0.353153(TRUE)	-182101				NCU01120	NCU01120	0	1	0	2.19809	0	0.950066	0	2.15263	0	1086.73	0	6049.74	0.225225(TRUE)	-63.1905
non-orphan	NCU02780	1.35858	1	1	0.0397981	0.0412825	0.0412732	0.0404282	0.197998(TRUE)	-40011.3				NCU01101	NCU01101	1.34785	1	1.16594	1	0	0.029016	0.0336134	0.0284638	0.0310777	0.0300363	0.0275154	0.16977(TRUE)	-125211				NCU01121	NCU01121	1.43977	2.2597	1	2.19574	0.632367	0.774331	0.508073	0.75294	0.763481	0.829401	0.737444	0.786846	0.170671(TRUE)	-665.664
non-orphan	NCU02784	1.35587	1	1	0.0408837	0.0409128	0.0409738	0.0409058	0.219119(TRUE)	-39625				NCU01102	NCU01102	1.54063	1.51308	1	1	1	0.0167295	0.0149337	0.0174228	0.0161815	0.0154307	0.0162384	0.157858(TRUE)	-513905				NCU01122	NCU01122	1	3.25028	1.37045	4.18825	0.755924	1.45951	0.931516	1.63979	1.39681	1.82638	1.4719	1.88674	0.379379(TRUE)	-307.876
non-orphan	NCU02785	1.87939	1	1	0.0421283	0.0450242	0.0451572	0.0421161	0.398799(TRUE)	-51409.7				NCU01103	NCU01103	1	4.43262	3.1735	0	0.962	0.368645	0.628638	0.675388	0.478383	0.73918	0.688399	0.281481(TRUE)	-2066.94				NCU01124	NCU01124	2.96172	1	7.28179	2.06766	0.936388	0.536636	1.22844	0.818716	1.08443	0.748206	1.22312	1.0513	0.382382(TRUE)	-1091.59
non-orphan	NCU02786	1.53844	1	1	0.0241443	0.0233872	0.0235231	0.0241695	0.18999(TRUE)	-129845				NCU01104	NCU01104	1	1.02496	1.19301	0	0	0.0217268	0.0248338	0.0231694	0.0231828	0.0260929	0.0240718	0.396196(TRUE)	-164204				NCU01127	NCU01127	2.91348	1.39503	17.1071	1	1.01906	0.690002	1.47988	0.539613	1.26622	1.01731	1.29293	0.805541	0.339039(TRUE)	-1436.03
non-orphan	NCU02787	1.63139	1	1	0.0441137	0.0430868	0.0430235	0.0445785	0.440941(TRUE)	-42412				NCU01105	NCU01105	1	2.03023	2.16124	0	0.172	0.130692	0.166654	0.16486	0.134433	0.182456	0.164181	0.454454(TRUE)	-11688.9				NCU01132	NCU01132	0	2.77904	1	2.60764	0	2.65843	0.957258	2.50709	0	204.938	96.2592	65.3949	0.273273(TRUE)	-403.894
non-orphan	NCU02790	5.08904	1	1	0.0800735	0.0751652	0.075246	0.0800553	0.213914(TRUE)	-61728.8				NCU01106	NCU01106	1.67179	1	1.44919	0.936	0.001	0.153859	0.154652	0.135688	0.160106	0.161099	0.145082	0.155956(TRUE)	-8552.94				NCU01134	NCU01134	0	0	0	0	0	0	0	0	0	0	0	0	0(FALSE)	0
non-orphan	NCU02791	2.20318	1	1	0.0672366	0.0709851	0.0712648	0.0672744	0.263363(TRUE)	-26622.2				NCU01107	NCU01107	1	1.27552	2.0699	0	0	0.0644554	0.0827815	0.0697384	0.0641132	0.076222	0.0737039	0.189189(TRUE)	-33671.2				NCU01135	NCU01135	1.21543	3.32943	1	5.63304	0.813515	1.48216	0.746517	1.74207	1.45814	1.81534	1.3875	1.74194	0.324925(TRUE)	-395.393
non-orphan	NCU02794	1.1422	1	1	0.0231652	0.0223621	0.0223959	0.0236853	0.400501(TRUE)	-87586.6				NCU01108	NCU01108	1.34706	1	1.20672	0.842	0.047	0.13819	0.142295	0.123861	0.141292	0.143213	0.13331	0.165065(TRUE)	-8068.74				NCU01136	NCU01136	1.92467	3.40286	1	5.91051	0.871041	1.19421	0.635737	1.44168	1.18671	1.31194	1.06346	1.37769	0.453554(TRUE)	-745.185
non-orphan	NCU02796	2.93246	1	1	0.0749926	0.0760501	0.0764396	0.0750062	0.194695(TRUE)	-34280				NCU01109	NCU01109	3.28377	4.39798	1	0.993	1	1.05959	0.62839	1.1266	1.28798	0.996492	1.17222	0.479079(TRUE)	-739.246				NCU01138	NCU01138	1	7.43949	1.90088	4.35462	0.750905	2.23105	1.20132	1.88532	1.49794	2.29896	1.95896	2.07999	0.188488(TRUE)	-442.875
non-orphan	NCU02800	1.25912	1	1	0.0216832	0.0210561	0.0210297	0.0217257	0.16036(TRUE)	-117514				NCU01111	NCU01111	1	1.01021	1.94153	0.019	0.022	0.355204	0.53648	0.391032	0.475815	0.495612	0.501632	0.479279(TRUE)	-866.363				NCU01140	NCU01140	1	5.03953	1.19912	4.80931	0.400699	0.827563	0.473944	0.791233	0.555572	0.84924	0.58257	0.923853	0.308208(TRUE)	-1800.69
non-orphan	NCU02801	2.09648	1	1	0.0390578	0.0393871	0.0395566	0.0391661	0.36036(TRUE)	-70806.9				NCU01112	NCU01112	1.02737	1	1.32718	0.064	0.04	0.180633	0.207397	0.177535	0.224678	0.22574	0.202202	0.256156(TRUE)	-3474.86				NCU01141	NCU01141	1	1.52197	1.28922	1.26663	0.548899	0.718382	0.650987	0.627358	0.822302	0.831708	0.834553	0.84641	0.373974(TRUE)	-380.509
non-orphan	NCU02805	1.46727	1	1	0.0949576	0.0918951	0.0928694	0.095003	0.377778(TRUE)	-8767.04				NCU01113	NCU01113	1.14118	1	1.15027	0.49	0.343	0.369311	0.371541	0.333419	0.380383	0.413531	0.397486	0.460561(TRUE)	-991.818				NCU01142	NCU01142	2.45019	2.93936	1	2.19038	0.333124	0.320676	0.227666	0.302946	0.316146	0.336897	0.23724	0.313713	0.185285(TRUE)	-5022.3
non-orphan	NCU02807	3.6644	1	1	0.0323947	0.0320523	0.0321588	0.0326779	0.312613(TRUE)	-199478				NCU01114	NCU01114	1.05853	1.43485	1	0.904	1	0.0475771	0.0519777	0.0516368	0.0486935	0.0506798	0.0540646	0.430931(TRUE)	-49993.4				NCU01143	NCU01143	1	1.50883	1.08051	1.40964	0.51413	0.619302	0.566746	0.638317	0.687006	0.806614	0.734541	0.74474	0.385586(TRUE)	-445.262
non-orphan	NCU02808	1.40533	1	1	0.0327904	0.031986	0.0319699	0.0327894	0.241041(TRUE)	-67694.6				NCU01115	NCU01115	2.01996	1.8461	1	1	1	0.0299611	0.0265976	0.0280449	0.0293502	0.0258306	0.0314792	0.250551(TRUE)	-238759				NCU01144	NCU01144	1.18608	4.31041	1	4.38524	0.798963	1.59008	0.712295	1.59228	1.38622	1.71268	1.2998	1.71987	0.366266(TRUE)	-422.118
non-orphan	NCU02813	1.44629	1	1	0.024984	0.0272567	0.0272562	0.024997	0.304505(TRUE)	-96072.2				NCU01116	NCU01116	1.92022	1	1.45674	1	0	0.049802	0.0464221	0.0409394	0.0458216	0.0496795	0.0399594	0.195996(TRUE)	-89969.5				NCU01145	NCU01145	3.74319	6.36696	1	5.08997	0.99299	1.20413	0.502486	1.10715	1.15935	1.19662	0.704752	1.02735	0.306807(TRUE)	-1708.74
non-orphan	NCU02814	1.4858	1	1	0.0354419	0.0344296	0.0345589	0.035582	0.457357(TRUE)	-61440.3				NCU01118	NCU01118	1.0603	1.05147	1	0.989	0.971	0.0290564	0.031491	0.0298671	0.0285066	0.0304457	0.0280874	0.194595(TRUE)	-106021				NCU01146	NCU01146	2.49102	2.72757	1	1.81135	0.294221	0.335134	0.224541	0.276194	0.325145	0.344737	0.271329	0.32713	0.201301(TRUE)	-4378.81
non-orphan	NCU02819	1.07776	1	1	0.0232323	0.0227094	0.0230639	0.0232748	0.462763(TRUE)	-85258.5				NCU01119	NCU01119	1.15643	1	1.29888	0	0	0.0231778	0.0243842	0.0234406	0.0232823	0.0243329	0.022404	0.405405(TRUE)	-193504				NCU01147	NCU01147	6.45746	4.11453	1	2.57206	2.26431	1.99067	0.812132	1.47558	2.36058	2.26056	1.8024	2.16652	0.355856(TRUE)	-363.877
non-orphan	NCU02826	1.12167	1	1	0.0275988	0.0288209	0.0289464	0.0276106	0.392092(TRUE)	-57117				NCU01120	NCU01120	1	3.89415	2.2881	0.049	0.936	0.571862	0.95835	1.13562	0.921193	1.19953	1.07429	0.15976(TRUE)	-583.265				NCU01148	NCU01148	1	4.79912	1.27814	3.15541	0.699986	1.5708	0.838745	1.3259	1.29486	1.6866	1.38229	1.72605	0.402703(TRUE)	-392.149
non-orphan	NCU02829	1.28645	1	1	0.0268786	0.0297875	0.0297875	0.0269143	0.167067(TRUE)	-68879.9				NCU01121	NCU01121	1.0186	1.66797	1	0.771	1	0.030313	0.0322155	0.0355335	0.0295923	0.0309279	0.0353217	0.412613(TRUE)	-121615				NCU01149	NCU01149	1	2.53517	1.18614	3.13383	0.582361	1.0026	0.686654	1.11846	0.973214	1.2033	0.949224	1.07948	0.157958(TRUE)	-501.679
non-orphan	NCU02834	1.61761	1	1	0.0409528	0.0400278	0.0401643	0.0413529	0.169069(TRUE)	-51586.7				NCU01122	NCU01122	1	1.2494	1.22487	0	0.694	0.0429983	0.0470766	0.048216	0.0457072	0.050221	0.0464698	0.246346(TRUE)	-54630.6				NCU01150	NCU01150	1	1.56184	2.42598	1.44748	0.467479	0.573315	0.678064	0.605859	0.664474	0.69153	0.790363	0.695391	0.492893(TRUE)	-729.767
non-orphan	NCU02838	1.31981	1	1	0.0409837	0.0427169	0.0432609	0.0410675	0.165666(TRUE)	-34947.2				NCU01123	NCU01123	0	0	0	0.5	0.5	0	0	0	0	0	0	0(FALSE)	0				NCU01151	NCU01151	0	0	0	1	0	0	0	0.963433	0	0	0	1885.39	0.248549(TRUE)	-60.2774
non-orphan	NCU02842	1.45069	1	1	0.0447334	0.0442318	0.0442637	0.0448229	0.201401(TRUE)	-37482.9				NCU01124	NCU01124	1.07878	1	1.27394	0.002	0	0.0748059	0.0811742	0.0679363	0.0786663	0.0794065	0.0784099	0.342242(TRUE)	-19761.9				NCU01153	NCU01153	0	0	0	1	0	0	0	0.98742	0	0	0	1269.68	0.247848(TRUE)	-45.7546
non-orphan	NCU02852	3.86201	1	1	0.104969	0.100365	0.101414	0.105379	0.187888(TRUE)	-27456.5				NCU01127	NCU01127	1.94631	1	1.496	1	0	0.157928	0.147805	0.124195	0.147002	0.152238	0.133673	0.406807(TRUE)	-10933.4				NCU01154	NCU01154	1	2.11005	2.80362	5.8933	0.444732	0.70093	0.842163	1.07862	0.720879	0.937202	0.990553	1.06476	0.366667(TRUE)	-1257.11
non-orphan	NCU02853	1.33687	1	1	0.0419979	0.0457197	0.0459008	0.0420993	0.191592(TRUE)	-34411.3				NCU01132	NCU01132	1	1.55019	1.8688	0.005	0.197	0.298532	0.384117	0.356232	0.332348	0.420445	0.384713	0.353854(TRUE)	-1749.5				NCU01156	NCU01156	1	3.80846	1.20006	8.56643	0.757066	1.74158	0.868488	2.112	1.42668	2.10405	1.62534	2.17726	0.427327(TRUE)	-431.782
non-orphan	NCU02865	1	0	1	0.967717	0	2176.07	0	0.487287(TRUE)	-164.843				NCU01134	NCU01134	1	0	0	1	0.5	0.976684	0	0	2187.34	0	0	0.33033(TRUE)	-71.9007				NCU01157	NCU01157	2.06683	1.69293	14.2365	1	0.666419	0.596537	1.07645	0.460452	0.844348	0.759972	1.09584	0.628125	0.288388(TRUE)	-2157.34
non-orphan	NCU02879	4.93756	1	1	0.219206	0.218486	0.218321	0.218966	0.257057(TRUE)	-8266.56				NCU01135	NCU01135	1	1.63686	1.29958	0.004	0.986	0.132762	0.143688	0.152629	0.143431	0.17781	0.163476	0.163864(TRUE)	-7709.6				NCU01158	NCU01158	1.00344	1.57972	1.75995	1	0.680148	0.85138	0.971133	0.675372	1.05532	1.16748	1.14688	1.04796	0.332833(TRUE)	-221.815
non-orphan	NCU02880	9.639	1	1	0.21293	0.195881	0.195717	0.213091	0.270971(TRUE)	-20359.4				NCU01136	NCU01136	1.27036	1	1.47768	0	0	0.0551058	0.0571384	0.0463555	0.0482669	0.0561155	0.0490686	0.199499(TRUE)	-48552.1				NCU01159	NCU01159	0	0	0	0	0	0	0	0	0	0	0	0	0(FALSE)	0
non-orphan	NCU02883	1.98617	1	1	0.0764022	0.0703251	0.0705248	0.0766299	0.193994(TRUE)	-21767.6				NCU01138	NCU01138	1.00859	1.16417	1	0.513	0.767	0.233088	0.249114	0.240705	0.253894	0.249422	0.26117	0.330531(TRUE)	-2174.33				NCU01160	NCU01160	1.66375	1.50771	1.41794	1	0.330569	0.337035	0.333956	0.267129	0.327035	0.334345	0.357738	0.297389	0.31001(TRUE)	-2116.17
non-orphan	NCU02884	315.097	1	1	0.905168	0.536503	0.536739	0.906223	0.445145(TRUE)	-54161.5				NCU01140	NCU01140	1	1.90869	2.201	0	0.005	0.0793345	0.11064	0.103215	0.0814195	0.114417	0.106158	0.284685(TRUE)	-26620.8				NCU01161	NCU01161	1	1.3419	2.30583	1.35707	0.323162	0.387678	0.472152	0.343062	0.402766	0.433346	0.52141	0.446081	0.363664(TRUE)	-1460.89
non-orphan	NCU02887	3.13115	1	1	0.0462366	0.0417684	0.0422412	0.0464846	0.177477(TRUE)	-95649.9				NCU01141	NCU01141	1.54884	1.239	1	1	1	0.0381111	0.0341008	0.0355129	0.0369743	0.038091	0.0384228	0.491291(TRUE)	-100909				NCU01162	NCU01162	2.42226	2.11043	3.13926	1	0.899316	0.80476	1.06007	0.556497	1.10831	1.03528	1.09537	0.843907	0.181582(TRUE)	-615.135
non-orphan	NCU02888	4.86192	1	1	0.0653172	0.0625272	0.0625141	0.0656286	0.170571(TRUE)	-86075.4				NCU01142	NCU01142	1.23707	1	1.4954	0	0	0.0250816	0.0257801	0.0247893	0.0271676	0.0272418	0.0254187	0.163363(TRUE)	-187175				NCU01163	NCU01163	2.12512	2.08183	1	1.47438	0.529737	0.634307	0.428169	0.473264	0.661547	0.547468	0.537603	0.586012	0.435736(TRUE)	-1028.04
non-orphan	NCU02890	2.8713	1	1	0.0875922	0.0833748	0.0838113	0.0884145	0.234635(TRUE)	-26195.2				NCU01143	NCU01143	1.27419	1.60997	1	1	1	0.0215488	0.0215783	0.0244989	0.0227146	0.0232592	0.0228262	0.366266(TRUE)	-252767				NCU01164	NCU01164	1	1.64005	2.33133	1.59156	0.343218	0.466722	0.536706	0.433895	0.453186	0.499858	0.569581	0.514901	0.37017(TRUE)	-1385.58
non-orphan	NCU02895	1.57988	1	1	0.0820607	0.083643	0.0839368	0.0831298	0.471972(TRUE)	-13376.6				NCU01144	NCU01144	1.08276	1.07906	1	0.928	0.908	0.0588854	0.0579411	0.0600356	0.0574995	0.0675007	0.0573718	0.321922(TRUE)	-30304.8				NCU01165	NCU01165	1.18837	1	3.81496	1.05574	0.21308	0.184031	0.268293	0.182517	0.22635	0.205116	0.309893	0.214682	0.175976(TRUE)	-5205.54
non-orphan	NCU02901	1.18086	1	1	0.0400593	0.0360632	0.0369039	0.0402993	0.201902(TRUE)	-34881				NCU01145	NCU01145	1	1.28066	1.21549	0	1	0.0148485	0.0172133	0.0157432	0.0150918	0.0159446	0.0175763	0.226927(TRUE)	-411418				NCU01166	NCU01166	1.14404	1.25883	1.86294	1	0.285498	0.307264	0.31943	0.250118	0.357245	0.332372	0.357291	0.330124	0.316316(TRUE)	-1854.15
non-orphan	NCU02905	1.53447	1	1	0.01435	0.0148127	0.0148589	0.01433	0.159259(TRUE)	-303820				NCU01146	NCU01146	1.44939	1	1.27681	1	0	0.0169464	0.0178328	0.0169667	0.0168029	0.0174494	0.0154215	0.246547(TRUE)	-412831				NCU01167	NCU01167	1	1.34696	4.27358	1.03646	0.548854	0.648818	1.10257	0.592867	0.876547	0.913225	1.02824	0.838737	0.394795(TRUE)	-525.553
non-orphan	NCU02906	2.60184	1	1	0.0646525	0.0613345	0.0614473	0.0653656	0.217618(TRUE)	-38411.7				NCU01147	NCU01147	1.24882	2.35635	1	1	1	0.0365029	0.0387577	0.0442	0.0387464	0.0396786	0.0458259	0.330631(TRUE)	-114271				NCU01169	NCU01169	2.35118	2.37896	1.25349	1	0.268079	0.24077	0.218967	0.173616	0.281251	0.287106	0.221063	0.226842	0.178078(TRUE)	-5683.99
non-orphan	NCU02926	1.44768	1	1	0.0539583	0.0522779	0.0525087	0.0539605	0.334535(TRUE)	-28418.9				NCU01148	NCU01148	3.88756	1	6.66367	0	0	0.419387	0.449807	0.235961	0.424792	0.432932	0.298209	0.425526(TRUE)	-8172.49				NCU01170	NCU01170	1	1.6115	1.54097	1.24692	0.231925	0.295608	0.288806	0.270736	0.288473	0.322869	0.342568	0.295595	0.293393(TRUE)	-2434.07
non-orphan	NCU02932	2.10671	1	1	0.0186646	0.0185941	0.0186204	0.0188405	0.290691(TRUE)	-289293				NCU01149	NCU01149	1.23728	1.02124	1	1	0.615	0.0610851	0.0591514	0.0580233	0.0615112	0.0590784	0.0591102	0.28048(TRUE)	-31080.9				NCU01171	NCU01171	1	3.14108	4.69374	2.87808	0.705365	1.37159	1.74107	1.33804	1.27125	1.68911	1.80092	1.81399	0.226527(TRUE)	-421.375
non-orphan	NCU02938	1.64398	1	1	0.0707438	0.0656801	0.0659322	0.0711537	0.368769(TRUE)	-19580				NCU01150	NCU01150	1.48861	1	1.14437	1	0	0.0270239	0.0246733	0.0243322	0.0266736	0.0257599	0.0235983	0.354254(TRUE)	-175143				NCU01172	NCU01172	1	1.68638	2.00877	1.63684	0.506209	0.692639	0.759281	0.691801	0.700084	0.825054	0.844219	0.798104	0.366767(TRUE)	-560.39
non-orphan	NCU02939	7.02089	1	1	0.471058	0.411425	0.410973	0.478868	0.18008(TRUE)	-3429.29				NCU01151	NCU01151	1.04767	1.5517	1	0.541	0.845	0.497431	0.508141	0.582893	0.618692	0.614031	0.614293	0.331832(TRUE)	-492.428				NCU01173	NCU01173	0	0	0	0	0	0	0	0	0	0	0	0	0(FALSE)	0
non-orphan	NCU02940	1.32068	1	1	0.0471259	0.0497684	0.0497469	0.0472476	0.229329(TRUE)	-27184.6				NCU01153	NCU01153	1	1.33904	1.53415	0.171	0.39	0.537073	0.664223	0.591967	0.679287	0.751941	0.71646	0.242442(TRUE)	-428.39				NCU01174	NCU01174	1.61419	4.10681	1	2.33914	0.858861	1.31668	0.667474	1.07291	1.26114	1.39711	1.12726	1.40013	0.415916(TRUE)	-437.276
non-orphan	NCU02941	1.66603	1	1	0.0640965	0.0641404	0.0641006	0.0645074	0.316216(TRUE)	-22081.5				NCU01154	NCU01154	1.148	1	1.24787	0	0	0.021746	0.0257741	0.0232722	0.0255329	0.0233851	0.0213155	0.445345(TRUE)	-185613				NCU01175	NCU01175	3.43053	3.66014	1	2.89748	0.418161	0.421063	0.267796	0.432517	0.398797	0.480474	0.305257	0.396073	0.184084(TRUE)	-4951.68
non-orphan	NCU02943	1.15607	1	1	0.0373462	0.0373263	0.0381697	0.0376095	0.265265(TRUE)	-38515.7				NCU01156	NCU01156	1	1.44708	1.32956	0	0.914	0.0806529	0.0950755	0.0929672	0.0812364	0.0991112	0.0934289	0.284184(TRUE)	-18918.3				NCU01176	NCU01176	1.0367	1	5.66847	1.50365	0.622391	0.632814	1.34336	0.77866	1.02635	1.01506	1.23333	1.10161	0.311111(TRUE)	-473.4
non-orphan	NCU02945	1.45923	1	1	0.0336083	0.0333673	0.0333473	0.0336755	0.36046(TRUE)	-62313.9				NCU01157	NCU01157	1.21738	1.22731	1	1	1	0.0165428	0.0160189	0.0173906	0.0177944	0.0165811	0.0166319	0.282182(TRUE)	-349873				NCU01177	NCU01177	1.07797	1.91032	1	1.42283	0.396025	0.541719	0.404515	0.446515	0.517558	0.522785	0.517693	0.545764	0.454555(TRUE)	-909.105
non-orphan	NCU02946	1.91157	1	1	0.0668851	0.0692979	0.0692937	0.0669228	0.26036(TRUE)	-23914.8				NCU01158	NCU01158	1.03837	1	22.2119	0	0	0.0814331	0.125744	0.0823686	0.0866719	0.111648	0.0903327	0.253253(TRUE)	-111450				NCU01178	NCU01178	1.37502	1.28925	2.42084	1	0.379289	0.376197	0.502942	0.317651	0.449783	0.434909	0.513315	0.427734	0.358859(TRUE)	-1497.79
non-orphan	NCU02948	4.69926	1	1	0.039719	0.0399105	0.0399539	0.040296	0.398498(TRUE)	-192413				NCU01159	NCU01159	1.28822	1.55386	1	0.822	0.952	0.329035	0.328745	0.374082	0.403847	0.372782	0.380473	0.402102(TRUE)	-1352.63				NCU01179	NCU01179	1.52062	1.21878	3.54025	1	0.363368	0.308942	0.411582	0.279696	0.349907	0.353791	0.501229	0.297479	0.27978(TRUE)	-2377.83
non-orphan	NCU02949	1.6131	1	1	0.0881457	0.0864877	0.0872021	0.0884398	0.28028(TRUE)	-12014.9				NCU01160	NCU01160	1.03692	1	1.11981	0	0	0.0120982	0.0125644	0.0119974	0.0118773	0.012118	0.0113569	0.253654(TRUE)	-558871				NCU01180	NCU01180	1.84803	1	2.4503	1.00013	0.61281	0.454302	0.677963	0.461285	0.683281	0.675932	0.734185	0.607879	0.482282(TRUE)	-731.846
non-orphan	NCU02951	1.2393	1	1	0.0339903	0.0318224	0.0320558	0.0341002	0.321822(TRUE)	-50969.6				NCU01161	NCU01161	1.3381	1	1.66834	0	0	0.0262989	0.0278256	0.0247934	0.0276963	0.0296622	0.0228834	0.454254(TRUE)	-202272				NCU01181	NCU01181	1.44631	2.73209	1.69609	1	0.268312	0.338203	0.302988	0.249152	0.323682	0.344833	0.350744	0.256815	0.243744(TRUE)	-3185.01
non-orphan	NCU02954	1.52725	1	1	0.0421205	0.0412818	0.0415079	0.0426895	0.425726(TRUE)	-41909.6				NCU01162	NCU01162	1	1.13259	1.47476	0	0	0.090057	0.109497	0.102212	0.0959493	0.11702	0.107206	0.42002(TRUE)	-13563.4				NCU01182	NCU01182	1.65958	5.16782	1	4.88425	1.09216	2.06352	0.805425	2.06691	1.9591	2.38024	1.66272	2.16171	0.3996(TRUE)	-342.946
non-orphan	NCU02956	3.90858	1	1	0.0588688	0.0629756	0.0630321	0.0589441	0.163764(TRUE)	-70199.2				NCU01163	NCU01163	1	1.45866	1.24317	0	1	0.0368404	0.0406993	0.042731	0.0382473	0.0456945	0.0425453	0.182382(TRUE)	-77331.9				NCU01183	NCU01183	4.78402	6.28291	1	4.94258	1.32197	1.28607	0.585322	1.30813	1.26754	1.48649	0.965173	1.42392	0.347548(TRUE)	-1288.99
non-orphan	NCU02961	1.35759	1	1	0.0488923	0.0451547	0.0452533	0.049042	0.335936(TRUE)	-29443.7				NCU01164	NCU01164	1.34815	1.37348	1	1	1	0.0142889	0.0141088	0.014327	0.0145039	0.0140016	0.0153253	0.272172(TRUE)	-508481				NCU01184	NCU01184	1	1.21236	3.47909	1.21936	0.477754	0.544081	0.854323	0.558953	0.687655	0.747384	0.846174	0.771185	0.493193(TRUE)	-646.691
non-orphan	NCU02962	2.10356	1	1	0.072492	0.071035	0.0716097	0.072488	0.308709(TRUE)	-24176.6				NCU01165	NCU01165	1.39656	1	1.60264	0	0	0.0191053	0.0198335	0.0157819	0.0188169	0.0199894	0.016578	0.296496(TRUE)	-379574				NCU01185	NCU01185	0	1.31822	0	1	0	1.22631	0	0.977171	0	8924.72	0	3615.89	0.256857(TRUE)	-52.5645
non-orphan	NCU02963	3.80043	1	1	0.128938	0.125265	0.126638	0.129358	0.35976(TRUE)	-17709.1				NCU01166	NCU01166	1.86222	1	1.1656	1	0	0.0231167	0.0211402	0.0202977	0.0219144	0.0217833	0.0204725	0.311912(TRUE)	-291701				NCU01186	NCU01186	1	1.61533	1.95001	1.17803	0.417959	0.56182	0.603296	0.481767	0.585375	0.699073	0.660666	0.620792	0.476777(TRUE)	-794.097
non-orphan	NCU02965	2.53466	1	1	0.121113	0.114133	0.114498	0.121769	0.485986(TRUE)	-11603.3				NCU01167	NCU01167	1.27229	1.03844	1	1	0.712	0.0773105	0.0710217	0.0737093	0.0763002	0.0728814	0.0700162	0.298298(TRUE)	-22537.2				NCU01187	NCU01187	2.6541	2.6656	1	1.73578	1.12307	1.07282	0.626442	0.817614	1.18052	1.18426	0.991231	1.14257	0.221221(TRUE)	-474.812
non-orphan	NCU02967	1.26623	1	1	0.0456615	0.0466674	0.0469445	0.0456503	0.219119(TRUE)	-28364				NCU01169	NCU01169	1.53257	1	1.82858	0	0	0.0220251	0.0239976	0.0207303	0.0225619	0.0239821	0.0211084	0.391892(TRUE)	-295856				NCU01188	NCU01188	1	1.40335	2.90604	2.85474	0.382727	0.442098	0.641006	0.593691	0.508833	0.561667	0.69254	0.638298	0.357658(TRUE)	-1390.79
non-orphan	NCU02969	10.0814	1	1	0.224047	0.189624	0.191317	0.225205	0.285485(TRUE)	-20842.5				NCU01170	NCU01170	1.10064	1.09981	1	1	1	0.0166454	0.0176507	0.0174083	0.0182352	0.0178768	0.0186279	0.348448(TRUE)	-288045				NCU01189	NCU01189	1	2.88752	1.43647	2.7623	0.594741	1.09646	0.776249	1.02171	0.9262	1.15628	1.03807	1.13828	0.175275(TRUE)	-509.075
non-orphan	NCU02970	1.88015	1	1	0.0524057	0.053328	0.0534784	0.0524334	0.466466(TRUE)	-37971				NCU01171	NCU01171	2.46338	1.18743	1	1	1	0.0438457	0.0365513	0.0382747	0.046917	0.0384119	0.0409189	0.442643(TRUE)	-113476				NCU01190	NCU01190	2.14644	2.91294	1	2.23771	0.56688	0.605569	0.37213	0.564844	0.604343	0.656009	0.495901	0.627043	0.340641(TRUE)	-1661.6
non-orphan	NCU02973	2.83848	1	1	0.146223	0.140256	0.141045	0.146285	0.31962(TRUE)	-10681.7				NCU01172	NCU01172	1.59211	1	1.31046	1	0	0.0322735	0.0290293	0.0280708	0.0311569	0.0311957	0.0263792	0.160961(TRUE)	-156777				NCU01191	NCU01191	1	2.13058	0	1.38985	0.980382	2.03323	0	1.33826	234.207	294.178	0	86.534	0.204004(TRUE)	-217.253
non-orphan	NCU02976	1.28698	1	1	0.0427844	0.0394147	0.0394567	0.0428432	0.152553(TRUE)	-35302.6				NCU01173	NCU01173	1	1.96041	2.23125	0.081	0.388	0.63482	1.0017	0.936914	0.947628	1.09224	1.05246	0.264665(TRUE)	-346.213				NCU01192	NCU01192	1	2.29532	1.29361	1.91888	0.636208	0.968517	0.743155	0.918593	0.951493	1.18601	1.05871	1.11442	0.377077(TRUE)	-330.593
non-orphan	NCU02978	1.49824	1	1	0.0267784	0.0253256	0.0254105	0.0267696	0.164364(TRUE)	-93313.2				NCU01174	NCU01174	1	1.0526	1.1518	0	0	0.0306569	0.0353008	0.0353653	0.0315273	0.0338703	0.0319581	0.198899(TRUE)	-83232.6				NCU01193	NCU01193	2.43288	1.63337	28.8243	1	0.693243	0.542072	1.07557	0.403912	0.777762	0.745819	1.01966	0.564558	0.238138(TRUE)	-4090
non-orphan	NCU02983	2.56364	1	1	0.0998411	0.0982594	0.0982565	0.0998635	0.219219(TRUE)	-17605.3				NCU01175	NCU01175	1.20629	1	1.13245	1	0	0.0099347	0.00973245	0.00880569	0.00947174	0.0101327	0.0087847	0.177878(TRUE)	-893387				NCU01195	NCU01195	20.8693	23.3509	1	42.7911	1.36304	1.44719	0.380456	1.69633	1.56829	1.56451	0.413415	1.69363	0.169069(TRUE)	-18779.2
non-orphan	NCU02984	1.21716	1	1	0.0278796	0.0273292	0.0274936	0.0282132	0.465065(TRUE)	-73320.3				NCU01176	NCU01176	1	1.1732	1.66923	0	0	0.0356851	0.0436323	0.0401516	0.038556	0.0433981	0.0355967	0.152753(TRUE)	-86830.8				NCU01196	NCU01196	1.76232	14.1614	1	10.8145	1.27862	3.19547	0.800422	3.49012	2.16493	3.57445	1.86465	3.3442	0.415616(TRUE)	-639.93
non-orphan	NCU02988	1.98327	1	1	0.0366782	0.0346182	0.034723	0.0366782	0.193994(TRUE)	-76658				NCU01177	NCU01177	1.09524	1.36128	1	1	1	0.024815	0.0251534	0.0276148	0.0256141	0.026538	0.0268472	0.210611(TRUE)	-157853				NCU01197	NCU01197	1	1.66914	2.47344	1.84997	0.240555	0.315236	0.342893	0.3344	0.298493	0.34709	0.405047	0.391839	0.245345(TRUE)	-3058.51
non-orphan	NCU02991	1.36624	1	1	0.0835178	0.0819282	0.0831904	0.083535	0.314014(TRUE)	-11146.9				NCU01178	NCU01178	1.33361	1	1.30238	0.944	0	0.022403	0.0239784	0.0210625	0.0218251	0.0218942	0.0208015	0.289289(TRUE)	-240209				NCU01198	NCU01198	1	1.95689	1.49562	1.25447	0.600345	0.851939	0.771496	0.640522	0.895113	1.0056	0.987372	0.884188	0.428729(TRUE)	-344.786
non-orphan	NCU02996	2.48496	1	1	0.0574894	0.0584934	0.0584793	0.0577294	0.254254(TRUE)	-50258.4				NCU01179	NCU01179	1.22138	1.31001	1	1	1	0.0127659	0.0140029	0.0129436	0.0120017	0.0126781	0.0137158	0.252953(TRUE)	-593700				NCU01199	NCU01199	1	1.2144	1.6682	1.08967	0.298242	0.351194	0.392015	0.31644	0.348855	0.4038	0.425245	0.350425	0.368869(TRUE)	-1415.82
non-orphan	NCU02997	2.40558	1	1	0.156976	0.151622	0.151317	0.156792	0.392893(TRUE)	-6920.93				NCU01180	NCU01180	1	1.35589	1.38035	0	0.248	0.031794	0.0378213	0.0367759	0.0328507	0.0387373	0.0375823	0.402202(TRUE)	-100200				NCU01200	NCU01200	1.5339	2.61664	1	2.07585	0.163118	0.186544	0.139057	0.18376	0.16686	0.204804	0.157889	0.171493	0.436436(TRUE)	-10366.1
non-orphan	NCU03006	1.47618	1	1	0.0224564	0.0239717	0.0239631	0.0225654	0.363764(TRUE)	-118384				NCU01181	NCU01181	1	1.14164	1.44241	0	0	0.0236453	0.0272767	0.0252396	0.0255206	0.0293977	0.0260679	0.155155(TRUE)	-167182				NCU01201	NCU01201	1.86734	1.66953	1	1.78613	0.440972	0.400984	0.358522	0.474414	0.459951	0.503661	0.420225	0.526052	0.371572(TRUE)	-1419.19
non-orphan	NCU03008	2.00835	1	1	0.137117	0.128781	0.129242	0.137386	0.375175(TRUE)	-7377.52				NCU01182	NCU01182	1	1.28006	1.39608	0	0.118	0.105092	0.123547	0.108512	0.100199	0.125149	0.118747	0.321321(TRUE)	-12279.4				NCU01202	NCU01202	1	1.40135	1.10526	1.06314	0.202568	0.23585	0.213306	0.195752	0.225464	0.241344	0.237727	0.227566	0.252352(TRUE)	-2983.67
non-orphan	NCU03010	1.33694	1	1	0.0343116	0.0350734	0.0351808	0.0344865	0.172973(TRUE)	-50933.5				NCU01183	NCU01183	1	1.61638	1.0952	0	1	0.0207026	0.0231859	0.0252344	0.0214282	0.0226891	0.0242646	0.242543(TRUE)	-214820				NCU01203	NCU01203	1	1.56341	5.13273	2.51061	0.563786	0.754779	1.26537	0.912918	0.941299	1.02165	1.16555	1.05652	0.458759(TRUE)	-727.495
non-orphan	NCU03011	5.80754	1	1	0.203157	0.196404	0.196489	0.20345	0.282182(TRUE)	-12620.1				NCU01184	NCU01184	1.33838	1	1.00683	1	0.403	0.0347068	0.034562	0.0335696	0.0367522	0.0359717	0.0329679	0.166266(TRUE)	-93051.4				NCU01204	NCU01204	1.86651	2.55903	1	2.08449	0.164759	0.181446	0.130901	0.176847	0.176477	0.182385	0.144618	0.173967	0.310811(TRUE)	-11899.5
non-orphan	NCU03013	2.29864	1	1	0.0355221	0.038294	0.038435	0.0358708	0.284985(TRUE)	-86908.2				NCU01185	NCU01185	1.15577	1.02524	1	0.92	0.607	0.119741	0.122915	0.121165	0.123532	0.134746	0.133666	0.156557(TRUE)	-8215.08				NCU01205	NCU01205	2.24737	5.75389	1	3.122	1.25684	1.92593	0.75327	1.52395	1.91321	2.03272	1.6028	1.89933	0.345546(TRUE)	-368.468
non-orphan	NCU03014	1	0	1	0.986768	0	747.572	0	0.381682(TRUE)	-180.279				NCU01186	NCU01186	1	1.09955	1.04256	0.035	0.988	0.0274257	0.026717	0.0255215	0.0257807	0.0278027	0.0259878	0.366767(TRUE)	-125542				NCU01206	NCU01206	1	1.99816	4.37512	2.52565	0.639131	0.953228	1.35456	1.10682	1.00718	1.21802	1.4666	1.32593	0.153754(TRUE)	-507.199
non-orphan	NCU03017	1	0	1	0.989686	0	621.077	0	0.239039(TRUE)	-180.279				NCU01187	NCU01187	1.34177	2.14517	1	1	1	0.0208528	0.0189908	0.0228343	0.0199453	0.0191777	0.0223315	0.356456(TRUE)	-399776				NCU01207	NCU01207	2.12784	2.99311	1	2.09978	0.312188	0.333518	0.22143	0.297819	0.28607	0.336335	0.225148	0.282236	0.177978(TRUE)	-5429.87
non-orphan	NCU03018	1.63051	1	1	0.0744428	0.0730703	0.0730864	0.0744136	0.304204(TRUE)	-16403.8				NCU01188	NCU01188	1.31863	1.00297	1	1	0.537	0.0374631	0.0381766	0.0367005	0.0393791	0.0377243	0.0371617	0.271171(TRUE)	-77880.7				NCU01208	NCU01208	1	1.51945	1.06855	1.26744	0.330629	0.411	0.390261	0.38481	0.470451	0.488667	0.45435	0.472777	0.441542(TRUE)	-985.99
non-orphan	NCU03033	1.52984	1	1	0.0196932	0.0198758	0.0198987	0.0197104	0.428328(TRUE)	-160625				NCU01189	NCU01189	1.1617	1.13015	1	1	1	0.0223165	0.0245036	0.0231484	0.0245699	0.0251483	0.0241212	0.168969(TRUE)	-167070				NCU01209	NCU01209	1	3.59401	1.74591	5.4095	0.816999	1.86972	1.21917	2.20284	1.70257	2.23272	2.13239	2.34477	0.214214(TRUE)	-251.002
non-orphan	NCU03035	1.32154	1	1	0.0231763	0.0232994	0.0235258	0.0231402	0.163564(TRUE)	-102168				NCU01190	NCU01190	1.10899	1	1.05381	0.995	0.006	0.021272	0.0229585	0.0239323	0.0237799	0.025416	0.0237469	0.308809(TRUE)	-176017				NCU01210	NCU01210	0	1	1.69488	3.50446	0	0.966566	1.64671	3.3786	0	494.79	923.884	1190.23	0.430531(TRUE)	-129.62
non-orphan	NCU03036	9.36516	1	1	0.373856	0.303534	0.303913	0.375252	0.303403(TRUE)	-8326.91				NCU01191	NCU01191	1.0351	1.37094	1	0.7	1	0.0782024	0.080445	0.0842217	0.0759245	0.0805968	0.0880125	0.236737(TRUE)	-19656.6				NCU01211	NCU01211	1.36362	1	1.97475	1.24256	0.387384	0.341608	0.463535	0.392819	0.481698	0.413707	0.566089	0.442525	0.403203(TRUE)	-1255.03
non-orphan	NCU03037	1.4186	1	1	0.0634458	0.0675068	0.067598	0.0634643	0.293694(TRUE)	-17014.1				NCU01192	NCU01192	1.49688	1.18519	1	1	1	0.0284929	0.0297375	0.0292662	0.031097	0.0287924	0.0301686	0.468669(TRUE)	-147680				NCU01212	NCU01212	0	0	0	1	0	0	0	0.972512	0	0	0	12.384	0.200501(TRUE)	-614.741
non-orphan	NCU03038	1.36997	1	1	0.0133703	0.0130596	0.0130752	0.0133697	0.294995(TRUE)	-318619				NCU01193	NCU01193	1.31199	1	2.05864	0	0	0.0395394	0.0453105	0.0366548	0.041367	0.0438459	0.03916	0.393393(TRUE)	-102870				NCU01213	NCU01213	1.74538	2.9207	1	24.4925	0.449379	0.634367	0.346096	0.886491	0.580263	0.609842	0.461808	0.81468	0.191792(TRUE)	-6246.53
non-orphan	NCU03039	1.19459	1	1	0.0268461	0.0282001	0.0283219	0.0268892	0.344945(TRUE)	-69653.7				NCU01195	NCU01195	1	1.92918	1.74806	0	1	0.00610494	0.00673135	0.00700447	0.00573976	0.00723869	0.00670457	0.345546(TRUE)	-3223530				NCU01214	NCU01214	1	2.34423	1.06097	21.7858	0.863309	1.58212	0.897757	3.22824	2.10255	2.72624	2.3001	2.61346	0.246146(TRUE)	-483.736
non-orphan	NCU03040	3.02717	1	1	0.176764	0.174876	0.175441	0.176671	0.438739(TRUE)	-7059.05				NCU01196	NCU01196	1	1.68076	1.89481	0	0	0.0515971	0.0625439	0.0608513	0.0550287	0.0590024	0.0610411	0.213213(TRUE)	-60258				NCU01215	NCU01215	2.35419	5.69513	1	2.46498	0.978536	1.37955	0.582459	0.965395	1.20304	1.21207	0.98927	1.18619	0.458859(TRUE)	-790.733
non-orphan	NCU03043	7.57176	1	1	0.0394173	0.0393773	0.0392854	0.0393772	0.247748(TRUE)	-327219				NCU01197	NCU01197	1.22633	1	1.04614	1	0	0.00772852	0.00828411	0.00810752	0.00825384	0.00816023	0.00739382	0.331231(TRUE)	-1190220				NCU01216	NCU01216	1	1.03584	2.85985	1.36852	0.288688	0.300082	0.475262	0.337324	0.369407	0.354399	0.459921	0.354116	0.326727(TRUE)	-1829.55
non-orphan	NCU03047	1.16484	1	1	0.0363888	0.0372333	0.037229	0.0364359	0.154254(TRUE)	-39786.7				NCU01198	NCU01198	1.21878	1.08537	1	1	0.991	0.0387243	0.0361154	0.0357728	0.0374088	0.037286	0.0364737	0.246346(TRUE)	-74366.3				NCU01218	NCU01218	2.54817	3.55822	1	2.69606	0.543428	0.609217	0.357438	0.580824	0.6122	0.621685	0.434115	0.580786	0.301802(TRUE)	-2101.13
non-orphan	NCU03051	1.34075	1	1	0.0529425	0.0563742	0.0561953	0.0531097	0.372773(TRUE)	-20965.3				NCU01199	NCU01199	1.52426	1	1.71041	0	0	0.0563377	0.0589568	0.0480455	0.0543365	0.0557704	0.0511743	0.34044(TRUE)	-61685.8				NCU01219	NCU01219	1	2.61413	1.37781	1.35747	0.147792	0.196496	0.179156	0.155459	0.151569	0.196456	0.195495	0.187999	0.15025(TRUE)	-7681.86
non-orphan	NCU03053	1.4468	1	1	0.0648173	0.0622491	0.0626256	0.0649489	0.367067(TRUE)	-18931.2				NCU01200	NCU01200	1.00682	1	1.20223	0	0	0.00966464	0.0113714	0.0109292	0.0112458	0.0118111	0.0114278	0.165165(TRUE)	-627310				NCU01220	NCU01220	1.38072	1.37723	3.01797	1	0.501611	0.502491	0.718036	0.454545	0.600056	0.642043	0.788259	0.599443	0.447147(TRUE)	-900.963
non-orphan	NCU03055	1.15889	1	1	0.0331129	0.032322	0.0325183	0.0330855	0.173373(TRUE)	-49502.3				NCU01201	NCU01201	1.13073	1.42219	1	1	1	0.0275152	0.0257441	0.0298867	0.0268147	0.0262882	0.0276166	0.385385(TRUE)	-156004				NCU01221	NCU01221	2.36012	1.45285	1	1.03612	0.108328	0.0942377	0.0839089	0.0811704	0.103675	0.100609	0.0898982	0.0850341	0.282382(TRUE)	-20414.1
non-orphan	NCU03056	1.87481	1	1	0.125697	0.124034	0.124561	0.125851	0.436236(TRUE)	-7556.78				NCU01202	NCU01202	1.2949	1	1.14228	1	0	0.0245585	0.02365	0.0222879	0.025405	0.0249733	0.0225034	0.473674(TRUE)	-190381				NCU01223	NCU01223	1.44896	2.29827	1	1.67692	0.692133	0.914475	0.584974	0.779361	0.989688	0.973463	0.884486	0.908555	0.375075(TRUE)	-438.551
non-orphan	NCU03059	1.5165	1	1	0.0490594	0.0478822	0.0478674	0.049197	0.314915(TRUE)	-32186.6				NCU01203	NCU01203	1.7596	1.47086	1	1	1	0.0528108	0.0502872	0.0508663	0.0557826	0.0459029	0.0484303	0.19049(TRUE)	-71232.7				NCU01224	NCU01224	1.2982	1.5668	1.24232	1	0.235813	0.247179	0.222422	0.21939	0.251569	0.266807	0.231345	0.220599	0.248448(TRUE)	-3199.43
non-orphan	NCU03062	1.58998	1	1	0.0376806	0.0348215	0.0348378	0.0376867	0.491091(TRUE)	-58057.4				NCU01204	NCU01204	1.33426	1	1.01451	1	0.018	0.00837068	0.00911685	0.00857063	0.00856218	0.00840614	0.00808287	0.417317(TRUE)	-1099470				NCU01225	NCU01225	1	2.1451	2.3563	1.7248	0.312312	0.44518	0.480313	0.427592	0.39124	0.49882	0.539512	0.435213	0.318619(TRUE)	-1785.76
non-orphan	NCU03066	2.40694	1	1	0.0779523	0.082749	0.0827185	0.0779121	0.311612(TRUE)	-24011.1				NCU01205	NCU01205	1	1.66328	1.50352	0	0.994	0.0496673	0.0591371	0.0606791	0.0514657	0.0667619	0.0615856	0.214414(TRUE)	-48915				NCU01227	NCU01227	2.16014	1.52225	1	1.27819	0.226571	0.221601	0.186563	0.203823	0.244339	0.23074	0.221197	0.224831	0.192292(TRUE)	-4824.46
non-orphan	NCU03068	1.43354	1	1	0.0411409	0.041564	0.0417354	0.041144	0.278679(TRUE)	-37854.6				NCU01206	NCU01206	1.4906	1	1.08096	1	0	0.0216095	0.0216415	0.0222352	0.0222594	0.0195886	0.0191483	0.352352(TRUE)	-263273				NCU01229	NCU01229	1	2.13978	3.3828	1.74468	0.498156	0.709918	0.916209	0.649161	0.679237	0.935925	0.875019	0.826275	0.460761(TRUE)	-788.645
non-orphan	NCU03072	1.46524	1	1	0.0381481	0.039321	0.0394592	0.0383918	0.287688(TRUE)	-45429.8				NCU01207	NCU01207	1.11597	1	1.12115	0.271	0	0.011443	0.0104521	0.0104694	0.0101978	0.011792	0.0092888	0.282382(TRUE)	-747269				NCU01230	NCU01230	1	6.23272	5.35435	12.8291	0.696396	1.9505	2.0103	2.6356	1.37747	2.3031	2.43295	2.79534	0.381682(TRUE)	-926.123
non-orphan	NCU03073	1.48153	1	1	0.055282	0.0543538	0.0546432	0.0554739	0.269469(TRUE)	-24134.7				NCU01208	NCU01208	1.03597	1	1.21475	0	0	0.017385	0.0185762	0.0182455	0.0195243	0.0195229	0.0172799	0.324625(TRUE)	-267370				NCU01231	NCU01231	1	41.8402	11.1344	100.439	0.858428	7.33963	4.05546	8.30838	1.87288	7.67725	5.25348	8.35247	0.174575(TRUE)	-2680.05
non-orphan	NCU03076	1.23048	1	1	0.0279258	0.0290351	0.0290519	0.0279842	0.322022(TRUE)	-66092.8				NCU01209	NCU01209	1.0324	1.28204	1	0.603	0.955	0.171292	0.174327	0.179858	0.186993	0.190878	0.188953	0.23984(TRUE)	-4000.97				NCU01233	NCU01233	7.3985	2.31787	1.03413	1	0.970314	0.646548	0.418278	0.422752	0.821744	0.81381	0.56687	0.561229	0.336236(TRUE)	-1666.97
non-orphan	NCU03078	2.77651	1	1	0.2515	0.239937	0.244754	0.252454	0.211512(TRUE)	-3369.06				NCU01210	NCU01210	1	2.01813	2.43974	0	0.18	0.3174	0.441394	0.473094	0.428068	0.498918	0.483327	0.321522(TRUE)	-1833.37				NCU01234	NCU01234	1.06784	1	1.21894	1.14875	0.264796	0.262658	0.314505	0.285992	0.322073	0.297948	0.328011	0.318339	0.355355(TRUE)	-1616.04
non-orphan	NCU03079	1.49461	1	1	0.0443023	0.0472084	0.0473219	0.0447225	0.264364(TRUE)	-34642.2				NCU01211	NCU01211	1.21774	1	3.18195	0	0	0.0498021	0.0596692	0.0446672	0.0495578	0.0630782	0.0471059	0.151852(TRUE)	-83468.2				NCU01235	NCU01235	1	1.29441	1.36187	1.02461	0.321969	0.320545	0.383788	0.308049	0.393748	0.391964	0.349808	0.369922	0.3997(TRUE)	-1205.92
non-orphan	NCU03080	1.30111	1	1	0.0496145	0.0490803	0.0493134	0.0498478	0.316416(TRUE)	-25870.5				NCU01212	NCU01212	2.22851	1.14126	1	0.917	0.566	0.959118	0.688465	0.719176	0.980954	1.00977	0.985388	0.367568(TRUE)	-280.277				NCU01236	NCU01236	1	2.44321	1.91475	2.92353	0.657189	1.10591	0.999321	1.18473	1.07475	1.31295	1.32526	1.30623	0.43013(TRUE)	-380.263
non-orphan	NCU03084	1.32567	1	1	0.033393	0.0315295	0.0314776	0.0335108	0.203203(TRUE)	-53320.8				NCU01213	NCU01213	1.53072	1.04264	1	1	0.954	0.0341343	0.030358	0.0313198	0.0313722	0.0292339	0.0291843	0.167167(TRUE)	-124932				NCU01238	NCU01238	1.0021	1.32553	1	1.01598	0.461534	0.550476	0.497566	0.506212	0.62487	0.646164	0.657863	0.61626	0.344745(TRUE)	-453.44
non-orphan	NCU03086	1.78286	1	1	0.054343	0.0526491	0.052448	0.0543114	0.202603(TRUE)	-34258.6				NCU01214	NCU01214	1.27029	1.08295	1	0.926	0.67	0.20359	0.21628	0.230164	0.235278	0.211189	0.233841	0.275075(TRUE)	-2929.22				NCU01240	NCU01240	2.64657	4.70906	1	3.15154	0.574106	0.591116	0.337319	0.547621	0.542494	0.696599	0.41826	0.622029	0.253453(TRUE)	-2720.35
non-orphan	NCU03089	1.3518	1	1	0.0377261	0.0403728	0.0404048	0.0376972	0.447948(TRUE)	-42155.3				NCU01215	NCU01215	1	1.2155	1.00169	0.504	1	0.0324086	0.0362739	0.0361526	0.0339046	0.0337784	0.0369409	0.493594(TRUE)	-88059.8				NCU01241	NCU01241	1.18892	1	1.7279	1.80479	0.424767	0.38243	0.477223	0.470911	0.4902	0.467975	0.60959	0.57	0.439139(TRUE)	-992.447
non-orphan	NCU03092	2.63778	1	1	0.0500926	0.0485439	0.048811	0.0504351	0.288388(TRUE)	-64685.7				NCU01216	NCU01216	1.28523	1	1.24012	0.99	0	0.0200099	0.0208981	0.018177	0.0198226	0.0220152	0.0191938	0.362563(TRUE)	-265632				NCU01242	NCU01242	1	2.1897	1.55845	2.44335	0.587958	0.869854	0.758778	0.91075	0.852057	1.11798	1.0477	1.0539	0.222923(TRUE)	-486.578
non-orphan	NCU03097	1.15919	1	1	0.028846	0.0301134	0.0301074	0.0288799	0.438138(TRUE)	-55348.1				NCU01218	NCU01218	1.19232	1.09996	1	1	1	0.0194493	0.0195617	0.0180386	0.0187768	0.0182995	0.0198273	0.372172(TRUE)	-274529				NCU01243	NCU01243	1	2.20295	2.24784	1.97975	0.349017	0.500966	0.542821	0.454468	0.445001	0.53005	0.563855	0.573289	0.337337(TRUE)	-1674.41
non-orphan	NCU03098	3.943	1	1	0.0742703	0.0765134	0.0780428	0.0746042	0.227628(TRUE)	-45972.3				NCU01219	NCU01219	1	1.45952	1.50384	0	0	0.0147013	0.0187365	0.0167127	0.0143522	0.0166393	0.0167845	0.187187(TRUE)	-466890				NCU01245	NCU01245	1	2.33586	5.01005	2.73627	0.634165	1.03889	1.43366	1.11805	1.0962	1.35253	1.46697	1.38	0.157958(TRUE)	-566.338
non-orphan	NCU03099	1.39947	1	1	0.0453522	0.0436936	0.0438686	0.0452355	0.223924(TRUE)	-32961				NCU01220	NCU01220	1.19774	1	1.04261	1	0.017	0.0245299	0.0230927	0.0221864	0.0231404	0.0252878	0.0239486	0.32012(TRUE)	-178413				NCU01246	NCU01246	1.75507	1.88354	1	2.05677	0.931623	0.96857	0.69043	0.964032	1.16815	1.19423	1.07975	1.33364	0.403804(TRUE)	-300.734
non-orphan	NCU03100	1.35478	1	1	0.00862905	0.00832274	0.00832184	0.00873973	0.263263(TRUE)	-638727				NCU01221	NCU01221	1	1.42252	1.384	0	1	0.00378292	0.00441655	0.00433116	0.00381062	0.00457306	0.00494954	0.172472(TRUE)	-4684660				NCU01247	NCU01247	1.05435	1.35955	1.67386	1	0.425428	0.499815	0.567658	0.437687	0.603149	0.644827	0.679923	0.525363	0.184084(TRUE)	-668.393
non-orphan	NCU03102	2.80359	1	1	0.0196622	0.0193867	0.0193981	0.0197202	0.388989(TRUE)	-329893				NCU01223	NCU01223	1.09944	1	1.09327	0.505	0.348	0.264764	0.261831	0.257645	0.272342	0.322603	0.297096	0.355756(TRUE)	-1797.04				NCU01248	NCU01248	1.41428	2.4547	1	1.58552	0.922401	1.26955	0.786296	0.958895	1.45821	1.43286	1.36181	1.37641	0.17978(TRUE)	-191.495
non-orphan	NCU03103	1.68124	1	1	0.0429468	0.0423856	0.0424523	0.0429503	0.328028(TRUE)	-45427				NCU01224	NCU01224	1.45215	1	1.09594	1	0	0.0156402	0.0146879	0.0131674	0.0132668	0.0144562	0.0144844	0.215716(TRUE)	-474096				NCU01249	NCU01249	1	1.84588	2.07897	1.93279	0.192279	0.243822	0.292233	0.242102	0.222094	0.307915	0.283787	0.291122	0.194795(TRUE)	-4695.13
non-orphan	NCU03108	1.56608	1	1	0.022459	0.0210383	0.0210465	0.0227208	0.356356(TRUE)	-164966				NCU01225	NCU01225	1.34453	1.06135	1	1	0.992	0.0315824	0.0285451	0.0287603	0.0282395	0.0297475	0.0278728	0.292593(TRUE)	-130654				NCU01250	NCU01250	1.05791	1.70219	1.63384	1	0.385738	0.468858	0.495199	0.384236	0.47632	0.528393	0.544613	0.425777	0.43023(TRUE)	-1009.6
non-orphan	NCU03110	1.23992	1	1	0.0483182	0.0487934	0.0488556	0.0483548	0.215716(TRUE)	-25042.8				NCU01227	NCU01227	1.15863	1.17835	1	1	1	0.00663794	0.00695906	0.0068558	0.00580682	0.00682202	0.00633473	0.165866(TRUE)	-1657120				NCU01252	NCU01252	1	1.93884	6.21616	2.40821	0.556381	0.867121	1.37004	0.908598	0.935049	1.03509	1.25972	1.1609	0.453654(TRUE)	-754.999
non-orphan	NCU03112	1.06968	1	1	0.0171939	0.0179481	0.0179944	0.0171969	0.363063(TRUE)	-136975				NCU01229	NCU01229	1.32276	1.26609	1	1	1	0.0318197	0.030253	0.0295941	0.0296005	0.0293097	0.0324552	0.345345(TRUE)	-129818				NCU01253	NCU01253	1	1.30707	1.35629	1.001	0.372317	0.415456	0.429174	0.350361	0.492685	0.503103	0.541307	0.429265	0.473073(TRUE)	-839.065
non-orphan	NCU03114	1.192	1	1	0.0432162	0.0403851	0.0406528	0.0434002	0.206206(TRUE)	-29622.7				NCU01230	NCU01230	1	1.00279	1.12075	0.024	0.028	0.0676497	0.070637	0.0684663	0.0730733	0.0757741	0.0723237	0.176476(TRUE)	-22319.1				NCU01254	NCU01254	1	1.50895	2.09955	1.60439	0.34326	0.427603	0.479836	0.439252	0.39745	0.481782	0.507744	0.460511	0.368368(TRUE)	-1382.45
non-orphan	NCU03115	1.55565	1	1	0.0422048	0.0436008	0.044024	0.0422854	0.354755(TRUE)	-42042.3				NCU01231	NCU01231	1	1.80037	1.99679	0	0.218	0.212867	0.288972	0.270684	0.232826	0.290401	0.270795	0.229029(TRUE)	-4142.62				NCU01255	NCU01255	1	1.46145	3.11915	1.33668	0.321454	0.391061	0.509475	0.367211	0.408517	0.467655	0.564822	0.461377	0.339039(TRUE)	-1640.04
non-orphan	NCU03117	1.59335	1	1	0.0265794	0.0260779	0.0261489	0.0266569	0.326426(TRUE)	-105299				NCU01233	NCU01233	1.42572	1.14912	1	1	0.988	0.0739488	0.0732848	0.0749158	0.0773602	0.0754671	0.0763958	0.29039(TRUE)	-24944.5				NCU01256	NCU01256	1.16135	1.48672	4.60562	1	0.422992	0.4544	0.642408	0.343228	0.461435	0.530757	0.637911	0.476204	0.325025(TRUE)	-1614.42
non-orphan	NCU03118	2.67751	1	1	0.0325244	0.0329682	0.032999	0.0327711	0.493594(TRUE)	-128544				NCU01234	NCU01234	1.27137	1.1866	1	1	1	0.0207424	0.0192342	0.0180107	0.0182691	0.0199517	0.0210569	0.284084(TRUE)	-262988				NCU01257	NCU01257	1.52605	1	4.42931	1.89881	0.491767	0.371059	0.674419	0.525554	0.585656	0.502744	0.731331	0.615473	0.348448(TRUE)	-1511.2
non-orphan	NCU03120	1.40404	1	1	0.0317878	0.0324424	0.0324783	0.0317908	0.486887(TRUE)	-60413.3				NCU01235	NCU01235	1.34038	1.20679	1	1	1	0.0255916	0.02519	0.0251033	0.0273692	0.0266454	0.0271243	0.191291(TRUE)	-169518				NCU01258	NCU01258	2.83066	3.54473	1	2.78547	0.462224	0.469311	0.272255	0.455424	0.501782	0.498073	0.345967	0.487151	0.226727(TRUE)	-3507.43
non-orphan	NCU03121	1.30415	1	1	0.0206114	0.0210563	0.0211185	0.0205986	0.297497(TRUE)	-124916				NCU01236	NCU01236	1.07875	1.19335	1	0.922	0.998	0.0612001	0.0693432	0.0672479	0.0688393	0.0701798	0.075852	0.439339(TRUE)	-24594.3				NCU01259	NCU01259	1	1.2159	2.61076	2.67934	0.459366	0.52816	0.703868	0.748641	0.636883	0.679951	0.797022	0.782138	0.436637(TRUE)	-876.351
non-orphan	NCU03123	1.37292	1	1	0.0477136	0.0478157	0.0477214	0.0484263	0.29029(TRUE)	-30474.7				NCU01238	NCU01238	1.18246	1.19223	1	1	1	0.0169703	0.0185042	0.0175306	0.01701	0.018481	0.0179564	0.202703(TRUE)	-325112				NCU01260	NCU01260	0	1.45358	1	2.54109	0	1.38435	0.954075	2.42081	0	638.465	1377	1392.99	0.212012(TRUE)	-98.0146
non-orphan	NCU03132	1.13635	1	1	0.0207148	0.02133	0.0213507	0.0207707	0.444845(TRUE)	-103564				NCU01240	NCU01240	1.28589	1	1.21332	1	0	0.0104089	0.0101919	0.00921875	0.00932876	0.0100292	0.00912588	0.194995(TRUE)	-986809				NCU01261	NCU01261	0	0	0	1	0	0	0	0.997571	0	0	0	1963.13	0.198699(TRUE)	-30.4636
non-orphan	NCU03133	1.50151	1	1	0.0664495	0.0677306	0.0675888	0.0663339	0.248248(TRUE)	-18777.2				NCU01241	NCU01241	1.5827	1.61248	1	1	1	0.013553	0.012158	0.0139279	0.0136185	0.0134343	0.0140461	0.284184(TRUE)	-764501				NCU01262	NCU01262	0	0	0	0	0	0	0	0	0	0	0	0	0(FALSE)	0
non-orphan	NCU03134	6.0445	1	1	0.19022	0.177137	0.177794	0.193368	0.261562(TRUE)	-13983.6				NCU01242	NCU01242	1	1.1466	1.30121	0	0	0.0341477	0.0356653	0.0346132	0.0315956	0.0363298	0.0348719	0.405105(TRUE)	-90608.3				NCU01266	NCU01266	0	1	1.55355	1.52483	0	0.962678	1.49274	1.45942	0	376.135	397.584	265.341	0.448749(TRUE)	-215.475
non-orphan	NCU03146	1.58116	1	1	0.0584818	0.0535746	0.0536032	0.0589092	0.192292(TRUE)	-25937.1				NCU01243	NCU01243	1.23301	1	1.315	0	0	0.0222267	0.0231098	0.0210443	0.0222927	0.0247679	0.0220092	0.378579(TRUE)	-203673				NCU01267	NCU01267	1	1.42623	2.90222	1.54552	0.473829	0.55957	0.683543	0.53174	0.636588	0.738021	0.783157	0.649283	0.461862(TRUE)	-839.398
non-orphan	NCU03147	2.7783	1	1	0.0806102	0.0791379	0.0793142	0.080617	0.321121(TRUE)	-28438.6				NCU01245	NCU01245	2.07359	1.64138	1	1	1	0.0412333	0.0352352	0.0399734	0.0393297	0.0350205	0.0386674	0.427127(TRUE)	-133000				NCU01268	NCU01268	1	2.26214	2.36521	2.61253	0.402545	0.668857	0.710178	0.652267	0.619207	0.755488	0.739717	0.792581	0.403704(TRUE)	-1106.26
non-orphan	NCU03148	2.48263	1	1	0.0215848	0.0214026	0.0216189	0.0217138	0.173874(TRUE)	-263069				NCU01246	NCU01246	1	1.49606	1.14721	0.006	1	0.0568092	0.0692202	0.0687375	0.0662409	0.0663604	0.0658652	0.26977(TRUE)	-32196.5				NCU01269	NCU01269	1	1.6352	3.66107	2.25415	0.519875	0.711058	1.10695	0.849932	0.863685	0.977094	1.04366	1.11699	0.486787(TRUE)	-670.305
non-orphan	NCU03150	2.357	1	1	0.0157638	0.0146381	0.0146797	0.0157639	0.269369(TRUE)	-441972				NCU01247	NCU01247	1.39772	1.04532	1	1	0.998	0.020261	0.0203235	0.0194446	0.0203813	0.0189243	0.0196784	0.34965(TRUE)	-254779				NCU01270	NCU01270	1	2.98527	4.77765	9.27834	0.708414	1.28764	1.87846	2.31921	1.36417	1.98941	2.23675	2.02738	0.460661(TRUE)	-640.779
non-orphan	NCU03151	1.8493	1	1	0.0199308	0.0197428	0.019807	0.0199772	0.291792(TRUE)	-212852				NCU01248	NCU01248	1.62558	1.37261	1	1	1	0.0580452	0.0495628	0.055885	0.0607808	0.0531089	0.059877	0.185786(TRUE)	-53029.4				NCU01271	NCU01271	1.41312	1	6.93624	1.35246	0.243628	0.23106	0.402371	0.270234	0.305231	0.265281	0.357116	0.277418	0.188388(TRUE)	-5151.6
non-orphan	NCU03154	1.32021	1	1	0.0387902	0.0420427	0.0422314	0.0391885	0.162262(TRUE)	-34131.3				NCU01249	NCU01249	1.30252	1.22416	1	1	1	0.0115251	0.0102689	0.0115026	0.00990664	0.0110006	0.00991191	0.235836(TRUE)	-839256				NCU01272	NCU01272	2.26966	2.07855	2.37537	1	0.636752	0.651856	0.710045	0.441233	0.767131	0.755921	0.90457	0.560729	0.447247(TRUE)	-931.047
non-orphan	NCU03158	2.30591	1	1	0.0868187	0.0877209	0.0879536	0.0870254	0.251051(TRUE)	-20524.6				NCU01250	NCU01250	1	1.06563	1.02474	0.264	0.813	0.0428844	0.0482089	0.0472349	0.0465276	0.0496462	0.0463863	0.36046(TRUE)	-45076.7				NCU01273	NCU01273	1	1.86245	3.69393	1.59539	0.364595	0.480112	0.655349	0.48109	0.457069	0.54614	0.683783	0.553529	0.344645(TRUE)	-1528.57
non-orphan	NCU03159	1.35274	1	1	0.073913	0.072606	0.0726679	0.0742138	0.297598(TRUE)	-13809.1				NCU01252	NCU01252	1.446	1	2.08928	0	0	0.0350585	0.0398076	0.032734	0.0364976	0.0395638	0.0307985	0.436236(TRUE)	-146767				NCU01274	NCU01274	1	2.19834	1.96794	2.28717	0.553169	0.897627	0.788927	0.83154	0.796118	0.923797	1.02769	0.988615	0.393794(TRUE)	-566.208
non-orphan	NCU03166	1.51168	1	1	0.0329001	0.0314077	0.031654	0.0330585	0.153353(TRUE)	-75127.9				NCU01253	NCU01253	1	1.09381	1.7633	0	0	0.0363894	0.0478714	0.0401889	0.0385892	0.0409076	0.0427632	0.186887(TRUE)	-80215.7				NCU01275	NCU01275	1	16.9058	4.00494	16.9246	0.615069	2.28473	1.56808	2.75564	1.08748	2.72224	1.94693	2.54497	0.245646(TRUE)	-1942.32
non-orphan	NCU03168	1.18764	1	1	0.0272551	0.0275605	0.02763	0.0272917	0.211712(TRUE)	-67372.3				NCU01254	NCU01254	1.35234	1	2.09925	0	0	0.0351073	0.0428378	0.032648	0.0363977	0.0394542	0.0331063	0.260961(TRUE)	-127172				NCU01276	NCU01276	3.51087	5.81482	1	4.01076	1.2722	1.56582	0.668411	1.38513	1.72674	1.70009	1.06506	1.5531	0.452753(TRUE)	-753.908
non-orphan	NCU03173	1.65934	1	1	0.0538375	0.0520772	0.0520723	0.0538184	0.237037(TRUE)	-30480.3				NCU01255	NCU01255	1.50619	1	1.09227	1	0	0.0171036	0.0172065	0.0163644	0.017364	0.0167046	0.0148958	0.18048(TRUE)	-381723				NCU01277	NCU01277	1	1.60012	1.64008	1.32394	0.387467	0.49198	0.558785	0.467786	0.551317	0.587993	0.540457	0.562502	0.468268(TRUE)	-844.255
non-orphan	NCU03174	1.38818	1	1	0.03023	0.030677	0.0306492	0.0302126	0.162262(TRUE)	-70155.5				NCU01256	NCU01256	1.01988	1.21084	1	0.829	1	0.0237446	0.0259759	0.0258686	0.0220261	0.0254006	0.0264018	0.453453(TRUE)	-156413				NCU01278	NCU01278	1.54588	3.28858	1	2.67205	0.681715	1.00014	0.577474	0.900243	0.894887	1.03528	0.778409	0.947579	0.508609(TRUE)	-652.206
non-orphan	NCU03175	1.16707	1	1	0.0375353	0.0365819	0.0367856	0.0374944	0.197497(TRUE)	-37008.2				NCU01257	NCU01257	1.64448	2.07324	1	1	1	0.0239334	0.0192192	0.0242807	0.0228297	0.0209516	0.0243797	0.261061(TRUE)	-353792				NCU01279	NCU01279	1	1.63096	1.43146	1.01126	0.441982	0.537269	0.497057	0.413707	0.507421	0.573841	0.620989	0.563319	0.373273(TRUE)	-700.951
non-orphan	NCU03192	1.49074	1	1	0.0282696	0.0308266	0.0311339	0.0285324	0.295796(TRUE)	-79206.4				NCU01258	NCU01258	1.20941	1.02612	1	1	0.791	0.0371617	0.036084	0.0367981	0.0389956	0.0432504	0.0407826	0.194194(TRUE)	-66172.5				NCU01281	NCU01281	1	5.11312	1.95703	3.38003	0.7966	2.1944	1.32249	1.80238	1.81946	2.28784	2.17114	2.38253	0.381782(TRUE)	-265.71
non-orphan	NCU03193	1.56448	1	1	0.0314548	0.0315783	0.031655	0.0315442	0.167868(TRUE)	-68644.1				NCU01259	NCU01259	1.89372	1.57222	1	1	1	0.0468984	0.0426025	0.0421249	0.0439582	0.0418511	0.0471691	0.488488(TRUE)	-96804.5				NCU01282	NCU01282	1	1.57226	1.41459	1.49981	0.198964	0.255221	0.29249	0.26619	0.240965	0.28958	0.306094	0.284205	0.248849(TRUE)	-3162.36
non-orphan	NCU03195	1.40865	1	1	0.0830258	0.0852526	0.0855078	0.0832967	0.32953(TRUE)	-10703.9				NCU01260	NCU01260	1.43055	2.00703	1	1	1	0.0560355	0.0536176	0.0580615	0.0536207	0.049702	0.06063	0.305606(TRUE)	-66038.9				NCU01283	NCU01283	2.33963	1.59487	1	1.88439	0.573121	0.49633	0.395803	0.52119	0.568229	0.539586	0.514392	0.603686	0.408709(TRUE)	-1164.1
non-orphan	NCU03204	1	0	1	0.893889	0	2.67191	0	0.283483(TRUE)	-5739.97				NCU01261	NCU01261	1	1.07293	1.64482	0.108	0.165	0.485585	0.64796	0.497342	0.63992	0.68087	0.660148	0.352553(TRUE)	-460.28				NCU01284	NCU01284	1	2.15674	3.78186	1.66886	0.505053	0.790581	1.00104	0.640717	0.666312	0.954767	1.02796	0.831018	0.469069(TRUE)	-768.677
non-orphan	NCU03205	2.88374	1	1	0.106174	0.0984779	0.0992582	0.106164	0.291592(TRUE)	-19072				NCU01262	NCU01262	0	6.06641	1	0	0.954	0	0.960697	5.80046	0	2305.43	5969.87	0.151051(TRUE)	-124.181				NCU01285	NCU01285	1.95895	2.80554	1	2.33384	0.530429	0.633079	0.400599	0.59076	0.623734	0.611747	0.488296	0.606226	0.373674(TRUE)	-1380.67
non-orphan	NCU03206	1.34097	1	1	0.0388873	0.0378075	0.0378277	0.0392829	0.214615(TRUE)	-40854.9				NCU01266	NCU01266	1.57784	1.15867	1	1	1	0.0478605	0.0425553	0.0432254	0.0443644	0.0418831	0.0445761	0.218118(TRUE)	-65241.6				NCU01288	NCU01288	1	1.82058	1.67174	1.60609	0.635233	0.88889	0.860293	0.844646	0.954393	1.17624	1.16176	1.04736	0.456056(TRUE)	-318.821
non-orphan	NCU03207	1.7278	1	1	0.0376595	0.0386272	0.0387275	0.0377327	0.208308(TRUE)	-58427.4				NCU01267	NCU01267	2.0826	1	1.88019	1	0	0.0341237	0.0330077	0.0275863	0.0357095	0.0385222	0.0271201	0.302402(TRUE)	-206266				NCU01289	NCU01289	8.77716	5.74709	1	4.65555	2.37764	2.1085	0.753819	1.91261	2.72507	2.8238	1.69854	2.29847	0.45966(TRUE)	-613.616
[truncated: 9,458 more rows]
