# Supplementary material for: Lineage-specific genes are clustered with HET-domain genes and respond to environmental and genetic manipulations regulating reproduction in Neurospora
Source: PLoS Genet. 2023 Nov 7;19(11):e1011019. doi: 10.1371/journal.pgen.1011019 (PMC10684091; doi:10.1371/journal.pgen.1011019)
Supplement: S13 Table — (XLSX) [file pgen.1011019.s018.xlsx]

## Sheet: hetpfam
Supplemental table S13: Protein families of Neurospora HET-domain genes
ID	Pfam Acc	Pfam name	Pfam type	E-value
NCU10142	PF06985.14	HET	Family	2.8e-11
NCU11383	PF06985.14	HET	Family	8.2e-12
NCU10392	PF06985.14	HET	Family	1e-30
NCU11211	PF06985.14	HET	Family	2.5e-28
NCU03015	PF06985.14	HET	Family	4.6e-26
NCU03444	PF06985.14	HET	Family	5.6e-26
NCU11054	PF06985.14	HET	Family	2.8e-21
NCU16503	PF06985.14	HET	Family	1.1e-35
NCU16595	PF06985.14	HET	Family	6.4e-22
NCU16597	PF06985.14	HET	Family	1e-24
NCU16720	PF06985.14	HET	Family	5e-24
NCU16851	PF06985.14	HET	Family	1.3e-23
NCU16896	PF06985.14	HET	Family	8.9e-30
NCU10091	PF06985.14	HET	Family	2.6e-29
NCU10156	PF06985.14	HET	Family	3.4e-07
NCU17026	PF06985.14	HET	Family	1.8e-30
NCU04835	PF06985.14	HET	Family	1.9e-18
NCU17062	PF06985.14	HET	Family	2.2e-20
NCU17077	PF06985.14	HET	Family	6.1e-19
NCU17278	PF06985.14	HET	Family	5.7e-19
NCU03484	PF06985.14	HET	Family	2e-27
NCU03507	PF06985.14	HET	Family	2.3e-06
NCU03507	PF06985.14	HET	Family	6e-21
NCU03494	PF06985.14	HET	Family	2.2e-28
NCU07230	PF06985.14	HET	Family	5e-24
NCU07241	PF06985.14	HET	Family	5.5e-24
NCU04453	PF06985.14	HET	Family	1.3e-23
NCU03354	PF06985.14	HET	Family	7.5e-26
NCU01592	PF06985.14	HET	Family	1.5e-34
NCU01593	PF06985.14	HET	Family	7.2e-41
NCU03533	PF06985.14	HET	Family	3.7e-36
NCU05115	PF06985.14	HET	Family	1.7e-26
NCU07511	PF06985.14	HET	Family	2.3e-25
NCU10003	PF06985.14	HET	Family	1.1e-12
NCU05919	PF06985.14	HET	Family	3e-10
NCU04589	PF06985.14	HET	Family	4e-29
NCU09910	PF06985.14	HET	Family	1.1e-24
NCU09772	PF06985.14	HET	Family	2.2e-36
NCU09772	PF12796.10	Ank_2	Repeat	4.3e-09
NCU09954	PF06985.14	HET	Family	3.7e-25
NCU09282	PF06985.14	HET	Family	1.8e-22
NCU09061	PF06985.14	HET	Family	8.1e-21
NCU05957	PF06985.14	HET	Family	1.2e-29
NCU09037	PF06985.14	HET	Family	1.2e-24
NCU09045	PF06985.14	HET	Family	3e-24
NCU07527	PF06985.14	HET	Family	1.6e-38
NCU04912	PF06985.14	HET	Family	4e-11
NCU05840	PF06985.14	HET	Family	1.4e-25
NCU04694	PF06985.14	HET	Family	8.6e-45
NCU07115	PF06985.14	HET	Family	1.1e-32
NCU04748	PF06985.14	HET	Family	3.1e-28
NCU04734	PF06985.14	HET	Family	1.7e-24
NCU07897	PF06985.14	HET	Family	1.8e-29
NCU06583	PF00069.28	Pkinase	Domain	5.1e-21
NCU06583	PF06985.14	HET	Family	3.9e-26
NCU06608	PF06985.14	HET	Family	3.4e-14
NCU07335	PF06985.14	HET	Family	6.7e-18
NCU06304	PF06985.14	HET	Family	1.1e-09
NCU08019	PF06985.14	HET	Family	2.2e-23
NCU07840	PF06985.14	HET	Family	9.6e-25
NCU08526	PF06985.14	HET	Family	9e-24
NCU09629	PF06985.14	HET	Family	1.7e-22
NCU08721	PF06985.14	HET	Family	1.3e-24
NCU08737	PF06985.14	HET	Family	2.8e-25
NCU06806	PF06985.14	HET	Family	1.1e-24
NCU08601	PF06985.14	HET	Family	3.2e-24
NCU07448	PF06985.14	HET	Family	6.9e-25
NCU03125	PF07217.14	Het-C	Family	7.2e-233
NCU07502	PF06985.14	HET	Family	2.3e-21
