# Supplementary material for: Lineage-specific genes are clustered with HET-domain genes and respond to environmental and genetic manipulations regulating reproduction in Neurospora
Source: PLoS Genet. 2023 Nov 7;19(11):e1011019. doi: 10.1371/journal.pgen.1011019 (PMC10684091; doi:10.1371/journal.pgen.1011019)
Supplement: S14 Table — (XLSX) [file pgen.1011019.s019.xlsx]

## Sheet: NeurosporaOrphanpfam
Supplemental table S14: Protein families of Neurospora LSGs
ID	Pfam Acc	Pfam name	Pfam type	E-value
NCU17086	PF08881.13	CVNH	Domain	2.1e-07
NCU17247	PF00098.26	zf-CCHC	Domain	8.8e-07
NCU17284	PF00251.23	Glyco_hydro_32N	Domain	2e-19
NCU17284	PF08244.15	Glyco_hydro_32C	Domain	5.5e-11
NCU03529	PF05225.19	HTH_psq	Domain	1.4e-15
NCU04608	PF11374.11	DUF3176	Family	6.8e-14
NCU09704	PF01137.24	RTC	Domain	3.4e-08
NCU08168	PF08881.13	CVNH	Domain	9e-10
NCU07336	PF20150.2	2EXR	Family	2.4e-09
NCU09632	PF09423.13	PhoD	Domain	6.7e-24
NCU02037	PF00097.28	zf-C3HC4	Domain	0.00021
NCU08080	PF00746.24	Gram_pos_anchor	Motif	0.00037
